# Supplementary material for: Comparative analysis of transcriptomic profile, histology, and IDH mutation for classification of gliomas
Source: Sci Rep. 2020 Nov 26;10:20651. doi: 10.1038/s41598-020-77777-6 (PMC7692499; doi:10.1038/s41598-020-77777-6)
Supplement: Supplementary file 1 — Supplementary tables. [file 41598_2020_77777_MOESM1_ESM.xlsx]

## Sheet: Article Details
Supplementary Tables
Article Title	Comparative Analysis of Transcriptomic Profile, Histology, and IDH mutation for Classification of Gliomas
Author Names	Paul M. H. Tran, M.S.1, Lynn K. H. Tran, M.S.1, John Nechtman, B.S.1, Bruno dos Santos, B.S.2, Sharad Purohit, Ph.D.1,3,4, Khaled bin Satter, M.D.1, Boying Dun, Ph.D.1,2,3, Ravindra Kolhe, M.D., Ph.D.5, Suash Sharma, M.D.5, Roni Bollag, M.D., Ph.D.5, and Jin-Xiong She, Ph.D.1,2,3
Affilitations	1Center for Biotechnology and Genomic Medicine, 2Jinfiniti Precision Medicine, Inc., 3Department of Obstetrics and Gynecology, Medical College of Georgia, 4Department of Undergraduate Health Professionals, College of Allied Health Sciences, 5Department of Pathology, Medical College of Georgia, Augusta University, 1120 15th Street, Augusta, GA, 30912, USA
Email	jshe@augusta.edu
Supplementary Table 1. 168 genes used for supervised classifier
Supplementary Table 2. TCGA case expression of 168 selected genes
Supplementary Table 3. Genes in 1000 supervised lSVC models
Supplementary Table 4. TCGA Clinical Characteristics and Molecular Groups
Supplementary Table 5. Confusion Matrices for TCGA data comparing histology, IDH-codeletion status, and transcriptome profiles
Supplementary Table 6. Reactome GSEA Results
Supplementary Table 7. Proportion of Glioma-Relevant Gene mutations in TPs
Supplementary Table 8. REMBRANDT Cohort Clinical Characteristics and Classification

## Sheet: Supplementary Table 1
Supplementary Table 1. 168 genes used for supervised classifier
Gene Symbol	Group1.median	Group2a.median	Group2b.median	Group3.median	FC_grp1	FC_grp2a	FC_grp2b	FC_grp3	AUC_Grp1	AUC_Grp2a	AUC_Grp2b	AUC_Grp3	Selection group	AUC_1vs2a	AUC_1vs2b	AUC_1vs3	AUC_2avs2b	AUC_2avs3	AUC_2bvs3	PGS
IGFBP2	112.96	2.10922	4.99745	3.01422	39.8587	0.0257476	0.0690526	0.0341979	0.985982	0.877073	0.695848	0.875588	1	0.993355	0.951479	0.98602	0.782482	0.552503	0.716067	N
NUMA1	43.3041	125.578	77.3467	132.315	0.345563	1.88931	1.03079	2.20935	0.974295	0.861177	0.610063	0.886579	1	0.987228	0.876638	0.979923	0.849462	0.504261	0.846813	N
HDAC5	36.323	80.3533	86.4247	80.1469	0.449909	1.64132	1.64687	1.72474	0.971369	0.836182	0.813147	0.863896	1	0.973535	0.978013	0.968867	0.536738	0.491915	0.525168	N
ABI1	33.378	64.6961	66.4965	76.9662	0.466883	1.42731	1.39807	1.90067	0.957316	0.770619	0.724386	0.909399	1	0.947635	0.927192	0.968563	0.489695	0.706052	0.703132	N
PLAT	51.8499	5.08971	8.6087	5.66554	9.11677	0.13088	0.247585	0.136611	0.965508	0.85311	0.696321	0.864238	1	0.972142	0.924196	0.967081	0.71371	0.527241	0.68225	N
MDK	50.7779	13.0148	6.86934	6.21282	5.75049	0.340787	0.194005	0.147788	0.954898	0.74488	0.824711	0.906871	1	0.941519	0.976622	0.960952	0.756496	0.752852	0.57036	N
E2F7	7.78906	0.469332	0.0364327	-0.00353377	43.768	0.0840305	0.00729625	-0.000576909	0.960614	0.794123	0.812707	0.880221	1	0.958921	0.972985	0.959939	0.620968	0.623775	0.520804	Y
AURKA	7.18093	0.789195	0.631807	0.731499	9.63678	0.147456	0.131169	0.127507	0.966533	0.828767	0.851085	0.855588	1	0.975101	0.995988	0.956161	0.627912	0.52912	0.584229	Y
GABBR1	58.4107	546.676	465.629	274.099	0.148857	4.32122	2.60256	1.66111	0.974113	0.95295	0.872388	0.769134	1	0.997017	0.99572	0.954943	0.593414	0.878422	0.837151	N
FSTL1	63.2968	9.23772	12.4903	12.6992	5.56338	0.18864	0.282854	0.247709	0.971749	0.917831	0.784845	0.808238	1	0.994357	0.984112	0.95417	0.700045	0.727523	0.541686	N
DNAJC12	7.25194	31.7604	29.0796	24.0324	0.265103	2.60613	1.9928	1.8986	0.968578	0.920977	0.836816	0.791792	1	0.986698	0.982988	0.953814	0.584229	0.779958	0.703911	N
STEAP3	45.5871	3.56217	4.89057	6.11937	9.01702	0.103634	0.159406	0.169103	0.964262	0.90068	0.784135	0.810557	1	0.982299	0.957952	0.95266	0.625896	0.704073	0.563036	N
POSTN	25.6547	-0.762627	-0.550378	-0.821614	-33.002	-0.0419672	-0.0345665	-0.0416621	0.948877	0.824097	0.668797	0.867321	1	0.958656	0.893276	0.950401	0.703853	0.549869	0.725884	N
RICTOR	15.8847	47.9174	35.5775	44.0087	0.354586	2.03619	1.32642	1.94743	0.952773	0.847321	0.694428	0.850723	1	0.966188	0.913016	0.949396	0.704973	0.522377	0.664485	N
SDC1	9.93981	1.56639	1.67099	1.07906	7.58299	0.21014	0.247433	0.13387	0.945994	0.790701	0.762832	0.871043	1	0.938249	0.959878	0.949303	0.517473	0.598195	0.616176	N
CHI3L1	895.784	10.9734	26.9527	12.0744	69.6201	0.0169803	0.0472457	0.0173135	0.948547	0.853448	0.646615	0.848851	1	0.965692	0.880169	0.94686	0.789651	0.536031	0.730248	N
RBP1	159.704	13.4908	26.7753	9.10472	13.0989	0.114585	0.255108	0.0714967	0.93943	0.788785	0.617367	0.889808	1	0.943592	0.877387	0.945826	0.778898	0.660695	0.864423	N
SNAP91	15.022	259.248	372.631	136.825	0.0743258	4.45567	4.75809	1.83719	0.966268	0.942124	0.933455	0.75484	1	0.990119	0.993206	0.945642	0.708781	0.899792	0.915693	N
PTTG1	15.0148	0.901458	1.20371	1.48809	12.071	0.080658	0.120983	0.125554	0.960368	0.865488	0.800839	0.828384	1	0.976334	0.990478	0.944753	0.585797	0.584474	0.517376	Y
NLGN2	50.5028	126.167	99.7645	110.368	0.437394	1.88158	1.33173	1.66041	0.951299	0.869005	0.708426	0.829738	1	0.969815	0.930027	0.941604	0.732079	0.595847	0.630669	N
SMC4	18.3554	4.07723	4.16755	4.70825	4.14672	0.281705	0.314792	0.31083	0.952806	0.850319	0.841888	0.821436	1	0.963412	0.984272	0.940715	0.445789	0.581455	0.62724	N
SGMS1	14.8764	40.7111	31.9474	35.4115	0.400677	1.9801	1.37517	1.74112	0.952233	0.881466	0.72344	0.818946	1	0.972073	0.945809	0.939393	0.747984	0.637513	0.596385	N
BMP2	15.6994	144.333	44.6946	92.6817	0.145019	4.04109	0.862507	2.27923	0.932866	0.919994	0.504159	0.802541	1	0.976794	0.699888	0.937198	0.889561	0.759092	0.792115	N
RRM2	14.3769	0.902286	0.592841	1.24176	13.5487	0.0848348	0.0624508	0.109564	0.943507	0.822326	0.83712	0.830061	1	0.947231	0.979458	0.935532	0.583557	0.519257	0.598878	Y
WDR37	22.6076	47.9093	52.2238	45.138	0.483504	1.63822	1.66767	1.58542	0.942908	0.837008	0.841821	0.817301	1	0.950963	0.958166	0.935019	0.607303	0.571592	0.666043	N
CDC6	5.74329	0.140119	0.61987	0.494149	15.4849	0.0328731	0.164922	0.109761	0.945	0.857337	0.781227	0.816133	1	0.957631	0.970524	0.932391	0.610215	0.602187	0.497896	Y
CENPA	5.22356	-0.428409	-0.396925	-0.0575658	-23.2262	-0.115272	-0.123096	-0.0145608	0.951677	0.86723	0.850781	0.805472	1	0.971531	0.991441	0.93191	0.474238	0.622249	0.667134	Y
CDC20	11.1021	0.126732	0.263993	1.31786	14.173	0.0152794	0.0360526	0.152551	0.956444	0.908657	0.821296	0.786552	1	0.989151	0.98684	0.929139	0.603719	0.71984	0.63472	Y
SMOC1	19.1403	502.655	224.703	403	0.04492	4.14735	1.28098	3.44961	0.93604	0.882704	0.61199	0.81532	1	0.963942	0.855026	0.928762	0.875448	0.647142	0.756896	N
KIAA0101	7.30552	0.531203	0.0863145	0.499534	15.2855	0.0990272	0.017959	0.0866644	0.929602	0.799767	0.830155	0.828415	1	0.929519	0.962178	0.92478	0.622312	0.514996	0.590151	Y
OAT	29.374	69.5494	91.3117	60.0038	0.4441	1.77439	2.16973	1.52767	0.945736	0.858972	0.933624	0.787971	1	0.967143	0.99021	0.924183	0.787858	0.640734	0.870189	N
KIF18A	3.96278	-0.394492	-0.400432	-0.0384894	-19.6117	-0.140035	-0.164322	-0.0129054	0.938571	0.86884	0.842159	0.787098	1	0.9574	0.984861	0.918539	0.486559	0.664083	0.673835	Y
COL3A1	154.96	10.6875	11.0469	14.1856	12.2865	0.0929306	0.10763	0.11578	0.92711	0.830988	0.779029	0.810762	1	0.943189	0.912695	0.918083	0.480287	0.556663	0.570048	N
TYMS	19.5731	4.01619	3.23831	3.07666	5.68333	0.269351	0.237318	0.191778	0.91755	0.767522	0.791438	0.842536	1	0.9151	0.937463	0.916272	0.615367	0.605039	0.511454	Y
CDCA2	4.91765	-0.167337	-0.214814	0.189497	221.786	-0.0469427	-0.0687583	0.0502381	0.93607	0.853576	0.855616	0.792528	1	0.954521	0.985556	0.915823	0.557572	0.621092	0.684432	Y
NEGR1	8.20767	39.7288	98.1989	42.8674	0.177753	1.98091	4.79344	2.43182	0.919226	0.77715	0.915466	0.814916	1	0.913707	0.970042	0.915455	0.815636	0.531871	0.825931	N
PLK1	11.3175	1.80396	1.67894	2.86456	4.77828	0.20311	0.208632	0.312295	0.93719	0.865789	0.84696	0.786536	1	0.960902	0.975231	0.914998	0.536962	0.649037	0.688951	Y
PCNA	30.3605	11.7469	9.71131	12.3076	2.5544	0.466966	0.410909	0.471691	0.928688	0.826587	0.892338	0.795521	1	0.938168	0.980795	0.914289	0.698925	0.580247	0.769207	Y
CCNB2	8.70895	0.119812	0.0280447	0.859264	16.9744	0.0185557	0.00491216	0.126861	0.934158	0.858262	0.840333	0.789076	1	0.961201	0.981918	0.908193	0.521057	0.615204	0.649992	Y
EZH1	27.0933	50.2318	48.2744	46.1057	0.566366	1.54305	1.39074	1.43097	0.934173	0.87424	0.78782	0.786726	1	0.967339	0.957578	0.907596	0.603271	0.643619	0.565373	N
MADD	29.5984	77.7723	88.6682	52.2577	0.45655	2.08209	2.12193	1.27868	0.947236	0.950291	0.920335	0.723886	1	0.995509	0.996576	0.906266	0.602599	0.901369	0.919277	N
EXO1	4.0463	-0.039079	-0.328352	-0.00975753	-86.7092	-0.0135376	-0.128788	-0.0031316	0.91307	0.791865	0.827078	0.811278	1	0.91654	0.957578	0.903991	0.612903	0.489298	0.595917	Y
DAP	43.4073	19.5759	21.6048	26.0154	1.86858	0.510816	0.599527	0.682325	0.936726	0.936468	0.822006	0.737305	1	0.979432	0.96603	0.902629	0.65345	0.853697	0.733209	N
ITPK1	52.9334	140.79	124.646	105.052	0.440695	2.05818	1.60827	1.45799	0.936812	0.909912	0.838541	0.754362	1	0.97722	0.978495	0.90246	0.584901	0.762513	0.725417	N
GABRA3	3.76059	53.0147	42.6888	21.1858	0.107663	5.58963	2.85046	1.46836	0.936407	0.952066	0.826097	0.724368	1	0.980146	0.962285	0.902104	0.691756	0.909253	0.789621	N
ATP6V0A1	58.4765	122.453	154.267	89.1331	0.546615	1.76057	2.0628	1.20231	0.942908	0.924354	0.952424	0.731307	1	0.990027	0.997646	0.901932	0.769265	0.836923	0.948107	N
IDI1	15.9925	53.3302	57.4444	34.8455	0.366401	2.40651	2.23353	1.41908	0.932215	0.900119	0.856496	0.751854	1	0.967857	0.974161	0.901138	0.486559	0.760702	0.771077	N
HMMR	5.89472	0.509866	0.0971725	0.591368	11.3242	0.116523	0.0247184	0.126712	0.910678	0.790139	0.841837	0.806444	1	0.91168	0.97154	0.900866	0.62612	0.498423	0.614072	Y
SPRY4	47.5246	17.5187	9.86086	3.33298	5.15998	0.496855	0.295176	0.0823566	0.895588	0.63642	0.63522	0.938396	1	0.811809	0.817365	0.965583	0.555108	0.845813	0.839645	N
SF3A3	34.4711	16.6001	23.0519	28.4151	1.46523	0.509837	0.756802	0.925323	0.859598	0.99109	0.788429	0.592079	2	0.995451	0.938533	0.753271	0.927643	0.987889	0.849307	N
PSMB2	34.992	16.9989	24.5764	27.6524	1.49623	0.518233	0.800964	0.884972	0.875335	0.988877	0.701867	0.632149	2	0.991247	0.86289	0.796565	0.954525	0.987118	0.689419	N
CAPZB	55.057	30.0986	46.7092	59.3373	1.16423	0.539374	0.894496	1.18426	0.620532	0.950836	0.62298	0.689207	2	0.941439	0.679987	0.611612	0.912858	0.983897	0.829671	N
HDAC1	26.1925	8.27779	12.7115	19.1191	1.80485	0.345562	0.579016	0.85584	0.886931	0.988341	0.807432	0.629752	2	0.996914	0.954742	0.800266	0.857975	0.98289	0.841203	N
GNAI3	50.3465	21.7727	28.8742	43.3877	1.47809	0.455094	0.648515	0.981574	0.804946	0.978985	0.800872	0.520727	2	0.983186	0.927192	0.662645	0.894713	0.979368	0.916784	N
PPP1R8	37.8388	19.2978	25.7688	31.9092	1.41948	0.537028	0.76344	0.940551	0.829934	0.981594	0.756881	0.562585	2	0.98785	0.89242	0.710722	0.941084	0.969438	0.847592	N
HS3ST1	71.3247	12.8449	32.4805	98.0407	1.17688	0.167976	0.475595	1.66303	0.603132	0.927492	0.643775	0.700359	2	0.917001	0.701065	0.629878	0.860663	0.968062	0.827801	N
WASF2	37.7622	18.9481	25.6653	40.8868	1.20333	0.497516	0.72093	1.20975	0.640039	0.931893	0.685636	0.658566	2	0.926732	0.748622	0.57566	0.803091	0.966217	0.842138	N
TCEB3	26.0135	15.3909	19.051	28.4397	1.14301	0.584005	0.763979	1.19646	0.647535	0.942859	0.740177	0.666108	2	0.941162	0.817846	0.582234	0.823477	0.96568	0.906031	N
ATRX	34.0126	71.3076	43.7872	24.7718	0.775529	2.22153	1.16341	0.599729	0.579693	0.941199	0.690167	0.75271	2	0.941911	0.74766	0.697439	0.797267	0.960682	0.861773	N
BCL10	18.8229	8.32499	10.9739	13.7604	1.63887	0.481559	0.679924	0.830587	0.885346	0.974121	0.803341	0.638929	2	0.986871	0.945809	0.805666	0.817204	0.96048	0.820009	N
MRTO4	26.3655	13.2573	20.5922	22.3211	1.40511	0.526976	0.875917	0.94145	0.779777	0.956294	0.606749	0.53744	2	0.958345	0.734286	0.662369	0.892025	0.959944	0.582204	N
RER1	51.3797	29.0045	37.5352	41.4953	1.409	0.598815	0.818517	0.888804	0.850531	0.965459	0.710557	0.612685	2	0.97289	0.850318	0.765444	0.862903	0.959172	0.702353	N
SERBP1	52.8627	31.7859	42.7627	54.3185	1.17769	0.601451	0.855301	1.1186	0.680867	0.947483	0.713059	0.616929	2	0.948153	0.806291	0.523854	0.881272	0.955448	0.854917	N
NFYC	34.2889	22.7938	33.2364	35.3913	1.12542	0.660279	1.01352	1.10187	0.643623	0.921456	0.487049	0.613881	2	0.910252	0.574868	0.531561	0.924059	0.953704	0.63659	N
PABPC4	21.212	12.5348	18.1556	26.412	1.03419	0.560106	0.863296	1.35556	0.544442	0.878006	0.624569	0.743564	2	0.855572	0.65019	0.687833	0.825045	0.951288	0.862708	N
PEF1	46.8983	25.063	49.5622	43.0416	1.27464	0.544289	1.15893	1.00183	0.705573	0.931158	0.626496	0.493039	2	0.924763	0.534478	0.589044	0.937052	0.948906	0.67851	N
TAF12	19.6634	9.14099	12.5443	14.9279	1.56643	0.501276	0.73584	0.856342	0.868643	0.967367	0.752756	0.629407	2	0.979397	0.905633	0.786058	0.858647	0.948604	0.732741	N
KCNIP2	9.19483	116.371	65.9124	33.5267	0.136454	6.73663	2.15035	1.07141	0.936808	0.976194	0.842463	0.703793	2	0.994472	0.988766	0.888913	0.805332	0.948537	0.866916	N
L1CAM	11.9627	92.4327	68.3976	14.3151	0.248438	6.32151	2.77819	0.491835	0.727295	0.938317	0.827585	0.564662	2	0.948153	0.919542	0.544864	0.685932	0.947464	0.916939	N
SCP2	50.7657	30.996	47.4108	62.2423	1.03057	0.579725	0.943089	1.32507	0.523285	0.871008	0.519849	0.749332	2	0.845247	0.531322	0.701893	0.90121	0.941526	0.779336	N
MOV10	16.2271	6.77902	8.55029	13.867	1.50759	0.44125	0.598387	0.978447	0.784133	0.942099	0.787482	0.521155	2	0.954959	0.889959	0.64945	0.706317	0.939949	0.832476	N
F2RL1	5.79997	0.544677	2.98934	7.06198	1.35682	0.0906738	0.566103	1.49768	0.656046	0.924379	0.634916	0.620708	2	0.922713	0.708821	0.537366	0.854839	0.939647	0.760324	N
MTF2	13.7405	7.26865	11.01	15.3321	1.15063	0.518022	0.839886	1.2331	0.648012	0.941711	0.596673	0.638209	2	0.94821	0.661959	0.56291	0.845654	0.937165	0.714197	N
EVI5	29.6783	23.7081	31.0853	43.1209	0.85218	0.717583	0.980797	1.50618	0.557066	0.787084	0.498106	0.797853	2	0.735121	0.526347	0.764927	0.805556	0.935688	0.798036	N
ABCD3	46.2747	29.7499	42.3824	48.4516	1.13115	0.637494	0.957735	1.12518	0.626089	0.87841	0.51596	0.607143	2	0.856919	0.574226	0.526722	0.916667	0.935286	0.647187	N
AKR1A1	38.1452	24.6257	28.3297	37.6741	1.19215	0.653766	0.786887	1.06872	0.688514	0.905709	0.736559	0.578894	2	0.907407	0.807147	0.518474	0.702061	0.93126	0.83606	N
TGFB1	30.4049	11.6367	14.7732	24.1557	1.6281	0.411328	0.563517	0.91818	0.78241	0.936716	0.797153	0.520963	2	0.952656	0.895255	0.647079	0.672715	0.929817	0.838242	N
ETHE1	24.3642	9.31725	15.2039	16.452	1.78347	0.421994	0.74616	0.775517	0.859472	0.958209	0.692365	0.634266	2	0.973788	0.848606	0.781575	0.847446	0.929415	0.612747	N
TMEM97	22.5343	37.2484	16.5266	15.3165	0.951531	1.81378	0.712684	0.612209	0.535026	0.834688	0.680192	0.768687	2	0.798358	0.707805	0.741069	0.91017	0.929214	0.560231	N
NOTCH2	65.8751	44.4789	59.4779	99.7149	0.871046	0.601322	0.849829	1.61717	0.545649	0.796101	0.559241	0.798834	2	0.755194	0.546996	0.768805	0.708781	0.928341	0.781362	N
PSENEN	40.6153	18.1895	31.607	36.5202	1.39039	0.46313	0.869717	1.01148	0.7628	0.95077	0.633597	0.512382	2	0.961892	0.760017	0.624719	0.893593	0.926932	0.632071	N
SERTAD3	16.4313	4.43245	7.61943	10.5716	2.04935	0.302264	0.5708	0.76278	0.851621	0.955278	0.734226	0.617553	2	0.972798	0.876157	0.76365	0.81922	0.924618	0.705782	N
CYBB	69.5834	18.8407	29.6386	73.0603	1.41724	0.273185	0.472867	1.24677	0.673313	0.898476	0.747785	0.597258	2	0.899473	0.821537	0.506213	0.719086	0.922437	0.857722	N
VASP	33.4658	8.40217	11.0014	18.3255	2.39205	0.29062	0.416761	0.656083	0.91325	0.962941	0.819385	0.684301	2	0.990867	0.950222	0.853719	0.698701	0.921162	0.79866	N
RIPK2	17.2152	16.2192	17.0825	34.2566	0.66051	0.757738	0.822758	2.01207	0.70011	0.65059	0.571076	0.912513	2	0.56235	0.496603	0.91215	0.561604	0.920961	0.880318	N
SRXN1	30.7138	27.2768	24.0381	16.6886	1.44356	1.00967	0.885323	0.559803	0.770194	0.535465	0.58663	0.897222	2	0.602946	0.714118	0.894938	0.657482	0.92039	0.834035	N
EPB41	13.425	12.2258	13.5146	23.9435	0.718682	0.763288	0.870428	1.81299	0.64921	0.64045	0.574187	0.832657	2	0.55035	0.491521	0.81165	0.554435	0.915794	0.855072	N
SHC3	24.8961	110.172	58.3981	13.8081	0.463163	4.70783	1.65143	0.328649	0.57075	0.87306	0.734497	0.722402	2	0.868516	0.794736	0.669935	0.706093	0.911299	0.865513	N
RIT1	40.5469	22.4608	24.0235	32.6754	1.44178	0.591067	0.665306	0.894214	0.830839	0.933685	0.849395	0.582917	2	0.959969	0.942973	0.724217	0.577285	0.910494	0.873617	N
ID4	264.443	362.933	420.127	854.339	0.417195	0.873746	1.03148	2.95746	0.784693	0.478911	0.532055	0.917173	2	0.614716	0.666667	0.920614	0.570116	0.909353	0.886551	N
AKT2	43.9259	22.5304	28.513	34.0862	1.50031	0.550384	0.739419	0.866196	0.821586	0.941786	0.672584	0.59606	2	0.963044	0.789921	0.727922	0.772849	0.90516	0.640642	N
GPR132	7.9363	2.686	6.20664	8.8586	1.25643	0.331623	0.845139	1.28467	0.649762	0.894801	0.622202	0.605119	2	0.896743	0.689777	0.528044	0.793907	0.904254	0.71482	N
PTPN6	17.5932	7.23857	10.4424	19.4971	1.2441	0.406701	0.635055	1.26672	0.626961	0.870838	0.736559	0.640711	2	0.870854	0.795378	0.567925	0.669355	0.900966	0.847592	N
TUBGCP2	23.9244	52.2846	41.1351	40.4261	0.5322	1.82682	1.29414	1.35388	0.922178	0.916625	0.741124	0.746271	3	0.982057	0.945488	0.877032	0.793235	0.744498	0.517532	N
MAPK8IP2	26.0462	108.362	160.756	66.5932	0.289466	2.64351	3.40087	1.42752	0.935304	0.922662	0.940624	0.723871	3	0.981332	0.991227	0.89491	0.752464	0.852858	0.924108	N
KIF3C	43.7011	140.659	152.512	75.1776	0.411741	2.53624	2.34036	1.13936	0.906586	0.9303	0.882329	0.687757	3	0.975527	0.962874	0.850197	0.568772	0.873289	0.865825	N
SLC25A28	19.4965	38.1582	33.5981	33.0045	0.557116	1.6348	1.33092	1.4037	0.922938	0.886098	0.745452	0.769519	3	0.968479	0.936393	0.889241	0.709229	0.672605	0.505532	N
DOPEY1	38.0908	86.4118	66.8487	71.435	0.496565	1.82465	1.27041	1.48266	0.917283	0.894896	0.697606	0.763602	3	0.968358	0.897181	0.884763	0.771729	0.699342	0.55727	N
RAD54L	4.61739	-0.0592796	0.344832	0.998023	8.44977	-0.0166094	0.110306	0.278658	0.909473	0.894578	0.792385	0.735265	3	0.966464	0.953886	0.863176	0.64897	0.721954	0.628954	Y
BCL2L2	25.8298	51.7348	74.3081	43.4501	0.526307	1.61906	2.21397	1.33462	0.918462	0.878369	0.939068	0.733374	3	0.964829	0.98684	0.875966	0.789651	0.72655	0.903849	N
DLG5	36.6679	87.9342	51.1123	79.2276	0.457046	1.84442	0.952861	1.69535	0.926864	0.867833	0.521708	0.829959	3	0.95937	0.729685	0.933781	0.868504	0.60108	0.812685	N
TLX1	0.0229246	38.4451	0.527755	3.38419	0.00140048	44.2478	0.0805506	0.473008	0.807405	0.936819	0.540593	0.618659	3	0.956951	0.569304	0.73903	0.890905	0.885048	0.617033	N
BIRC5	14.2817	0.776436	0.976352	1.94937	9.99937	0.0721877	0.102051	0.17325	0.922925	0.852598	0.823426	0.780373	3	0.952863	0.97047	0.894978	0.500672	0.613225	0.620539	Y
TSPO	35.425	8.63685	20.3005	22.4873	2.07301	0.272601	0.710445	0.752986	0.830208	0.920325	0.702171	0.619096	3	0.951043	0.833681	0.745628	0.739919	0.857857	0.626617	N
CDC25C	4.49639	-0.306523	-0.215613	0.150369	-87.2024	-0.094228	-0.0762308	0.0439717	0.922286	0.848444	0.820383	0.783143	3	0.947611	0.971915	0.897237	0.516577	0.609266	0.613371	Y
ASPM	8.4778	0.281238	0.888687	1.16228	10.4929	0.043961	0.157199	0.174561	0.90447	0.844848	0.785961	0.766685	3	0.939872	0.939443	0.874604	0.548611	0.612403	0.571607	Y
KIF5C	84.0357	235.786	360.605	147.86	0.423846	2.14468	2.98539	1.20072	0.849444	0.886123	0.94316	0.628075	3	0.939838	0.978655	0.767211	0.788754	0.830717	0.947172	Y
AURKB	5.29256	0.0297521	-0.0437783	0.6596	14.4966	0.00752165	-0.0125335	0.160649	0.902434	0.841178	0.838033	0.75697	3	0.936728	0.972289	0.868115	0.536178	0.619347	0.656927	Y
NEK2	5.09361	-0.0901152	0.247666	0.235541	44.7733	-0.0242295	0.0760398	0.0597658	0.913715	0.821922	0.783425	0.797614	3	0.93188	0.958006	0.894445	0.551299	0.542136	0.492286	Y
STAM	14.8293	27.2062	30.1311	26.4163	0.548919	1.49113	1.56837	1.48993	0.911251	0.811724	0.83898	0.791556	3	0.930337	0.951747	0.891909	0.646505	0.534823	0.644382	N
TPX2	17.5983	2.4246	2.12085	3.09157	6.37304	0.180171	0.174408	0.218129	0.915788	0.821666	0.834652	0.791364	3	0.929715	0.976943	0.89694	0.548835	0.562399	0.618981	Y
UBE2I	33.3623	20.7009	19.5002	23.2664	1.51691	0.681704	0.666435	0.763671	0.883697	0.864563	0.847095	0.710921	3	0.928782	0.937517	0.844273	0.562052	0.741378	0.781985	N
FGF13	4.64732	45.8878	70.6142	24.7432	0.127546	3.81596	4.63569	1.65961	0.888958	0.861408	0.917698	0.707854	3	0.92877	0.965763	0.849761	0.762769	0.758655	0.88546	N
POLQ	3.50658	-0.107558	-0.138939	0.126397	210.324	-0.0423419	-0.0623714	0.0469463	0.905866	0.815353	0.826165	0.783478	3	0.922822	0.966351	0.885011	0.549283	0.556897	0.61041	Y
GUCY1A3	34.434	165.159	136.047	54.1326	0.335506	3.8384	2.32796	0.863651	0.78546	0.901291	0.817509	0.548225	3	0.922678	0.909485	0.671429	0.609319	0.882716	0.846501	N
H2AFX	35.7847	16.5963	19.1342	24.222	1.70937	0.513421	0.629839	0.767253	0.831807	0.876515	0.780009	0.640035	3	0.922569	0.895469	0.759135	0.603495	0.783246	0.710457	N
HK2	26.4149	8.96842	12.5901	18.6791	1.81866	0.373665	0.569611	0.825237	0.789486	0.903042	0.775546	0.560374	3	0.921792	0.872947	0.684949	0.671371	0.883119	0.802712	N
KCNN1	8.40697	26.8391	54.4816	20.754	0.326042	2.04187	3.92851	1.51994	0.899538	0.826694	0.93873	0.745228	3	0.920732	0.977478	0.873122	0.821685	0.649859	0.907278	N
DLG4	50.4458	107.591	207.07	69.0526	0.532238	1.76962	3.28116	1.0266	0.823318	0.861128	0.95256	0.607777	3	0.918417	0.98256	0.733314	0.830645	0.79784	0.949977	N
POLR1D	21.7102	12.7101	15.4842	12.4799	1.69472	0.66168	0.843876	0.630417	0.899959	0.804387	0.59133	0.826401	3	0.917899	0.787835	0.904271	0.760529	0.519709	0.736325	N
CCNE1	5.16561	1.90527	3.30829	2.62559	2.14389	0.426048	0.802526	0.585004	0.849003	0.861404	0.586123	0.711598	3	0.917674	0.767774	0.813397	0.847894	0.69951	0.64111	Y
MAPK9	20.2051	34.3241	58.5608	27.7792	0.617056	1.46165	2.4421	1.14099	0.861617	0.843226	0.909211	0.683978	3	0.917404	0.949286	0.809679	0.768817	0.7188	0.890136	N
GTSE1	8.50168	1.12626	1.05896	1.55377	6.28607	0.172814	0.18007	0.22716	0.90432	0.811381	0.835295	0.782578	3	0.912734	0.963462	0.88961	0.567428	0.572866	0.648278	Y
DST	92.9906	214.599	175.964	218.713	0.43516	1.68984	1.26934	1.84093	0.899762	0.797137	0.639109	0.822796	3	0.912538	0.830792	0.901203	0.685708	0.522343	0.693315	N
NCSTN	79.9677	49.0585	44.4457	53.1146	1.57163	0.680906	0.639732	0.729283	0.880445	0.815184	0.795733	0.752835	3	0.911726	0.896967	0.85621	0.585349	0.593935	0.647187	N
HR	17.5619	53.5486	38.7287	28.4758	0.453101	2.54649	1.52704	1.13603	0.779699	0.887469	0.753939	0.562054	3	0.91024	0.858289	0.677118	0.678315	0.852456	0.750662	N
CXCR4	41.2145	9.97975	7.9311	14.1931	3.4071	0.299362	0.258876	0.416134	0.866462	0.827049	0.843613	0.715119	3	0.90887	0.948002	0.824749	0.570116	0.648182	0.72978	N
ARHGDIG	6.12178	37.5019	101.614	27.2708	0.164738	2.52585	6.57812	1.73314	0.874702	0.8216	0.950057	0.711455	3	0.907511	0.974643	0.83691	0.875896	0.675792	0.93003	N
TRIB1	28.0133	12.6084	27.1384	19.1241	1.61756	0.488828	1.14223	0.761091	0.772568	0.869831	0.534557	0.618097	3	0.906382	0.569999	0.709816	0.833333	0.76882	0.631292	N
FOXM1	19.6541	3.27845	2.41559	3.74425	5.67901	0.217077	0.175933	0.234952	0.898403	0.787662	0.83242	0.792479	3	0.903653	0.965977	0.884631	0.599686	0.507783	0.605267	Y
TUBB	95.9046	48.2383	53.4359	62.6212	1.69881	0.559953	0.655753	0.733357	0.828302	0.856949	0.753297	0.654639	3	0.903526	0.869309	0.76983	0.615591	0.757414	0.671965	Y
CCR1	19.6438	4.90552	6.48438	15.4628	1.82657	0.27058	0.392708	0.943342	0.728326	0.881399	0.765909	0.49094	3	0.900025	0.847537	0.59103	0.624104	0.865674	0.799439	N
GOT1	18.9526	31.3113	73.0476	19.8453	0.665354	1.4793	3.47651	0.848252	0.679918	0.804366	0.944072	0.553087	4	0.836604	0.965602	0.528136	0.832437	0.805824	0.959015	N
ATP6V1E1	45.7919	57.3617	96.6135	48.6591	0.820183	1.18587	2.00608	0.973994	0.66852	0.697136	0.942078	0.488388	4	0.732426	0.960039	0.580407	0.84655	0.675758	0.95621	N
CHEK1	6.29342	1.66404	0.682517	1.83587	3.75166	0.333513	0.147493	0.352172	0.878804	0.774136	0.871204	0.767495	4	0.887564	0.955866	0.861169	0.726927	0.518753	0.724949	Y
ATP6V1H	33.5768	45.8714	76.1001	38.073	0.761401	1.26539	2.09019	1.01402	0.753362	0.779793	0.929972	0.573029	4	0.830074	0.954475	0.669879	0.828405	0.724403	0.92925	N
DTNB	14.7347	24.0703	38.2819	17.3986	0.681902	1.48049	2.28933	0.999866	0.768157	0.828197	0.919862	0.559648	4	0.876797	0.952763	0.664936	0.791891	0.779489	0.913043	N
DOCK9	27.5499	68.2688	88.4691	45.9189	0.476667	1.98937	2.34779	1.22405	0.7887	0.812814	0.894975	0.605169	4	0.871453	0.950142	0.706956	0.689068	0.717156	0.877513	N
CLP1	12.0312	7.9214	6.98709	9.09735	1.4183	0.712156	0.648499	0.821838	0.830173	0.812112	0.87888	0.667971	4	0.878962	0.947627	0.778643	0.659274	0.68797	0.831385	N
TOP2A	22.7366	3.60707	2.859	4.64494	5.53368	0.20552	0.179545	0.252389	0.879457	0.794251	0.815378	0.763555	4	0.895707	0.945541	0.858257	0.560708	0.551865	0.613371	Y
RABEP1	41.522	64.9952	76.5555	64.4644	0.632517	1.3412	1.52979	1.36396	0.883271	0.791782	0.849631	0.764577	4	0.89801	0.941636	0.864278	0.665771	0.550859	0.709522	N
XRCC2	4.50502	1.19379	0.407615	0.972271	4.46061	0.342606	0.125859	0.260741	0.87725	0.746053	0.829715	0.794009	4	0.870463	0.93527	0.873283	0.685036	0.551798	0.622877	Y
FAM126B	15.9662	31.8268	44.153	23.4077	0.564876	1.68961	2.21042	1.16893	0.831872	0.833259	0.889734	0.652506	4	0.895016	0.934414	0.77259	0.725134	0.736983	0.874084	N
DTL	8.2431	1.7395	0.592399	1.27435	5.91177	0.278505	0.103038	0.189228	0.868533	0.739711	0.815987	0.788831	4	0.855261	0.926176	0.869133	0.653226	0.538043	0.608228	Y
UROS	20.6677	35.9436	43.6268	27.5005	0.646029	1.54958	1.78388	1.12661	0.784125	0.820708	0.888551	0.593868	4	0.865568	0.923875	0.70654	0.747088	0.77506	0.884058	N
CDK4	50.3401	35.4719	24.3432	36.3748	1.43591	0.772061	0.540172	0.781376	0.775351	0.716236	0.869379	0.663401	4	0.796734	0.921093	0.73865	0.762321	0.553408	0.793206	Y
NDUFB8	34.0731	44.6529	61.4932	38.3841	0.799415	1.23538	1.67989	1.03395	0.680164	0.687834	0.90167	0.54268	4	0.728838	0.912427	0.61152	0.866263	0.651369	0.894966	N
NCOA7	14.9729	20.7157	43.9336	17.7602	0.713053	1.2385	2.67162	1.03318	0.682495	0.699382	0.886049	0.5402	4	0.74195	0.91125	0.606877	0.78405	0.647779	0.88359	N
TP53	30.7333	24.8227	16.6739	22.5293	1.34097	0.880369	0.594203	0.77476	0.724406	0.593515	0.851153	0.686164	4	0.67816	0.910715	0.728675	0.823925	0.590546	0.696587	Y
KIF1B	141.196	184.114	290.429	309.663	0.541447	0.978483	1.57646	1.99672	0.820991	0.540123	0.809191	0.872167	4	0.692636	0.909164	0.897077	0.852151	0.845411	0.511921	Y
RBL1	7.61925	4.64622	2.50216	4.28665	1.78129	0.702869	0.388089	0.624414	0.80287	0.666923	0.847501	0.743862	4	0.767574	0.906971	0.811835	0.785394	0.558541	0.717469	N
CDKAL1	15.91	11.5959	8.74045	12.6842	1.33094	0.780781	0.600352	0.85555	0.76885	0.73929	0.873199	0.636064	4	0.801364	0.906596	0.725603	0.773746	0.635299	0.845099	N
MDH1	49.6157	52.4945	110.268	44.6326	0.937514	1.03693	2.25178	0.849089	0.507506	0.549833	0.905559	0.622685	4	0.542242	0.904831	0.603865	0.864695	0.634024	0.936107	N
TYRO3	50.781	83.6774	103.726	52.9475	0.739684	1.57094	1.84511	0.897728	0.651092	0.779487	0.880266	0.563892	4	0.792542	0.904777	0.514701	0.702957	0.813708	0.932211	N
YWHAB	90.5351	93.8897	138.696	84.7057	0.978238	1.03317	1.54491	0.910079	0.499568	0.571971	0.858288	0.620534	5	0.561153	0.851281	0.595945	0.81362	0.661232	0.909771	N
CYCS	60.7351	45.885	52.0179	32.935	1.54286	0.856524	0.991545	0.5714	0.816884	0.595719	0.544059	0.889355	5	0.732794	0.607019	0.906811	0.655466	0.812534	0.906654	N
ABCB9	15.1596	14.6012	21.4972	9.41556	1.22742	1.04448	1.55451	0.615043	0.672343	0.535193	0.782681	0.824879	5	0.540895	0.74124	0.825722	0.780466	0.804113	0.90494	N
TLE3	28.4421	43.105	33.8601	53.6527	0.591677	1.23698	0.937287	1.71021	0.848767	0.682017	0.563738	0.873676	5	0.811867	0.599155	0.911818	0.758961	0.707763	0.902447	N
B4GALT2	31.0437	20.6175	34.3899	31.7557	1.11785	0.657817	1.16086	1.08577	0.611033	0.8669	0.640563	0.591278	6	0.855618	0.594608	0.528317	0.920475	0.89174	0.57971	N
DBT	22.7761	20.939	31.333	33.0904	0.802904	0.816964	1.26665	1.4528	0.673578	0.662687	0.739636	0.826602	6	0.574592	0.81806	0.824581	0.901658	0.883521	0.601527	N
AAAS	21.6947	21.8864	13.5053	19.2353	1.09737	1.05287	0.637343	0.89868	0.596292	0.545705	0.85795	0.606364	6	0.497512	0.869416	0.620645	0.893369	0.634024	0.799906	N
GCNT2	7.2099	18.4917	4.55961	5.46128	0.699983	2.76747	0.534325	0.594106	0.51058	0.828305	0.694597	0.696012	6	0.80506	0.702562	0.662356	0.882392	0.887916	0.540751	N
PES1	26.5339	40.0453	26.0843	31.7015	0.771537	1.44104	0.87842	1.09252	0.753961	0.835645	0.584939	0.626442	6	0.873273	0.474616	0.705194	0.878808	0.719572	0.701886	N
HKDC1	5.74052	19.6457	5.32885	4.43927	0.560393	3.63469	0.705148	0.534992	0.551114	0.831013	0.596977	0.657998	6	0.808815	0.576098	0.609104	0.87612	0.888922	0.536388	N
LCAT	19.617	51.6231	24.078	38.2141	0.465722	2.11928	0.845338	1.48585	0.831063	0.837206	0.563941	0.731692	6	0.895234	0.58118	0.823844	0.870744	0.663144	0.773259	N
BUB3	20.0417	29.2417	20.7276	23.4604	0.788485	1.39856	0.934849	1.07756	0.703468	0.83491	0.57253	0.552494	6	0.837744	0.526293	0.636592	0.869848	0.821424	0.653576	N
HOPX	223.895	97.1216	265.108	105.125	1.94538	0.495063	1.48115	0.520232	0.708217	0.696245	0.632245	0.674528	6	0.743816	0.515434	0.716947	0.857527	0.533514	0.815802	N
HEY1	96.7368	217.708	105.306	157.029	0.550563	1.94569	0.822192	1.31439	0.786988	0.832458	0.611094	0.68088	6	0.871603	0.499626	0.77116	0.852375	0.715446	0.765778	N

## Sheet: Supplementary Table 2
Supplementary Table 2. TCGA case expression of 168 selected genes
	AAAS	ABCB9	ABCD3	ABI1	AKR1A1	AKT2	ARHGDIG	ASPM	ATP6V0A1	ATP6V1E1	ATP6V1H	ATRX	AURKA	AURKB	B4GALT2	BCL10	BCL2L2	BIRC5	BMP2	BUB3	CAPZB	CCNB2	CCNE1	CCR1	CDC20	CDC25C	CDC6	CDCA2	CDK4	CDKAL1	CENPA	CHEK1	CHI3L1	CLP1	COL3A1	CXCR4	CYBB	CYCS	DAP	DBT	DLG4	DLG5	DNAJC12	DOCK9	DOPEY1	DST	DTL	DTNB	E2F7
TCGA.02.0089.01	4.73624	4.18116	5.20662	5.04573	6.11262	5.43442	4.94961	1.45783	5.84928	5.58224	5.37107	4.93195	2.01468	1.48184	5.21534	4.38828	4.51235	2.4729	3.74415	4.28385	6.08048	1.78104	2.06397	4.61642	2.20281	0.698014	2.19697	1.55586	5.29919	3.70315	1.09036	2.08049	11.1548	3.63228	7.48487	6.31745	7.11499	6.28337	5.66394	4.34946	6.53238	4.6372	3.05654	3.74792	5.38021	6.38716	1.85055	4.09559	2.49871
TCGA.06.2558.01	4.21271	3.04157	5.66519	5.33011	5.28226	4.79699	5.88223	4.35456	5.7578	4.88561	4.84492	5.28073	3.06973	2.84729	4.33062	4.54615	4.36363	4.779	5.02164	5.01669	5.24072	3.73176	1.64249	4.14731	3.78583	2.84764	2.71611	3.17361	9.44547	3.29194	3.83358	3.60796	9.52152	3.90707	7.32694	5.10363	5.26345	5.9402	4.70928	5.08211	5.83165	4.35722	3.96177	4.87321	5.64736	6.69857	3.66705	3.88111	3.11243
TCGA.06.0171.01	4.62699	4.15032	5.82006	5.3795	5.51684	5.42943	3.46624	3.38205	5.2726	5.86778	4.75272	5.02488	3.87688	3.47978	5.11053	4.30512	4.71208	4.67463	3.06964	4.76865	5.60172	3.97111	2.87997	4.57336	3.97564	2.9503	3.26257	2.75881	5.65389	4.05043	3.20213	3.3564	9.11909	3.94676	7.34108	5.51436	5.88467	6.49213	5.68105	4.6127	6.04221	4.5829	3.0734	4.64729	4.83002	5.87588	3.84058	4.24968	3.06344
TCGA.DU.7018.01	4.52066	4.24392	4.80701	6.04151	4.76893	4.64407	5.26245	2.7559	6.52017	5.66184	5.2285	6.78002	2.06448	1.57392	4.56667	3.06454	5.64933	2.69931	7.78567	5.37505	4.34169	1.81926	1.4404	0.983665	1.53159	1.42577	1.37446	1.51756	5.78046	3.60326	0.38085	2.66003	3.07454	3.62274	5.23272	3.25581	3.1641	5.9057	4.17919	4.33158	6.94764	6.56019	5.15795	6.61677	6.61651	7.70448	3.21281	4.51328	1.84336
TCGA.HT.A74O.01	4.76659	3.52008	4.86601	6.11772	5.64062	5.27827	5.19496	1.38307	6.4395	5.62735	4.98768	3.10822	1.24587	2.3512	5.38407	3.92872	4.95158	2.66853	6.44235	4.30041	6.58006	1.66916	1.49772	4.5091	2.51477	1.04874	1.13164	0.806936	5.96464	3.68893	1.80606	1.85147	3.83847	3.63725	6.11929	4.74949	6.21063	4.44995	4.42928	4.43849	5.90502	6.82387	4.93472	3.99323	5.18379	7.02209	1.55604	3.99073	-0.329325
TCGA.08.0520.01	4.70816	4.04705	5.36645	5.65485	5.4713	5.07344	2.01783	2.31937	5.64305	5.51414	5.46241	4.79802	2.55253	2.63395	5.17517	3.84025	4.43005	3.98008	4.32956	4.25051	4.75725	2.7525	2.42355	3.52655	3.42862	2.20241	2.694	1.923	6.05081	4.02486	1.9317	2.34854	10.3247	3.58542	7.85011	6.11536	5.35981	5.47996	5.988	4.34773	5.76137	4.72169	3.07167	4.80814	4.82857	5.55377	2.43376	3.99498	2.73524
TCGA.76.4935.01	4.24964	3.94363	6.14519	4.98659	5.24736	5.61776	4.3623	5.01893	5.90727	5.54819	4.97374	5.6856	4.20769	4.712	6.0831	4.11004	4.57527	5.8841	4.66003	4.90123	5.49825	4.47893	2.70712	4.30932	5.13187	4.15242	4.18716	4.74348	9.35794	4.17448	4.3726	4.10372	6.01039	3.97505	5.8278	4.82924	5.55585	6.52314	5.21882	4.90801	6.50006	5.14157	2.43745	4.71966	5.19874	6.26989	5.29003	4.32273	3.32438
TCGA.14.1794.01	5.15899	3.5587	5.32557	4.63929	5.56004	4.86966	0.743875	3.68036	6.27493	5.2176	4.55559	4.26419	3.02428	1.82176	4.56929	4.11927	4.5006	4.7547	4.08058	4.1349	5.56428	3.07127	4.19478	3.94316	4.54294	3.40079	3.69384	2.19746	5.7415	3.94089	2.96784	2.81099	10.2375	3.4004	9.00362	5.30151	6.45965	5.60658	5.1911	4.44779	5.23826	5.86499	3.00704	5.87373	4.94027	7.21781	3.90248	3.50419	4.27487
TCGA.06.0174.01	4.63873	3.58164	6.27138	5.22121	5.03426	5.68821	2.9433	4.04138	5.84142	5.64521	5.03618	5.37249	3.89217	4.37473	5.41134	4.19008	4.34155	5.46947	4.38714	5.0195	5.79116	4.79011	3.36358	3.70648	4.67084	3.9484	4.32337	3.44409	10.4023	4.41188	3.57793	4.05718	9.26454	4.07267	6.86592	5.48496	5.32429	5.84825	5.31514	4.65359	6.12057	4.70862	2.79762	4.88094	4.99125	5.54894	5.01239	4.23727	3.13733
TCGA.S9.A6U5.01	4.60035	4.13768	4.65231	6.3124	4.96745	4.42248	4.91157	-0.116485	6.8093	5.45737	5.80525	5.69842	0.606527	-0.297168	4.39667	3.184	5.20969	-0.0826037	6.83367	4.7235	5.05972	-1.06672	1.22138	3.37509	-0.460269	-0.357387	-0.371317	-1.65445	5.03857	3.69025	-1.36779	1.67549	4.92704	2.87733	3.53542	5.36634	5.18613	5.41424	4.60763	4.07467	6.27941	6.41377	4.95127	5.28129	5.98351	8.11569	0.0915569	4.68632	0.101219
TCGA.12.5295.01	4.23502	4.94958	6.21461	5.3156	5.84463	6.22733	1.95604	2.82487	4.80666	5.13959	5.52829	4.57125	3.47071	4.38093	5.45682	4.4414	3.76415	6.30456	3.13552	4.36578	6.39427	3.83634	2.62424	2.99607	4.09704	3.41868	3.78432	2.90868	6.1425	4.13716	3.3695	2.89297	10.6384	4.03408	7.1835	7.08602	7.07997	4.85409	5.80194	4.69698	6.50601	4.41153	2.95701	5.2327	4.75049	4.82733	3.434	4.40568	3.48848
TCGA.06.0126.01	4.49582	4.17373	5.33947	4.33308	5.23958	7.02799	3.67704	3.60796	6.05756	5.28785	5.21165	5.50733	3.55482	3.42224	4.87041	4.11203	4.88177	4.22458	4.33346	4.17413	5.10621	3.73495	3.40918	3.46306	3.95691	2.37682	2.60091	3.41394	5.47288	3.88802	1.97304	2.68305	9.07364	3.45132	6.32755	4.74079	5.83854	6.80239	5.87437	4.35692	6.15808	5.27852	1.45193	4.876	5.44311	7.24146	3.04416	4.4755	4.37995
TCGA.02.0058.01	4.59468	3.80952	5.78938	6.35141	5.2089	5.45264	4.08653	1.02882	6.24717	5.64579	5.56269	4.10632	1.51566	1.61418	4.7837	3.81042	5.44106	0.917613	3.26494	4.40413	5.8032	0.239153	2.41744	3.47073	1.79175	0.729413	1.28583	0.754406	5.20631	4.04905	0.0761284	1.2988	5.36714	3.25489	3.03225	4.70668	6.25972	5.6034	4.93461	4.56346	5.89904	5.57525	5.06739	4.85517	5.6029	6.57448	1.55927	4.17711	0.647703
TCGA.76.6283.01	4.11404	3.48121	5.64537	4.84525	5.64392	5.38335	4.88186	4.95881	6.004	5.66984	5.34854	5.84085	4.35093	3.45278	5.69341	4.92595	3.94687	5.34332	1.94861	5.33744	5.91776	4.98608	5.48751	4.72853	5.2918	4.33577	4.55335	4.15442	5.21931	4.71079	4.20973	3.96843	8.86958	3.71166	7.17942	5.383	6.26582	5.9727	5.23764	5.03809	5.51956	5.59532	2.75847	5.78483	5.28839	6.69295	5.69995	4.09941	4.91623
TCGA.QH.A6CU.01	4.44786	3.98886	4.77105	5.80192	5.24116	4.32536	4.66525	-1.85017	6.88641	6.27975	5.45616	4.72335	-0.623568	-1.48124	4.63591	3.64411	5.56004	-0.802366	5.59558	4.73227	5.66019	-2.46125	0.618616	3.12156	-0.0735773	-2.33172	-1.43521	-1.72346	4.92507	3.69266	-1.3817	1.8301	5.91326	2.82605	0.250172	4.76541	5.37658	5.55778	4.93303	4.17901	5.5554	5.71602	4.50748	5.71309	5.40959	7.10168	-0.446597	5.25047	-0.287095
TCGA.DU.7011.01	3.79791	3.28381	5.90562	6.60529	5.49824	4.63554	5.78087	1.12651	6.67173	6.19953	5.70536	5.33657	0.438141	0.250212	4.99635	3.60944	5.97931	0.905525	6.01879	4.46888	6.26526	0.639559	1.52624	4.86698	0.76661	-0.768515	0.45232	-0.0667306	5.10658	3.70382	-0.434031	1.39246	4.28659	2.92481	7.02908	4.13824	7.14236	5.7878	4.88105	5.4425	6.66708	5.95788	5.06682	5.95985	6.27933	7.50491	1.01493	4.77266	-0.269486
TCGA.DU.A7TI.01	3.90974	3.47833	5.4475	6.52822	5.14098	5.14577	5.59242	1.79314	6.75684	5.5835	5.62156	5.13519	0.33356	0.747238	4.6326	3.96317	5.86302	1.83114	6.89689	4.34234	5.7832	1.27438	1.90841	4.9421	0.742111	0.13892	1.11363	0.511411	4.88947	3.85706	0.00442515	1.47894	3.93935	2.85923	2.71069	4.51374	5.97207	5.48438	4.56678	4.7991	6.70716	6.13151	4.59893	5.82613	6.33221	8.34213	1.76289	4.46333	-0.036386
TCGA.12.3644.01	4.58949	4.72407	5.75745	5.48328	6.00662	4.49483	2.33613	3.52031	4.6929	6.03199	4.54641	4.10912	2.97764	4.28776	5.03996	4.42663	4.52078	6.98981	3.73498	4.95969	5.36281	4.86415	3.56894	4.32023	4.42426	4.58794	3.87576	2.30521	6.70649	4.4029	3.51544	3.2176	8.72481	3.45309	6.96623	5.43221	5.35441	5.42653	5.2343	3.71821	5.67995	2.99231	2.6174	3.21126	4.46202	6.03857	3.42102	4.5156	3.81086
TCGA.HT.7468.01	4.35467	3.8204	5.28585	6.34211	4.65878	4.36388	4.08731	2.20446	6.58302	5.48807	5.16285	6.70394	1.52237	1.17472	4.4526	2.95762	5.17011	2.06733	7.32964	5.15667	5.02839	0.75908	1.71696	3.16849	1.15099	1.27305	1.17833	1.34448	5.35456	4.02944	0.458074	1.75231	2.49075	3.04907	4.48082	3.15859	5.13594	5.21302	4.71682	4.34608	6.12676	6.73986	5.06993	6.23383	6.82494	8.09359	2.72926	4.46727	1.52446
TCGA.DU.8167.01	4.38904	3.52361	5.53951	5.92234	5.57763	5.00167	5.50006	1.12471	6.21976	5.86665	5.11225	5.34558	0.910811	0.652015	4.97248	3.92439	5.72282	1.77824	7.78519	4.59363	6.19165	1.37032	1.36939	4.90645	1.84034	0.815369	0.933798	0.286716	5.18077	3.78923	0.15054	1.81683	4.50568	3.31812	3.97176	4.32584	6.81085	5.04019	4.74904	4.7244	6.20532	5.76081	5.43106	6.07158	6.16895	7.46541	1.37203	4.43021	0.384037
TCGA.14.2554.01	4.4194	4.39958	6.16722	5.30329	5.56199	5.17648	4.2851	2.09021	5.37047	5.97748	5.29925	5.6422	2.35519	1.87991	4.83697	4.51417	4.337	3.43247	3.50585	4.30357	5.94921	2.67774	1.89031	4.5417	2.34894	2.08586	2.06916	1.66204	6.28267	4.0075	2.05309	2.18504	11.1419	3.94033	6.89046	5.40908	6.18103	5.96673	5.37655	4.62571	5.1307	5.03233	4.0133	4.65468	5.18669	5.65289	2.12673	3.98204	2.71659
TCGA.DB.A64U.01	4.49155	3.75021	5.22849	6.30558	4.9254	4.43259	4.47973	0.135157	6.58741	5.65273	5.3422	5.79701	0.660779	-0.796301	4.31589	3.64085	5.66547	0.371418	7.90839	5.05106	4.92909	-0.16726	1.75386	3.41115	0.646907	-0.671535	-0.406134	-0.883794	5.18178	3.72411	-0.776338	1.09498	2.18884	2.99005	3.11305	4.08349	4.85513	5.21746	4.28445	4.54896	6.14782	6.26177	5.06919	5.96864	6.35862	7.56637	1.41581	4.73591	0.105036
TCGA.DU.5872.01	4.1091	3.86421	5.5618	6.1174	5.32819	4.79739	4.9073	0.801189	6.61193	6.23925	5.5433	5.85666	0.903185	0.402507	5.16407	3.71687	5.78119	0.991271	7.16093	4.12461	5.80701	0.384153	2.13883	4.21432	0.595154	-0.595709	0.321922	0.0437762	5.47946	3.60919	-0.904081	1.78339	4.10274	3.16582	4.35189	4.46286	6.9394	5.60427	4.87692	5.38744	6.13537	6.01082	5.4083	5.44399	5.10315	7.71319	1.40318	3.88936	-0.591481
TCGA.P5.A5F0.01	4.08412	4.24604	4.94227	5.98597	4.76212	4.66077	6.60257	0.271527	7.12621	6.10949	6.15384	6.206	0.433695	-1.14102	4.93715	3.07926	5.91573	0.671876	6.87353	4.60626	4.85358	-0.202787	1.79822	1.73064	-0.625319	-0.336643	0.624242	-0.550034	5.00637	3.18723	-1.51303	0.942168	3.70448	2.89124	2.3558	1.72294	2.72513	6.10587	4.16573	4.53588	7.57283	6.57839	5.09657	6.32612	6.87725	7.70025	1.59282	4.95272	0.774378
TCGA.HT.A616.01	3.61874	4.36214	5.69913	6.4501	4.95038	4.64833	7.029	-0.319275	7.23586	6.66642	6.66625	5.41601	0.167971	-1.64512	5.25022	3.41359	6.37019	0.350349	6.04809	4.46014	5.62274	-0.42257	2.18767	2.57367	-0.170911	-0.260117	0.501406	-0.348893	4.4689	3.20788	-2.08375	-0.0240701	4.16235	2.93296	1.7253	3.19851	4.67663	5.8185	4.49856	4.42014	7.82158	5.82596	5.01362	6.14007	6.12829	6.68452	-0.211931	5.45935	-1.47464
TCGA.06.2563.01	4.50162	3.81215	6.03618	5.10743	5.32844	6.46314	4.13412	3.21951	5.74455	5.55222	5.00081	5.36014	3.08033	2.38608	5.0856	4.24382	4.64194	4.11697	2.89841	4.35617	5.59222	3.49177	3.19134	4.25671	3.55033	2.94133	2.59432	2.56503	5.80786	3.92332	2.81447	2.48789	9.14713	3.57099	8.39172	4.61364	6.63752	6.14807	5.28229	4.65633	5.86674	5.07126	2.16638	5.08794	5.85854	6.08027	3.11955	3.90827	4.05471
TCGA.S9.A7IY.01	4.46263	3.87778	4.73193	6.18668	4.99455	4.64758	4.73715	-1.37404	7.07825	5.83911	5.825	5.84888	0.547626	-1.80926	4.09733	3.12611	5.82809	-0.537823	7.08258	4.65254	5.37053	-3.10257	1.33433	4.14536	-1.08752	-1.34832	-0.680178	-1.53539	4.97179	3.4792	-2.11951	1.62383	3.6742	2.92591	3.27774	3.49303	6.16795	5.37612	4.57597	4.47332	6.05885	6.16923	4.81574	5.42651	6.19184	8.00185	-0.0277221	4.65956	-0.75291
TCGA.12.0821.01	5.27285	3.99502	5.97191	4.60002	5.18963	5.36368	3.45869	3.93015	5.73945	5.11785	5.00459	5.23133	3.4256	4.29816	5.5479	4.25214	4.23843	4.85547	4.55745	4.55716	6.02329	3.62225	3.13171	4.29537	4.91538	3.55355	3.40962	3.37802	6.21575	4.07496	3.29878	3.34987	8.68749	3.82626	6.42887	4.72859	4.8847	6.47858	5.98207	4.70872	5.56377	5.01143	2.97732	4.67199	5.40335	5.73713	3.84311	4.16351	3.86826
TCGA.14.3477.01	4.73759	3.93793	6.21483	6.20117	5.63575	5.6603	3.25742	4.46516	5.65632	6.21448	5.5469	5.05432	4.52542	4.76932	5.2982	4.41747	3.61034	7.40376	2.86244	4.71365	5.89838	5.36855	2.9958	2.22522	5.45647	5.29629	4.34561	3.52479	6.43763	4.41741	5.083	3.59489	6.61349	3.40521	4.84596	2.55277	3.81748	4.3849	5.74011	3.93569	5.22362	4.55566	3.4284	3.95236	5.05993	5.84359	4.30048	4.16721	3.01413
TCGA.S9.A6WG.01	4.22566	4.11404	5.26587	6.07859	5.42785	5.36838	5.07485	3.54144	6.03927	5.44995	5.07994	4.88565	2.48823	3.66814	5.11695	4.31571	5.63834	5.57636	5.8871	4.66719	6.02823	3.3856	2.91622	3.91318	3.11707	3.55742	2.99565	2.69432	5.22351	3.6475	2.58208	2.86252	3.72924	3.14335	8.30055	5.04859	6.51643	4.99429	5.58188	4.32671	6.24809	5.75166	3.65932	6.19364	6.02097	7.4566	3.41524	4.20152	3.23815
TCGA.02.0440.01	4.6443	3.92291	5.52938	4.84306	5.10426	5.81556	3.23914	3.7183	6.29844	5.87918	4.83721	5.38838	3.89854	4.13285	5.64688	4.30612	4.35267	4.77024	5.46406	4.72087	5.80113	4.81527	3.00146	4.46172	4.7605	3.72308	3.43887	3.74339	5.72918	3.95748	3.34814	3.89781	9.64336	3.91256	5.56761	4.73423	5.81422	5.88921	5.71612	4.28896	5.40323	5.19256	2.63638	4.38659	5.08017	6.26116	4.46437	4.24908	2.9548
TCGA.08.0385.01	5.42614	4.05354	5.34124	5.00049	5.34266	5.06989	2.0226	3.74659	6.34152	6.06662	4.70448	5.06028	3.47776	3.87591	5.59296	4.35164	4.78676	5.64523	5.20854	5.05605	5.27364	4.13907	3.74146	4.29213	4.41601	3.75757	4.31197	2.85281	6.31883	4.4644	2.71648	3.35942	3.13615	3.96399	6.20059	3.89466	6.12623	5.23091	5.91718	4.26591	5.76015	6.05256	3.41287	4.80213	4.83219	5.83797	5.01026	4.15826	3.62898
TCGA.DU.8165.01	4.19438	2.69343	6.32434	4.82096	5.12455	5.0322	0.84655	5.20015	5.05242	4.43994	4.9575	6.84918	3.2448	2.507	5.06697	4.37612	4.12067	3.48217	3.01579	4.87774	5.47383	3.70238	3.80823	4.43522	4.35799	2.87456	3.66473	3.36984	5.39106	3.8965	3.40349	3.62673	8.90057	3.12803	7.71808	5.55066	7.50775	5.23827	5.46933	5.49979	4.95894	5.29882	1.8349	5.3724	6.00845	7.32742	4.89113	3.96706	5.92165
TCGA.02.0330.01	5.11898	3.76951	4.9311	4.85513	5.15058	6.02831	3.77797	3.63833	6.0913	5.23339	4.99541	4.88661	3.13395	2.58615	5.04287	4.05756	4.84141	3.71149	4.26582	4.09668	5.96724	2.91189	3.44113	5.04589	3.77574	2.54959	2.80425	2.71846	5.8433	4.05112	2.45599	3.09986	11.8718	3.19105	6.20629	5.94503	6.11982	6.21545	5.46489	4.50124	5.51803	4.81539	2.73299	5.3476	4.89292	7.45037	3.56572	3.97015	4.20292
TCGA.19.5952.01	3.80958	4.15428	5.56161	4.85208	5.09861	5.44832	1.61788	2.55038	5.44829	5.86819	5.52927	5.2074	2.24108	2.83755	4.2588	4.31556	5.20384	3.08656	2.97555	4.21589	6.27368	3.07215	2.77724	4.50062	2.76545	1.80284	2.78792	2.70538	5.2658	4.08982	2.90639	2.96074	9.86927	4.21471	10.5709	5.87076	5.7787	5.73151	5.2945	4.39713	5.34407	5.629	3.3927	5.81618	5.00607	6.76111	2.613	3.74119	3.53472
TCGA.14.1459.01	4.44985	4.74732	6.57086	4.55917	5.04347	5.04979	3.33312	2.77263	5.17154	5.97208	5.32797	5.41024	2.80875	2.22277	4.49913	5.16953	3.42079	4.05391	5.71665	4.05525	5.29207	3.34006	1.57149	3.22453	2.94954	2.84406	2.40457	3.08671	5.58132	3.91808	2.58969	2.16892	10.3692	3.26233	5.09301	5.56553	5.02279	6.29075	5.15842	5.01921	5.90712	4.29077	3.12834	4.09925	5.48179	6.83234	2.84753	3.64372	2.82158
TCGA.02.0037.01	5.46365	3.92101	6.19413	5.13573	5.31931	6.12474	3.31007	2.88839	5.77868	5.29347	5.41001	4.83965	3.13344	2.79528	5.28602	3.81468	4.91053	3.65842	4.60469	4.2036	6.00091	2.95736	2.88352	3.77182	3.48258	2.22096	2.66119	2.01678	6.02736	4.04905	2.31655	2.77393	10.4428	3.42868	6.99327	6.19173	5.67022	5.67598	5.42838	4.67127	5.4572	5.46757	2.24488	3.40647	4.81122	6.59074	2.93008	3.75412	2.959
TCGA.DB.A4XB.01	4.39312	3.83482	5.32501	6.06454	4.95898	5.4498	5.19097	2.57445	6.71724	5.30237	5.19369	5.25867	1.03094	1.63329	5.17327	3.75008	5.50809	3.01896	6.1519	4.71453	5.37447	1.91715	2.42558	3.66856	1.9896	1.29153	1.80706	1.34616	5.17651	3.85047	0.778751	1.66773	3.16954	2.80703	2.60516	4.12949	5.49913	4.80721	4.49076	5.20981	6.86496	6.77646	4.58969	4.70988	6.4082	7.88141	2.24722	4.40049	1.73387
TCGA.32.1982.01	5.50173	5.65443	4.93487	4.56587	6.06189	6.26111	7.45958	2.59909	6.14913	5.76356	4.84174	4.58407	2.67036	3.6234	5.55862	3.51279	4.57496	3.83757	4.0431	4.6487	7.0984	3.34324	1.65248	3.88845	4.10558	2.0926	2.57317	2.68432	6.59441	2.79295	2.03788	1.22752	14.8825	3.66454	7.2011	6.19252	5.99214	5.27512	5.9146	3.49067	6.37946	3.86648	2.93989	5.88941	4.92039	6.20488	2.23721	4.18284	2.35369
TCGA.14.4157.01	4.65777	3.17252	4.80705	5.15475	4.78859	4.79361	4.74556	4.67461	6.00809	4.38685	4.89145	4.45899	3.64801	4.75228	4.96648	4.12226	5.12503	5.83327	7.3735	5.12862	4.94104	4.91039	3.18052	3.03581	4.86133	4.32048	3.89471	3.17539	5.98759	4.18727	3.87216	3.65735	3.5227	3.74451	5.29245	4.20015	4.4376	5.42545	4.08134	4.71236	6.40172	6.36733	4.6516	5.02032	6.00705	7.30654	4.64631	3.58595	3.18599
TCGA.28.5211.01	4.63353	3.615	5.39336	4.70587	5.62621	5.42029	0.826925	2.57048	5.62806	5.31818	5.10647	5.28841	2.15188	2.08954	4.71115	4.79741	4.33599	2.45044	2.82867	4.35809	5.69409	2.57378	1.31465	4.43187	2.18719	1.22025	1.75499	1.9496	5.36887	3.51516	1.95313	2.73825	10.9377	3.7245	8.93154	5.98781	6.18207	5.33133	4.69322	4.97039	6.02635	5.72987	3.84193	4.92604	5.27104	7.38505	1.79992	3.3014	2.45862
TCGA.06.0397.01	4.38831	4.02982	5.12996	5.91155	4.74059	5.88363	2.57832	3.22212	5.85665	5.70926	5.21948	4.94505	3.76737	2.79329	5.15039	4.06608	4.98394	4.05072	4.04476	4.77159	5.96836	3.36203	3.15556	4.1901	3.93236	3.67313	2.68617	3.03239	5.84406	4.22666	2.68862	2.80218	10.487	3.98417	7.14594	5.46462	7.07576	4.80709	6.27984	4.03522	5.67553	6.62835	2.33221	4.59296	4.58745	6.54433	2.80449	4.1234	2.39168
TCGA.06.0650.01	4.78375	3.6566	4.39079	4.9911	5.90555	5.76831	4.82166	2.82059	5.84339	6.0472	4.77183	4.37292	2.38381	3.92903	5.9658	3.55327	6.04246	3.12104	3.9782	4.33584	6.89824	2.26996	2.51785	6.0451	3.5934	1.52578	2.5707	1.635	4.86352	3.95056	1.54781	1.9617	10.0485	3.25194	9.63967	5.75187	7.25709	5.69088	5.52662	4.35995	6.56272	5.45689	4.1108	6.5663	4.90485	6.11083	2.3285	5.45493	1.89276
TCGA.27.1834.01	4.05235	3.81503	5.95356	5.67351	5.27033	4.93058	2.7178	2.31003	5.41929	5.40406	5.56233	5.44429	1.68	1.51826	4.7104	4.21584	4.71691	2.85318	4.13443	4.26629	5.93699	1.77165	2.02097	5.44102	2.12772	0.584598	0.882184	1.44649	5.4605	3.77593	1.34709	2.40604	8.43462	3.4861	5.91043	4.1266	7.47653	5.66657	5.34145	4.67699	5.56299	5.24494	3.46357	4.60564	5.5966	7.21129	2.05074	4.2421	2.24719
TCGA.16.1063.01	4.61065	4.40114	5.70644	4.66977	5.3581	5.89543	2.76091	2.25591	5.73355	5.42347	4.82607	5.44384	2.90526	2.03842	5.00801	4.82439	4.13388	3.92056	3.51411	4.30978	5.80225	3.17167	2.48301	3.14034	2.74333	2.42497	2.91986	1.6155	5.74982	4.00102	2.79294	2.6824	8.71192	3.56312	8.7141	5.32435	5.87296	7.37524	5.30692	4.83348	5.55889	4.79532	2.95794	5.51209	4.43346	6.35848	3.46536	3.87765	2.55562
TCGA.DU.7010.01	4.33975	3.15009	6.37813	6.01007	5.71055	5.00244	4.23919	5.08641	5.99669	5.55319	5.21096	5.60589	2.76137	3.01152	5.57401	4.43734	5.19768	4.60302	5.49668	4.71233	5.99239	3.33421	0.0681348	3.37367	3.84553	2.94223	2.5099	3.03135	10.1737	4.67509	2.19776	2.73563	6.89848	3.4159	6.00586	2.56797	5.71366	5.36114	5.03699	5.306	5.52736	6.75439	3.94377	6.01432	6.07954	8.11518	4.43641	4.38422	2.99772
TCGA.HT.7477.01	4.94376	4.68951	5.48846	6.47757	5.19799	5.71297	4.08866	5.18274	5.84552	5.28508	5.29537	4.99026	4.25362	4.54515	5.4092	3.89168	5.17221	4.95743	5.40067	5.1986	5.4756	4.69482	1.84442	3.80552	4.82878	3.95549	3.21778	4.08805	6.10907	4.56846	3.48233	3.23843	4.94217	3.79319	5.89727	2.80734	5.31842	4.92735	5.31917	4.66997	6.19714	6.19091	3.60959	5.42919	5.7088	7.0773	4.47188	3.45477	3.59044
TCGA.16.1048.01	3.90901	4.65559	5.70437	4.88611	5.08739	5.59809	3.23874	3.03553	5.93553	5.68703	5.34205	5.05884	2.89872	2.30509	4.69752	4.44772	4.40574	3.70524	5.22835	4.11659	5.54378	2.67385	2.08616	3.89418	2.69966	2.24194	2.3539	1.98618	5.34177	3.79023	2.04722	2.54343	8.11221	3.91231	8.76272	5.94963	6.46195	6.08125	5.36579	4.69521	6.27639	5.39688	2.52769	4.92475	5.26381	7.04643	2.82319	4.10789	3.2083
TCGA.02.0115.01	4.52929	4.70826	5.80993	5.59315	5.56685	6.61179	5.32234	0.86498	5.96157	6.24489	5.55363	5.03753	1.70154	0.727412	4.90038	4.33935	4.88241	2.1357	3.99694	4.46634	5.952	1.0542	2.02037	5.26445	1.63027	-0.121294	0.804307	0.27553	5.56534	3.6406	0.828974	1.35497	10.8874	3.5339	7.74544	4.21957	6.26332	7.58528	4.67277	4.57327	5.92344	4.89565	3.63994	3.9485	5.88305	5.90153	1.49468	4.26926	2.89126
TCGA.19.5955.01	3.90844	5.07199	5.89059	5.35999	5.54097	6.10591	2.43209	3.14883	5.88155	5.75397	5.33115	5.51265	2.98605	2.41619	4.44147	4.63144	4.46342	3.32434	4.1488	4.39337	6.75113	2.67089	2.67628	4.98101	3.4817	1.57459	1.78849	2.62756	5.3229	3.93674	2.39225	2.32388	8.74679	3.77947	8.69015	6.75954	7.73811	6.61543	5.48018	4.78919	5.56179	5.60544	2.85642	5.48117	5.52915	7.28103	2.20618	4.50868	2.33203
TCGA.19.1388.01	5.04647	3.96624	5.37769	4.83855	5.6447	5.18256	3.06033	1.96239	6.48747	5.77406	5.11308	3.89734	1.54149	1.16626	4.57054	4.5453	5.42771	2.20628	4.77842	3.45732	6.21386	1.8119	1.22833	4.17753	3.17933	2.0952	1.40198	1.10203	5.14079	4.04767	1.32527	0.938242	9.83752	3.65483	6.24541	6.28254	6.95508	5.53216	5.29603	5.18517	5.37029	6.15693	2.47129	6.76259	6.07284	7.23716	1.53224	4.21388	1.4294
TCGA.DU.6399.01	4.42042	3.21063	5.7513	6.36314	5.4106	4.9969	4.03006	3.07889	6.41402	5.38427	5.04085	4.35963	1.62417	1.84267	5.23169	3.86859	5.0666	3.23029	7.08894	4.75624	6.17645	2.57177	1.59309	4.79441	2.59288	0.887215	1.48004	1.4002	5.47323	3.93293	0.999681	2.14076	2.88102	3.54741	5.81048	3.94716	7.03066	4.70858	4.80947	5.02994	5.8612	6.50094	4.21937	5.17728	6.01806	7.44549	2.88615	4.15445	1.29339
TCGA.HT.7479.01	4.01109	3.38314	5.69681	6.63153	5.53698	4.66161	4.9836	-1.02125	6.33818	6.0186	5.52107	5.17395	0.0253902	-2.04611	4.90425	3.68388	6.29109	-0.31081	5.53543	4.7085	6.01737	-0.57788	1.68084	5.07495	0.852742	-1.76754	-0.357725	0.145581	5.00289	3.63752	-1.30839	0.980012	2.99764	3.08046	2.87859	5.22315	7.11618	5.22727	4.96009	5.00313	5.54213	5.61784	5.1087	6.42351	5.82789	7.70615	-0.581916	4.66936	-1.60298
TCGA.HT.A617.01	3.92563	4.49192	6.02278	5.27215	5.65715	5.66568	4.47398	0.563954	6.00412	5.39985	5.94759	5.33917	1.94194	0.173756	5.30936	4.32841	5.27675	1.26608	3.08838	4.21324	5.87766	-0.189583	2.43852	3.86529	1.47599	-1.03349	0.704788	0.49044	5.1058	2.99062	0.520035	1.21176	9.97994	3.48405	8.35489	5.92547	6.2367	7.38031	5.19776	4.76037	5.79677	4.24411	4.25338	5.37118	5.22325	6.46117	0.938781	3.93844	2.72249
TCGA.FG.5964.01	4.68584	4.38618	4.78578	5.97701	5.62193	4.97044	6.28559	0.959908	7.0598	6.19791	5.70843	5.66736	0.841792	1.06921	4.82889	3.35423	5.79947	1.39161	6.7026	5.02321	5.68698	1.102	1.42778	3.70904	0.987088	0.419863	1.1984	0.203575	5.56587	3.78464	-1.20955	1.907	7.25124	3.2736	3.89402	4.51819	5.19163	5.11529	4.617	4.05213	6.81759	6.20513	4.52155	5.64037	6.06304	7.26218	2.12887	5.28968	1.03146
TCGA.28.5218.01	4.25871	3.52383	4.68286	4.83085	5.39004	5.29175	-0.446378	4.45483	5.40509	5.60694	5.37927	6.01401	3.46914	3.18815	5.19783	4.41993	4.22152	4.05934	3.15843	4.64289	5.90787	3.47122	3.64188	5.52643	3.21096	2.03122	4.34242	3.76611	6.03524	3.51489	2.96642	2.49989	9.36839	4.38526	13.487	5.05664	6.67026	5.94413	5.63246	4.44052	5.42426	5.97301	3.54157	5.51203	4.8934	4.8284	4.1432	3.56776	2.88827
TCGA.DH.A7UR.01	5.24312	4.30399	4.6266	4.8937	4.79465	5.00877	6.25472	2.861	7.15821	5.88016	5.49808	5.93002	2.40381	2.79261	4.64931	3.17289	5.78874	3.55383	7.1988	4.87715	4.98165	3.04159	2.21673	1.49381	2.27815	2.61986	2.44027	1.95575	5.57635	3.86186	2.45129	3.04537	3.87629	3.292	6.09653	2.40972	3.00026	5.34733	4.46306	3.90296	7.0274	6.46036	4.4611	5.68242	6.73976	6.75244	3.81392	4.62713	2.88223
TCGA.06.2559.01	4.81959	3.88278	5.91199	5.85842	4.81434	5.3054	4.48548	4.74661	5.96623	5.35978	4.98405	5.55211	3.69959	3.69009	4.76238	4.54362	4.97588	4.85158	3.96369	4.84566	5.55964	4.64209	2.31279	4.11668	4.12234	3.53364	3.27356	3.67408	9.35236	4.41495	4.03748	4.21802	9.05539	3.90403	6.81098	5.47338	6.07371	6.18215	5.10602	4.74356	6.3226	5.44514	1.8392	5.11807	5.87188	6.5406	4.29719	3.46899	4.08773
TCGA.14.0781.01	4.09192	5.31085	5.82223	5.04267	5.23744	5.09361	2.07204	2.41196	5.76856	6.49485	5.48052	5.20693	1.89872	1.76569	5.25518	4.79374	5.29824	3.0204	4.62291	4.04109	6.1927	2.33192	1.73054	5.88798	2.54569	1.41668	1.72826	1.63946	5.38093	3.48969	1.65997	1.84817	12.5653	3.72741	8.56927	6.28864	5.91706	5.68892	5.42998	4.1943	5.58787	4.93891	3.46406	5.36523	5.65645	6.84295	1.59606	3.58073	2.26387
TCGA.P5.A5EY.01	3.48474	4.96678	5.58138	6.16932	4.83302	5.88147	6.53021	-0.956666	7.04388	6.06702	6.26866	5.9243	0.223419	-2.03514	5.3693	3.7072	6.38279	-0.270995	2.49171	4.20536	5.69742	-2.25453	1.23408	3.62441	-1.4187	-2.43749	-0.945785	-1.82381	4.41091	3.13511	-2.89178	-0.0821188	8.27646	2.61462	2.44416	2.62615	5.10872	6.15084	4.96619	5.22854	7.60715	5.38124	5.01775	6.10003	5.64332	7.10863	-1.3353	4.85477	1.17977
TCGA.08.0529.01	4.42427	4.21184	6.23915	4.63282	5.40805	5.74892	2.00273	3.41551	5.89769	5.32091	4.80366	5.12206	3.10329	2.56867	5.17485	4.29795	4.41464	4.05554	5.35923	4.20647	5.52365	3.38026	3.19217	4.56402	3.33508	2.98186	2.62713	2.91622	5.91808	4.39564	3.16045	2.84447	9.55015	3.68219	6.6763	5.26687	6.04337	6.65579	5.57737	4.61327	5.38341	5.23526	2.75078	3.819	5.49698	6.68284	3.1722	3.79064	3.79437
TCGA.08.0346.01	4.57891	3.92987	4.97212	4.85733	5.15797	5.06508	1.03952	3.06685	5.77704	5.84439	5.4798	4.70066	3.37947	2.93161	4.70085	4.19888	5.98573	3.66846	3.17954	4.48492	5.40043	3.41915	2.83227	5.28525	3.9115	2.44759	2.63235	2.74374	5.49081	4.31271	2.34068	2.46056	9.19195	3.70111	6.84228	6.73552	7.33134	6.49531	5.49996	4.14714	5.33416	5.30521	2.97347	4.75553	5.51614	7.04569	2.99435	3.78074	2.56403
TCGA.02.0321.01	4.85087	4.20678	4.89568	4.60185	4.85061	4.92638	2.28844	2.84352	5.82856	4.62197	4.42531	4.66743	2.92038	2.42305	5.49075	4.20726	5.20241	4.82942	3.87416	4.10229	5.4627	3.68706	4.70036	4.26052	3.78331	3.58804	4.0765	2.95613	5.96533	4.48134	2.63159	2.76315	10.8999	3.72332	5.51917	5.80213	4.891	5.86382	5.87858	4.15142	5.07466	5.00296	3.6848	3.522	5.63326	6.06276	4.43849	3.97516	4.46079
TCGA.14.0790.01	4.81965	4.25274	6.53923	5.20628	5.19049	6.01077	1.72604	3.44639	5.42366	5.45652	4.92963	5.36735	2.7954	2.80123	5.05566	4.19569	3.76758	4.44704	4.50566	4.41116	5.60294	3.69033	2.49364	3.0638	3.21844	2.93271	2.84966	1.64237	6.12442	4.13438	2.85408	2.53079	5.67297	3.20155	4.94468	5.30885	4.16603	6.53521	5.23306	4.8935	5.25873	4.40387	3.38225	4.73001	5.70728	6.92655	3.20732	2.82822	3.92389
TCGA.76.4925.01	4.8591	3.73757	6.02151	4.8225	4.98151	4.94091	3.03489	4.89892	5.72092	4.89625	5.26938	5.29139	4.57756	3.09448	5.55223	4.07439	5.04427	4.96131	2.33212	4.62729	5.83179	4.80897	2.42187	3.80559	4.81515	3.63394	3.45234	3.8926	6.04669	4.3537	4.31529	3.94899	9.64963	3.74631	7.24978	3.81666	4.57889	6.05182	5.3266	4.75458	4.78726	5.50353	2.44922	3.41007	5.43292	6.25691	4.19048	4.19579	4.51225
TCGA.FG.7636.01	4.844	2.89335	5.67009	6.23784	5.28829	4.76108	5.74004	0.107194	6.78264	5.73327	5.11693	3.87194	0.805127	0.461115	5.59243	3.94736	5.35165	1.41692	6.45766	4.78385	6.03359	0.482172	2.37159	3.34453	0.784102	-0.869306	0.511698	-0.428855	5.89265	3.47654	-0.369295	1.27775	2.40848	3.40139	2.97051	4.10559	5.20767	5.18665	4.92554	5.12147	6.63253	6.37369	5.12503	4.62963	5.66373	6.98933	1.18546	4.07066	-0.538072
TCGA.12.1098.01	5.85889	5.66218	5.52783	4.78782	6.20642	5.53561	2.12353	1.39323	5.22862	5.40893	5.14026	4.35892	2.03974	1.86802	4.62424	4.23048	5.36813	3.93787	3.9333	3.96731	6.55229	1.80268	1.68709	3.20752	2.98903	1.47909	1.18285	1.55054	7.10274	3.24148	1.31801	1.89466	7.82525	3.69097	5.87502	5.18643	5.23443	6.45692	5.92827	3.97325	5.989	5.50052	2.46969	4.45166	5.62531	5.75569	1.987	3.72189	2.82384
TCGA.DB.5274.01	4.91049	3.7994	4.9478	5.84131	4.49265	4.42432	4.71437	2.38345	6.94866	6.28902	5.35025	6.40619	2.15426	2.6355	4.79026	3.46315	5.68225	2.75357	7.04849	5.34018	5.5878	-0.144533	1.66679	3.58163	2.15342	2.28343	1.94955	2.08772	5.66247	4.40566	1.17297	2.82969	3.20576	3.88824	7.48744	4.27718	4.57719	5.6556	5.16912	4.35442	6.22166	6.57239	5.15299	6.24096	6.49326	6.99737	3.91424	4.9534	2.33122
TCGA.76.4929.01	4.22617	4.22196	5.45523	4.99135	5.43588	5.21784	1.31569	1.94758	5.89384	5.03198	5.60996	5.58093	2.28934	1.91737	5.00145	4.58606	3.90333	3.66996	3.85717	4.39671	5.49167	2.3776	1.25896	4.17763	2.34546	0.925943	1.79838	1.73521	5.87185	3.79748	1.97829	2.93583	9.85298	3.94786	6.88576	5.45964	5.80111	5.5629	5.56446	4.99724	6.63057	4.99578	3.42031	4.74221	4.004	5.91107	1.97639	3.83576	2.94105
TCGA.06.0158.01	4.37523	3.50936	6.27759	5.45377	5.36575	5.90734	3.14795	3.36586	6.1574	5.36951	5.4149	5.75071	2.94867	2.20617	5.00686	4.2449	4.91132	3.03363	3.82057	4.38522	5.83254	3.17738	2.40923	4.88277	2.85463	2.2696	2.42351	2.30477	5.341	4.19522	2.40546	2.93649	9.88406	3.74527	6.22043	6.31863	6.33177	5.36051	5.48113	4.90133	5.19008	5.32068	3.31321	4.7551	5.50602	6.64825	3.61602	3.81547	3.03967
TCGA.06.0882.01	4.75836	4.72059	5.45457	5.46852	5.39657	5.69868	3.98659	1.93636	5.83823	5.50885	5.42139	4.93294	2.85055	2.59434	5.53645	3.80843	5.49461	2.78954	3.68423	3.99023	6.04681	2.33224	2.67528	5.55723	3.25143	1.44769	1.75156	1.8148	5.46303	3.81856	1.14601	1.99305	9.98541	3.73159	6.74957	4.97673	6.834	6.39916	5.8759	3.94186	5.78652	4.7274	2.99881	5.13993	5.25694	6.13702	2.08034	4.29158	2.3157
TCGA.HT.7473.01	3.79061	3.34963	5.72353	6.73787	5.44939	5.00085	3.67534	-0.181113	6.4245	5.3782	4.91783	4.76013	-0.0342007	-2.61298	4.37221	3.94443	4.65204	-1.41814	4.71768	3.91739	5.97269	-1.15762	0.521319	5.22128	-0.947507	-3.33509	-0.40246	0.382986	4.96573	3.81163	-1.10411	1.23511	3.64909	3.06433	3.99901	5.77693	7.52548	5.12329	4.9403	5.41262	5.54453	6.55727	4.1163	5.25856	6.0686	7.7784	-0.945938	4.15322	-3.33738
TCGA.DU.8163.01	4.02194	3.2953	5.86999	6.31022	5.21362	5.04055	4.50993	2.7619	6.12486	5.3667	4.94531	5.41642	0.660553	1.23698	4.87725	3.51623	5.6278	2.08459	6.37593	4.64329	5.78407	1.10037	2.2857	5.01286	1.37495	1.41609	1.31527	1.29183	5.11117	3.6322	0.18043	1.58299	4.14708	3.38975	4.9491	3.7209	6.76506	5.56541	4.6592	5.15481	5.9156	6.63443	4.3776	6.02571	6.56956	8.23057	2.28027	4.10216	1.90651
TCGA.FG.A711.01	4.17536	3.34497	5.72678	6.00691	5.13968	5.08329	5.93671	1.11255	6.82278	6.02683	5.91921	4.23607	0.438664	0.925941	5.38816	3.75642	5.78649	1.87058	6.55763	3.92746	5.80738	1.15685	2.02963	2.74414	1.10933	0.471854	0.983449	0.250351	5.0299	3.45704	0.00818932	0.687918	3.06138	3.14918	1.96576	3.71379	4.93115	5.51291	4.49956	4.81611	6.99706	6.41023	5.2495	5.72851	6.01423	7.22587	1.34245	4.71625	-0.0826298
TCGA.QH.A6CY.01	4.07935	4.43569	5.08624	6.23122	4.71317	4.24325	6.27431	-0.354383	7.11411	6.62349	6.22684	5.90761	0.343111	-0.720965	4.62016	3.48675	6.45246	0.499082	6.60106	4.85334	5.28218	-0.216862	1.36558	2.55578	0.539444	-0.966559	-0.167614	-1.21204	4.85629	3.63606	-2.85535	1.70613	4.47272	2.85418	-0.166798	3.72911	4.00268	5.83042	4.40633	4.60042	7.34099	5.72779	5.24045	6.09022	6.08391	7.47727	0.811833	5.21888	-0.0705418
TCGA.12.0828.01	4.93357	4.40683	5.5336	4.70538	5.48765	5.23673	2.40626	3.24455	5.52224	5.46637	4.69407	4.96564	3.41889	3.52559	5.59442	4.22289	4.70747	4.94899	4.04603	4.26233	5.82031	3.79416	3.03552	4.74747	4.3179	3.16326	3.30143	3.11043	5.70079	4.04145	2.78506	3.14526	10.1047	3.3906	7.2586	4.97713	6.18357	6.76095	5.78732	4.17463	5.7446	4.95271	2.40281	4.47227	4.8875	5.9883	3.617	3.88314	3.04921
TCGA.12.0657.01	4.26771	3.86962	5.54883	4.36661	5.08298	4.93868	1.36893	1.68764	6.39533	5.08074	4.92035	4.71186	1.65414	1.10783	4.65745	4.74194	5.19637	1.474	3.86791	4.15168	4.91452	1.21095	1.71305	4.69147	2.09645	0.771876	0.921837	0.841756	9.07081	4.14027	0.43119	1.28549	10.48	4.09412	7.19283	4.75378	6.09801	5.82597	4.91206	4.64488	4.99797	4.78999	2.0774	5.80952	5.73665	6.74362	1.79298	3.51601	3.35187
TCGA.HT.7620.01	4.30277	3.73761	5.26369	5.67171	4.69215	4.68153	4.87654	0.876472	6.95448	6.2491	5.09918	6.10984	0.764727	-0.306658	4.14979	3.41502	6.37386	0.871145	6.54627	4.86217	5.23938	0.0379254	1.31165	3.77237	1.06748	-0.931343	-0.227427	-0.516954	4.69459	3.46172	-0.568373	1.17753	3.02162	3.31341	3.42673	3.09014	5.3602	5.45803	4.2832	4.70732	5.74509	6.22749	5.24314	7.326	6.71533	8.34867	1.0839	4.45136	0.413869
TCGA.12.1089.01	4.32791	4.13166	5.69845	5.33048	4.94214	4.92189	3.63154	2.71107	6.22472	5.15578	5.19095	5.58111	1.96481	1.4887	4.81472	4.71929	4.28038	1.57776	3.21633	3.91332	5.28624	2.18142	1.62685	3.94169	2.1932	1.92877	2.04319	1.30334	8.3621	4.42467	1.92388	2.58352	9.29398	2.8238	4.55487	5.57603	5.7826	6.09147	4.94646	4.8365	5.34361	5.09408	3.15794	6.12242	5.11271	7.77897	3.04367	3.67666	3.13991
TCGA.28.5207.01	4.54089	4.05664	5.27168	5.18191	5.49293	5.01402	5.01433	4.12031	5.92845	5.91984	5.44811	5.41768	2.22955	2.77636	4.82578	4.15931	4.70401	3.77296	4.00621	4.73928	5.74955	2.97461	0.957798	3.87986	2.86573	2.34009	2.40958	1.83507	8.27107	3.65423	2.30072	2.74547	6.94591	3.49956	6.54259	5.47317	6.1182	5.61637	5.82187	4.89126	5.96412	4.98648	3.34423	7.10412	5.20535	5.82852	3.17157	4.26959	3.56409
TCGA.QH.A6CW.01	4.54641	3.34172	5.24352	5.98534	5.17788	5.58345	5.03718	1.33181	6.58047	5.31034	5.01019	4.36304	0.958954	1.61375	5.20078	4.12807	5.47078	1.95388	6.57317	4.41746	6.24337	1.05163	1.97127	3.99977	1.24058	0.79621	1.24919	0.653056	5.28249	3.62882	-0.486115	1.22922	1.97493	3.23788	4.21576	5.00135	5.82462	4.02208	4.71398	4.97307	6.41819	6.78146	4.29504	5.15379	5.85965	7.9644	2.01464	3.66901	1.01214
TCGA.26.5132.01	4.17199	3.4844	5.81005	4.93843	5.00003	5.46787	2.42506	3.84224	5.90191	5.00438	4.93003	4.97774	3.58876	3.74022	5.07792	4.69117	5.16394	4.54143	4.50578	4.89926	5.89566	4.24536	3.59757	3.66564	4.52622	3.14565	3.16707	3.34891	5.11469	4.50318	2.85118	3.68486	9.2621	3.84519	7.80097	6.11841	5.3322	5.40867	5.57936	4.63453	6.35908	5.26187	2.05333	5.05047	5.11093	6.18259	3.96251	2.92259	4.00732
TCGA.02.0325.01	5.10475	4.42565	4.80549	4.08797	4.61571	6.01535	3.81393	3.68238	6.18705	4.5252	4.94606	5.11447	2.94374	2.77514	5.4538	4.0648	4.16153	3.93984	6.49032	4.02645	5.42583	3.51251	2.08206	4.1987	3.45279	1.99319	2.27619	3.15699	5.88978	3.70349	2.5552	2.80185	8.80934	3.17323	7.42893	4.11892	4.95394	5.62791	5.20075	4.45586	5.62598	5.45947	2.73366	3.78056	4.59252	7.58477	3.42036	3.76987	3.93648
TCGA.02.0087.01	4.89588	3.86313	5.53093	6.20483	5.91956	5.53262	2.13426	2.26341	6.12464	6.24563	5.33556	5.47924	1.88504	1.94857	4.79526	3.64446	6.48306	2.2301	3.95009	4.73517	5.82746	2.05697	2.75938	4.50913	2.15798	1.35382	1.62167	1.47826	5.13026	4.55114	0.323275	1.46169	1.96537	3.02132	4.39711	5.48536	5.9296	5.64727	5.29909	4.50124	5.79567	5.89168	4.26037	4.86054	7.0243	7.04985	2.54596	4.40114	0.98059
TCGA.06.0394.01	4.42774	4.35417	5.82154	4.94452	4.91295	5.32037	1.40052	3.98907	5.96436	5.58901	4.95145	5.32408	4.13574	3.69577	5.18797	4.48685	5.41866	4.40848	3.74542	4.43594	5.93112	4.14137	3.99752	5.07398	4.21193	3.37427	3.59937	3.62677	5.62618	4.11228	3.37918	3.27141	10.2266	3.90674	8.40871	5.39954	6.81709	6.34526	5.83844	4.31895	5.50629	5.58133	2.1496	3.685	5.57759	7.24571	4.00292	4.11875	4.14779
TCGA.CS.4942.01	3.90133	3.40286	5.70508	5.86677	5.39331	5.64296	3.84611	1.43927	6.29972	5.67509	5.12502	4.42016	0.845116	1.32311	5.46296	3.89151	5.25175	2.24329	6.44563	4.82852	6.07948	1.25188	2.4588	4.90256	1.31401	0.182982	1.18249	1.13037	5.49112	4.57098	0.247422	1.94576	3.51552	3.52332	1.81005	4.42718	7.34905	5.32136	4.84552	4.92869	6.17647	6.15086	4.6569	5.21288	5.68893	7.06236	2.57641	4.34676	0.705513
TCGA.02.2483.01	4.89189	3.97977	5.26383	5.90077	5.41454	5.5258	5.09824	4.55174	6.14504	5.6557	5.38814	3.85726	4.13356	4.4174	5.82496	4.88334	4.47271	5.63127	4.53129	5.09341	6.28222	5.23026	3.19057	4.42152	4.93319	3.35863	4.33181	3.71536	6.71909	5.26756	4.33395	4.09916	7.3342	4.49229	7.916	5.27692	5.5771	5.99466	5.40767	4.16472	5.80129	5.26588	3.56139	4.74263	5.01976	5.91366	4.642	4.1278	3.25701
TCGA.26.1439.01	4.40273	3.86883	5.82627	5.4673	5.36037	5.77163	1.88193	3.28047	5.81808	5.22322	4.85803	5.23756	2.44871	1.88439	4.59291	4.51689	4.25193	3.49277	3.02465	4.15154	5.88559	2.18219	2.4859	5.20299	2.51256	1.68294	1.81815	2.26575	5.20104	3.83791	2.55706	2.24591	11.7723	3.38291	8.53014	5.53417	7.19735	6.15201	5.47808	4.65698	5.98198	5.61538	2.43373	5.69334	5.40335	6.94461	3.18241	3.87383	3.1121
TCGA.S9.A6WO.01	4.40485	2.44803	5.77694	6.25135	5.37986	5.31566	3.91228	1.14357	6.39472	5.02626	5.41476	4.90395	0.415185	0.315076	4.86352	3.94754	5.861	0.925683	6.9866	4.65011	6.01006	0.512753	1.70274	4.29956	0.636244	0.174697	0.056495	0.559338	5.18614	3.78139	-1.24013	1.10884	1.34836	3.51811	1.15777	3.48544	6.86261	4.7366	4.66042	5.17009	5.94138	6.37554	4.66956	5.05905	6.51058	8.06308	0.938409	4.05267	0.0423398
TCGA.12.0818.01	4.59103	3.75749	5.3042	6.27129	4.64023	5.12556	3.17517	1.70963	6.48403	5.76356	4.89292	4.24811	2.01086	1.30723	4.63736	4.18858	4.98648	1.87648	7.49023	4.80928	5.14986	1.46743	2.42909	3.38543	2.39806	0.914718	1.09525	1.55142	5.50951	4.15548	0.363648	0.625368	1.44816	3.49827	5.09569	4.45814	4.34884	5.26693	5.09363	5.22397	5.90621	6.08643	4.55671	5.32698	5.70267	7.77995	1.48872	3.7873	0.494921
TCGA.DB.A75L.01	4.42298	3.74498	5.66721	6.23753	4.94367	4.87567	5.59128	1.93098	6.90131	6.10766	5.67441	4.42978	1.47069	1.91568	5.05616	3.73948	5.82928	1.96099	6.99263	4.57396	5.89943	0.894732	1.55407	3.61272	1.90714	1.40702	1.0545	1.05212	5.28716	3.54578	1.20978	1.68669	5.19684	3.59005	5.14284	3.49949	5.79041	5.29557	4.84251	5.08806	6.73891	6.25534	4.41585	6.29312	6.71456	8.03815	1.72474	4.52449	1.10907
TCGA.08.0514.01	4.72335	3.73235	5.86907	5.12707	5.19852	6.62386	3.41299	2.53072	5.82078	5.96604	5.49878	5.10941	2.34609	1.92467	4.40452	4.01957	4.5141	2.45621	3.03411	4.49093	6.09384	2.22031	1.94815	4.15905	2.85696	1.68359	1.75279	2.14093	5.88579	3.93363	0.951891	1.82992	11.247	3.98299	7.67821	6.7951	5.74587	4.96385	5.42418	4.89393	5.27927	5.10383	3.32966	4.49461	4.58782	5.92483	2.20062	4.09906	2.13834
TCGA.DU.6403.01	4.54061	3.59922	5.33277	5.25005	5.103	5.24746	4.66269	5.1677	6.42245	5.74996	5.12063	6.03702	3.25633	3.63106	5.22249	3.74739	5.72276	4.4305	4.53289	4.55311	5.78297	4.21705	2.65009	4.11209	4.24686	3.58061	3.15338	3.79878	7.52152	4.19613	3.24474	3.79089	7.78804	3.37163	3.09815	3.58075	6.04563	5.8204	4.84401	4.846	6.28484	5.58556	3.27115	6.26486	5.86701	7.18183	4.54474	4.81175	3.70753
TCGA.DU.A5TU.01	3.8478	2.58458	5.31287	5.94543	5.44352	5.27768	5.62845	0.713441	6.32123	5.89111	5.20134	3.66519	0.29202	0.565882	5.27055	4.2227	5.20843	1.68513	6.374	4.5312	6.21512	1.20392	2.53462	4.40264	1.24805	0.395793	-0.130133	0.0687641	4.86873	4.22741	0.201118	1.62476	6.26495	3.847	5.59158	3.01649	6.29928	5.37652	5.34454	4.2896	5.99748	6.29138	4.71739	5.20353	6.20957	7.05475	0.214774	4.42203	-1.32423
TCGA.14.0867.01	4.74239	3.98728	6.05559	5.15536	5.54318	5.43109	2.62064	3.51507	5.91243	5.59463	5.08479	4.88147	3.3895	3.71148	5.54831	4.53791	4.64868	4.38629	5.23772	4.77607	6.31243	3.69826	3.80892	4.65967	5.19427	2.33305	3.31983	3.60061	5.82307	4.28299	2.25005	2.84243	9.98704	3.61582	8.80776	5.38143	6.69551	5.96681	6.12054	4.4096	5.62826	5.61464	3.08481	4.10891	4.4331	6.5137	4.47891	3.9797	3.07363
TCGA.02.2485.01	4.77121	4.35849	6.09912	4.87544	4.94878	5.78965	3.58468	3.56706	5.69445	5.55856	4.84794	5.3325	2.90565	3.08918	4.9889	4.49353	4.43095	4.49125	4.00579	4.53846	5.52879	3.84059	2.45747	3.40907	3.96494	3.12955	3.4057	2.53628	9.12648	4.55512	3.11182	3.59376	6.87136	3.89123	6.62363	6.44996	5.45003	5.68777	5.35668	4.7353	5.48963	5.16261	2.62286	5.72341	5.43267	6.05119	4.16287	4.11122	3.65091
TCGA.26.5134.01	4.77221	3.57484	5.16729	4.59465	5.17912	5.6377	3.08357	5.08213	5.64338	4.9457	4.82191	5.19729	3.80305	3.2764	5.54706	4.22985	4.431	4.99839	5.33064	4.61776	5.80451	4.33679	2.73197	4.77677	5.13343	3.88235	3.92464	3.91565	5.45852	3.6171	3.93583	3.97153	10.1649	3.02267	6.62809	4.59212	6.17876	5.86084	5.54134	4.38722	6.6821	4.94995	2.35065	5.67015	5.94162	6.92839	4.69326	4.27487	3.77917
TCGA.27.2526.01	4.3523	4.32897	6.37229	5.81972	6.18602	5.02848	0.915084	1.63933	5.10325	6.11464	5.23106	4.20994	2.81508	2.87203	5.42936	4.11476	3.62737	3.98672	3.70625	4.26295	5.80169	2.56439	2.06018	3.34076	2.74554	2.01189	2.37796	1.67825	11.285	4.00075	2.36622	2.68633	10.2556	3.81779	5.73264	5.08183	4.84481	7.36483	5.54485	4.65571	4.71208	3.27582	3.62885	3.88221	4.52486	4.92095	2.42396	3.07302	2.15448
TCGA.19.4068.01	4.48082	4.7655	5.45072	5.14402	5.31113	6.02631	2.82727	2.33014	5.6858	5.36595	5.5158	5.29527	2.25892	1.80052	5.38386	3.80637	5.10469	3.6156	2.22355	4.15141	5.82878	2.3631	2.20299	4.25544	2.83076	1.62144	2.79588	1.87333	5.50356	3.91705	2.05593	2.47616	10.5222	3.17315	6.12727	4.09832	6.0803	6.43031	5.74555	4.71066	6.30155	5.04696	2.63054	5.35017	5.30864	6.84856	2.95246	3.81809	3.12569
TCGA.E1.5305.01	4.1848	3.80666	5.96892	6.35096	5.08715	4.28274	5.31253	2.45548	6.83504	6.06125	5.71843	4.9975	1.6642	1.47038	5.20284	3.95844	5.69447	2.7782	7.53205	5.14833	5.58632	2.23695	1.77996	3.73975	2.16315	1.60113	1.08787	1.304	6.248	3.97558	1.08505	1.73694	5.16797	3.53988	4.66286	3.51009	5.5832	4.82245	4.6444	5.52971	6.43698	6.17274	5.09006	5.75033	5.38031	7.41211	2.35789	4.07368	0.645085
TCGA.DU.5870.01	4.45077	3.84001	5.14165	6.04056	4.56233	4.50826	3.55382	1.1019	6.80549	5.53231	5.32587	6.40656	0.841933	0.0554183	4.38442	2.94624	5.7866	0.919003	7.35142	4.739	5.19954	0.488105	1.77707	3.31344	0.105633	-0.368949	0.0441472	-0.145052	5.26686	3.71627	-1.11424	1.67077	4.70129	3.01039	5.77504	4.40352	5.66069	5.59278	4.68604	4.69042	5.99468	6.71016	4.87337	6.12934	6.33833	7.94915	1.46307	4.2776	0.148597
TCGA.28.2513.01	3.66436	3.57167	5.48687	5.44633	5.21882	5.25423	1.7518	1.70283	5.33174	5.82546	4.97129	5.01142	2.04535	1.4648	5.03132	4.71269	4.3997	2.3914	4.91808	4.05411	5.95858	2.01006	1.63783	5.10097	1.83406	1.01803	1.43095	1.13396	5.62559	3.83688	1.36502	2.19578	11.97	4.30118	9.27297	6.29146	7.52046	5.49743	5.43421	4.20061	5.68208	5.39118	3.869	4.88137	6.09887	6.08557	1.40151	4.06671	2.35806
TCGA.HW.7486.01	4.44824	4.02552	5.25757	5.68852	5.02678	4.46715	5.19414	-0.0473013	6.98294	6.51017	5.36488	5.94579	0.643192	-0.490379	4.60426	3.22268	5.8267	1.20189	7.16215	4.80611	5.46141	0.170963	1.55026	4.23596	1.75721	-1.18902	-0.0156408	-0.210188	5.24431	3.83446	-0.935819	0.86264	3.8956	3.26115	3.25012	3.95709	5.53706	5.19838	4.4518	4.64444	6.16985	6.46993	5.15779	6.91962	6.11971	7.82189	1.15028	4.9864	-0.0671001
TCGA.12.1600.01	4.57853	3.53909	6.94374	4.94464	5.24918	5.81234	1.89942	3.02513	6.17124	5.47893	4.99039	4.87722	3.51752	3.26821	5.42955	4.48941	5.47522	4.53056	2.96335	4.6328	5.68242	2.91716	3.76443	3.49633	4.695	3.4836	3.04549	2.45907	5.7194	4.3324	3.32339	3.3555	9.00499	4.14344	8.66889	5.15467	5.96222	5.72352	5.52825	4.92313	5.2503	5.13457	3.05469	6.52013	4.98618	5.0336	3.60385	3.89842	3.14024
TCGA.DU.A76R.01	3.98266	3.87445	4.86205	6.22882	4.92492	4.54358	4.80277	-0.163763	7.04261	6.13623	5.90234	6.20549	0.473781	-0.518278	4.00262	3.14696	5.52149	0.828998	5.95858	4.91292	4.89985	-0.514343	0.13323	2.73822	-1.39961	-0.256496	-0.424366	-0.2917	4.66087	3.36136	-0.739092	1.65714	4.39847	2.94681	5.82576	4.30416	4.34487	5.77094	4.75615	4.51738	6.49553	6.13669	4.83055	6.03172	6.35096	7.99723	0.967293	4.49308	0.535517
TCGA.DU.7290.01	3.66774	4.42728	6.35422	5.38074	4.95337	4.76679	2.39837	2.51307	5.63674	4.82479	5.07651	6.16476	0.855175	0.700566	4.81742	4.98978	4.90091	1.73636	2.75044	4.42389	5.82563	1.53336	2.41781	5.47069	2.17067	1.54793	2.23878	1.39331	4.8509	4.0077	0.753078	2.98254	9.75323	3.74036	4.14801	4.34062	7.62899	5.54651	5.84776	5.11383	5.49868	4.42795	2.9738	4.91549	5.56303	7.67701	3.48654	3.87129	4.97528
TCGA.FG.7637.01	4.26597	3.04456	5.43904	6.06704	4.34425	4.17804	4.35367	1.51548	6.89206	6.09702	5.08005	6.66898	0.776914	1.14695	4.18844	3.6673	5.39087	2.1321	8.39126	4.98214	4.79554	0.501423	0.870399	1.74811	0.204177	0.52274	1.11563	0.80588	5.60547	4.11468	-0.380129	2.26742	3.24811	3.20798	4.43996	4.08328	3.56919	5.33263	4.4202	4.67229	6.54762	6.64087	4.82448	6.21225	6.40638	7.78766	3.34466	4.13677	1.75832
TCGA.HT.7882.01	3.65996	3.04627	5.20351	5.47546	5.36798	5.10776	3.05816	1.76012	5.74735	5.8109	4.95625	5.49209	1.86987	0.74879	4.50653	4.93647	5.44137	1.88385	5.63457	4.37978	6.45969	1.09914	1.89276	6.94268	1.33111	-0.254517	1.97195	1.31727	4.92182	3.21391	0.0411927	1.58904	10.3565	3.9594	12.596	5.82923	7.44733	5.66083	5.38274	4.34256	5.1946	4.84581	3.23329	5.25424	5.6476	7.13503	1.29877	4.08819	2.35827
TCGA.FG.6688.01	4.04421	4.39293	5.55955	5.14706	5.28156	4.97253	4.16875	1.53429	6.39513	6.04317	5.2825	5.63828	1.23212	1.41043	4.62121	4.13654	5.61068	1.78111	3.68564	4.41305	6.01195	1.10598	2.82954	4.01029	2.16651	1.71454	2.52366	0.933735	5.08938	3.8519	0.535154	2.71122	11.5782	3.26658	1.80478	5.77839	6.31364	6.00072	5.26823	4.85912	5.20091	4.81532	3.39894	6.41244	5.37563	7.13907	2.51665	4.26834	3.54705
TCGA.06.5411.01	4.12131	4.30554	5.23641	5.68986	5.38956	4.88132	6.97811	2.25822	6.96224	6.9733	6.67941	4.89494	2.72666	2.90599	4.98502	3.91309	5.66341	4.55924	3.44386	4.86077	5.87437	3.68505	2.6784	4.61494	3.21975	2.87884	2.40037	2.15321	5.58654	3.82561	2.51629	2.48813	8.51595	3.89693	7.48554	4.22096	5.98017	6.71239	5.30105	4.56923	7.42756	4.61695	5.02824	5.75113	5.51506	5.67359	2.86563	5.3749	2.13058
TCGA.HT.A74J.01	4.46482	3.60167	5.24345	6.11839	4.91275	5.54219	6.00265	0.696025	7.26052	5.56579	5.80851	4.22816	0.638451	0.875396	4.95172	3.52102	5.65592	0.777534	5.74765	4.2443	5.78017	0.186493	2.12806	3.12065	0.771196	-0.0547824	0.59084	-0.15413	4.89181	3.61075	-0.302664	0.797821	4.66095	3.21817	3.60507	3.50745	5.65121	4.92947	4.22167	5.16075	6.98052	6.46663	4.8117	5.7775	6.0587	7.91317	-0.00741229	3.91845	-0.262206
TCGA.DU.A7TG.01	3.34355	5.19006	4.8305	5.97323	4.485	4.23891	7.14274	-0.421284	7.66805	6.95351	6.68006	5.95564	0.434848	-1.38594	4.89413	3.1795	6.92491	-0.0797706	4.72394	4.09176	5.38604	-1.44819	2.33567	3.07932	-0.545612	-1.51231	1.23529	-1.20415	3.83304	2.99802	-3.32399	-0.100899	5.71322	2.53748	2.62679	3.06042	5.20783	6.04032	4.40859	4.86072	8.48248	5.24953	4.928	6.73994	6.28778	7.48373	-0.316461	5.93833	-0.102445
TCGA.DU.A7T8.01	4.75906	3.10404	5.43786	5.94046	5.465	5.53476	5.08687	1.55939	6.74788	5.08822	4.91813	4.27582	0.895245	1.6454	5.60186	3.58372	5.47031	2.44447	6.31095	4.56312	5.68569	1.51026	2.64112	4.42882	1.71196	0.866573	0.722158	0.362808	5.37772	3.89644	0.480138	1.53337	3.94458	3.22699	7.16778	2.69576	6.37117	4.89006	4.54278	4.60906	6.46823	6.73468	4.83566	4.60695	6.38816	7.60212	1.48146	4.13299	-0.323842
TCGA.HT.7604.01	4.40545	3.66893	5.99016	6.17042	5.16067	5.19091	4.25425	3.42766	6.22403	5.45557	4.84955	4.59414	2.07332	2.20001	5.03369	3.74626	4.92903	3.51576	7.21587	5.0441	5.77737	2.87194	2.24711	3.98648	2.69986	2.39691	1.99064	2.0584	5.39304	3.71569	1.27434	2.33128	2.10272	3.25832	3.44871	2.33543	6.26747	5.08664	4.50805	5.09547	5.78711	6.54399	4.74504	4.57959	6.37191	8.01782	3.14058	3.36766	1.64298
TCGA.HT.A5RC.01	4.33745	4.40451	5.94842	5.17813	4.87799	5.55007	0.115462	2.88875	6.05847	5.23681	5.2081	5.88062	2.19712	1.3744	4.75893	4.10772	5.31171	2.41678	3.11445	4.04834	5.46084	2.10574	1.87463	3.73934	2.61838	1.11772	2.19603	1.52616	6.41689	3.69605	1.06409	2.60612	11.4086	3.23486	5.41027	4.39909	5.66554	5.97115	4.98612	5.10124	5.52832	5.76939	3.20464	5.55745	5.8897	7.65897	2.9684	3.48343	3.39562
TCGA.28.5208.01	4.53376	4.00084	4.99216	5.32308	5.27807	5.81741	3.47592	3.55267	5.43172	5.1173	5.19188	5.43247	3.01227	3.3157	4.88943	3.797	4.54529	4.34993	4.80709	4.45789	5.68869	3.99413	2.99828	4.98513	3.96391	3.37171	3.55022	3.04251	6.06511	4.12727	2.94393	3.28158	9.25952	4.21695	7.52085	5.01986	6.82	6.54329	5.66628	4.7429	5.66131	5.02639	3.5838	4.35898	5.5681	5.85899	3.74002	4.2121	3.15357
TCGA.HT.A74K.01	4.9197	4.59621	4.04598	5.12442	5.0298	5.0174	6.19687	0.950958	7.52822	6.67651	5.50402	4.6894	1.62108	2.59259	5.31717	3.15326	5.16726	3.8369	6.9276	4.74949	5.82689	1.84524	2.03274	2.88763	2.4759	1.66225	1.16666	0.934401	5.97494	3.1628	0.715064	2.3653	5.71997	3.50402	5.76805	4.54136	4.57346	4.88837	4.60144	3.51363	6.66569	5.41319	4.80644	5.06364	5.11802	6.32247	1.80624	5.55824	-0.00510718
TCGA.08.0352.01	4.40543	4.07125	4.95372	4.88172	4.8569	5.3608	4.13481	2.2072	6.23619	5.58339	5.0461	4.691	3.15366	2.10503	4.95315	4.0697	5.18032	2.45892	5.93459	3.73484	5.49261	2.34037	3.17941	5.08877	3.04318	1.62519	2.19037	2.13938	5.43736	4.46164	1.46851	1.85408	11.0489	3.91957	7.82848	5.39507	6.42363	6.67075	5.8502	4.18637	5.66318	5.27061	3.02814	5.07422	5.66652	6.46455	2.58687	3.66472	2.35143
TCGA.TQ.A7RR.01	4.10679	3.61975	5.51422	6.05315	5.07118	5.60044	5.19694	0.391145	6.72003	5.68346	5.17317	4.95811	0.000231619	-0.249134	4.6806	3.77344	5.72715	-0.636624	6.58444	4.52869	5.72819	-0.805461	1.74053	3.97341	1.21279	-0.612576	-0.529857	-0.547088	4.19801	3.94799	-1.24838	0.909833	4.23611	3.07972	1.85681	3.25134	5.99477	4.88665	4.82564	4.89619	6.50723	6.15391	4.56414	6.48318	6.73033	8.56158	0.0882524	4.26561	-0.861989
TCGA.28.1755.01	4.88799	3.7703	5.78132	5.27207	4.80092	5.62922	5.52817	3.42257	5.78319	5.51422	4.63236	5.45187	2.48049	1.98907	4.71959	4.89655	4.9895	3.12857	3.17788	4.03855	5.81053	3.17364	1.16155	3.95888	3.12916	1.51228	1.76089	2.75194	5.75543	4.66103	2.63774	2.50384	10.2006	3.64115	9.59798	5.217	4.76872	5.06332	4.21302	4.45097	6.64475	6.24234	0.00458215	4.03504	6.29516	9.09833	2.22537	3.83254	4.17075
TCGA.27.2523.01	4.60757	4.83814	6.46049	4.8389	5.0279	6.78086	4.19167	3.77107	5.69059	5.57374	4.76458	5.01605	3.8687	3.47895	5.63539	4.16881	4.66469	4.65898	3.14735	4.34788	5.87887	4.11227	3.37527	3.53065	4.18794	3.60179	3.70037	3.33287	6.16382	4.31026	3.64167	3.45552	8.41522	3.91504	7.21254	4.31828	5.33614	5.99521	5.44701	4.44264	6.12982	4.97399	2.57162	2.78295	5.28623	6.12232	4.06774	5.02018	3.08834
TCGA.06.6699.01	4.25867	2.89086	6.7349	4.84781	5.01097	6.39089	1.00395	3.76959	6.14962	5.43182	5.16255	5.45531	3.19716	2.73509	5.04631	4.3956	3.60526	4.90162	2.79441	4.57747	5.35002	4.07953	3.42183	2.33834	4.22367	3.35312	3.5104	3.12684	5.80888	4.29854	3.38056	3.46352	10.6174	3.49692	7.73756	4.91047	5.12886	5.97913	5.34266	4.67748	5.83409	5.31478	2.90406	5.51832	5.08632	6.68684	4.49875	4.21161	3.89703
TCGA.HT.7603.01	3.36286	4.49167	5.69285	6.17597	4.98713	3.89624	7.44622	-3.09645	7.23774	7.72491	7.50319	5.72526	-0.205566	-10.6481	4.9786	4.00519	6.63727	-1.35015	5.36119	4.92077	5.7678	-4.2049	2.6106	1.90021	-0.748556	-2.3672	0.847067	-2.13679	4.49363	3.31248	-3.98551	0.386733	3.96002	3.17219	0.00486524	2.80198	4.34764	6.36595	4.17939	4.85415	7.54864	4.63049	5.85722	6.37904	5.94084	6.66261	-1.92101	5.66803	-2.63971
TCGA.02.0007.01	4.02691	3.40752	4.94913	5.40096	4.68039	5.68677	2.0073	3.56788	6.15765	5.74025	5.75444	4.99716	3.23021	3.26334	4.90049	4.375	3.58651	3.8489	3.73498	5.06414	5.04827	4.35777	4.53561	3.45844	3.49849	2.99439	4.56488	2.29545	5.51155	4.0563	3.23393	4.55091	9.98392	4.09218	5.23897	6.02495	4.20094	5.76367	5.50952	4.45445	5.56987	5.08561	3.14878	3.43803	4.03401	5.74524	4.63806	3.42386	4.95843
TCGA.QH.A6CX.01	4.11308	4.39553	5.31596	5.57664	5.39959	5.47743	4.94848	-0.43763	6.69735	6.23787	5.44377	5.31202	0.787913	-1.75803	4.70866	3.70473	5.60136	-0.274317	3.3527	3.9839	6.03068	-0.959427	1.18768	5.16294	0.777855	-1.29284	-0.317192	-0.236928	5.36837	2.95674	-1.37493	1.93958	9.27313	2.96538	1.65854	4.23715	5.67289	5.10901	5.06306	4.88842	5.72319	5.13326	3.19285	5.7143	4.89248	6.86957	-0.0472446	4.36966	0.838486
TCGA.06.5416.01	3.99768	4.30182	5.2404	6.17044	5.99844	5.3156	2.19347	4.56768	5.18366	5.68728	5.21642	3.30318	3.57393	4.06026	5.23241	4.24163	4.44403	5.95026	4.98601	5.65151	6.58822	3.87577	2.75882	2.44943	4.97292	4.3439	3.40482	3.87264	5.62125	3.95471	4.09469	3.37363	8.18833	4.23202	7.80971	5.72523	4.19563	5.38435	5.47722	4.30711	6.22151	4.97811	3.90815	4.23089	5.06571	5.3219	3.64305	3.59108	3.05487
TCGA.HT.7469.01	4.75845	6.49571	6.70413	6.38656	5.15125	5.31598	1.80247	4.68642	5.74298	4.99958	4.54013	4.95758	2.69153	2.7788	4.84698	4.41648	4.96968	3.58467	3.76932	4.58047	5.54153	3.44606	1.87811	3.09447	3.54247	3.03087	2.39699	2.982	5.48685	4.51202	2.73367	2.56329	2.75601	3.77859	4.37776	3.28665	5.2984	4.96392	5.03102	5.5169	5.07449	6.16025	2.37473	5.30106	6.31819	8.03869	3.08954	3.29198	3.4096
TCGA.02.0047.01	4.51986	4.19808	5.43668	5.68193	5.29855	5.66633	3.87771	3.0412	6.01407	5.74563	5.47919	5.14283	2.86609	2.92961	4.82065	4.0315	5.01508	4.20585	4.08234	4.9049	6.11152	2.88146	2.72365	3.8208	3.28685	2.47736	2.59034	2.31807	5.5944	4.05147	2.24915	3.50312	9.14582	3.75135	7.28827	6.56861	6.49387	5.30675	6.0762	4.53389	5.73148	6.4855	4.25758	4.07455	5.35057	6.62367	3.41228	4.20552	2.79943
TCGA.32.1970.01	4.26695	3.37194	5.60442	4.98915	4.88824	5.14921	3.52823	4.08164	6.18942	5.08272	5.08455	5.20803	2.96872	2.22055	4.83179	4.49424	4.42989	3.64654	4.17672	4.40901	5.37635	3.8761	3.16566	3.80047	3.57894	2.65876	2.29088	2.49809	5.48147	3.6793	3.48225	3.37053	9.05519	3.73404	5.76292	4.2243	6.31055	6.06879	4.98039	4.81194	5.52886	5.51653	3.47551	5.85634	5.90366	6.9259	3.49859	3.82144	3.99129
TCGA.14.1827.01	4.29329	3.93477	6.95927	6.07094	6.08822	5.52974	4.92895	1.70535	5.66918	6.28051	5.16059	5.0228	2.62754	2.51533	6.10433	4.76538	4.17869	4.17796	1.81236	3.94894	5.5609	3.07138	2.26833	3.63625	3.42688	2.42058	2.75812	1.35921	5.43397	4.26951	2.98948	2.59544	10.184	3.21419	4.98404	5.02699	6.9852	6.46152	5.59046	5.05702	5.99754	3.80555	3.31719	4.83477	4.98618	4.76401	2.88648	3.84781	1.37411
TCGA.27.1831.01	3.8221	3.94214	6.99565	5.67637	6.2083	4.43898	2.96941	2.47114	3.82289	6.62518	5.50828	5.11776	2.46193	2.69335	4.61726	5.2415	3.1799	5.31758	2.92494	4.83983	5.82937	3.59663	2.36807	4.45082	3.1915	2.50343	2.60228	2.22836	6.37871	4.3671	3.24311	2.17215	10.5686	3.36248	8.52766	5.5575	5.87903	7.60869	6.03045	5.0935	4.27329	3.69604	3.48519	3.43851	5.74523	5.63967	2.69715	2.94652	3.20339
TCGA.HT.7854.01	3.35552	4.29738	5.61018	6.57345	4.7475	5.11424	4.55214	-1.88995	6.66038	5.81737	5.54906	6.04019	-0.0760055	-4.44598	3.99206	4.21787	5.76613	-3.44597	4.00201	4.54617	5.57715	-4.58588	0.447737	4.01385	-0.472374	-4.20367	-1.9464	-1.4282	4.24713	3.32078	-2.25937	0.640958	8.06676	3.14747	2.65592	6.05388	6.28243	4.90867	4.61844	5.49099	5.7863	5.57927	3.59249	6.21584	5.93815	8.30278	-1.19086	4.24141	-1.17301
TCGA.06.5413.01	4.17501	4.35702	6.43262	5.26341	5.78502	5.56359	2.24711	3.14997	5.26573	5.01198	4.79509	4.68305	3.38601	3.75331	5.06515	4.38658	3.77829	5.37196	3.73166	4.80527	5.96667	4.83658	2.3917	4.26561	4.08656	3.53631	3.41415	3.30575	6.04274	3.6831	4.2286	4.03301	10.3786	4.14471	11.7796	5.52879	6.79618	5.9421	5.68229	4.92527	5.92633	4.42091	3.0949	4.23648	3.77373	3.98994	3.70437	3.98149	3.32551
TCGA.HT.7684.01	4.26876	2.7481	5.42215	6.25226	5.76908	4.8838	4.75073	-3.53358	7.0039	6.81102	6.22863	4.80226	-0.152145	-3.92861	4.73925	4.14951	5.24421	-2.49739	5.69532	5.2985	6.21692	-2.62727	1.46169	3.75171	-1.21528	-1.27241	-1.63337	-10.4601	5.31061	3.22003	-2.75305	2.39304	3.65273	3.23005	4.74694	4.31996	5.25047	6.11813	4.92205	5.05331	6.50268	5.46067	5.39306	4.74108	4.87783	6.33272	-1.88039	4.16753	0.0719858
TCGA.02.0043.01	4.58064	3.31184	4.66718	4.48515	4.61513	6.39211	1.21873	4.48393	5.94494	5.59711	4.72995	5.53297	4.35143	4.81026	5.27686	3.61775	4.78119	4.77852	4.3157	4.3772	5.33083	4.54077	4.05244	4.22356	4.67122	3.59813	3.37324	4.07284	5.17224	4.2277	3.82404	3.86392	8.34992	3.99794	7.35723	5.68482	5.84904	5.68262	5.69615	3.99798	5.54151	5.4337	1.03655	3.19515	5.5512	7.17438	3.88941	4.11183	4.54405
TCGA.06.6388.01	4.24656	3.85159	6.51342	4.82501	4.78782	6.44938	5.83991	2.87056	6.41154	5.72009	5.7051	5.98796	3.19436	2.60894	5.03913	4.65253	4.5203	3.45308	5.06975	4.18315	5.84101	3.42651	2.66507	3.36131	2.99369	1.61347	2.79464	2.44	5.13094	4.21457	2.29284	2.15953	8.13066	3.15086	6.98076	4.14674	4.75161	7.31931	5.23133	5.34127	6.31847	5.33614	3.62203	6.25986	5.82377	7.11526	2.31339	4.17389	3.02157
TCGA.02.0113.01	4.70123	3.69597	6.5075	5.10817	5.70114	7.4397	2.03671	3.1695	5.23755	5.39926	5.65208	4.94071	3.36078	2.40446	5.6729	3.91808	4.31311	3.73673	2.70257	4.49601	6.54758	2.61772	4.41501	3.58782	3.92489	2.90751	2.3701	2.75593	5.52574	4.24567	2.94399	2.59798	10.4882	2.6799	5.7964	5.31542	5.29967	7.54411	6.4466	4.71086	5.44546	4.65469	0.0466516	2.85799	4.39261	5.21334	3.95098	4.59665	3.59971
TCGA.S9.A6UA.01	4.31182	4.59947	4.9922	5.51399	5.07343	5.44164	3.32918	4.33378	6.2678	5.5419	5.01065	4.58238	2.66031	2.47954	4.89845	4.49264	5.74362	3.76609	5.24558	4.53418	5.90358	3.25526	1.97923	4.48416	3.14438	1.88558	2.64947	2.599	5.6345	3.69689	2.34567	2.52266	9.93527	3.5993	9.81476	6.18279	7.47785	5.07938	5.13706	4.20853	5.71291	5.82158	4.13859	4.42967	5.78792	7.30649	3.30229	4.33745	2.19437
TCGA.P5.A72Z.01	5.14392	3.51215	3.83365	5.49563	4.69617	4.81417	5.07418	1.96623	6.82931	5.52999	4.7019	6.20538	1.93866	1.99996	4.27949	2.8406	5.57198	2.81086	7.89362	5.01945	4.45408	2.05099	0.934733	0.953553	1.48691	0.0412593	1.60196	1.48699	5.6611	3.35197	0.789691	1.58924	2.42389	3.51467	5.50382	1.94677	1.94311	5.05894	4.0916	3.99311	6.88106	6.55796	5.07164	4.57808	6.24076	7.37885	2.5292	3.81703	1.49205
TCGA.19.0964.01	5.1488	4.10509	5.51312	4.94659	5.564	5.01689	2.62342	3.10447	6.32727	4.81256	4.77146	5.29871	2.79694	2.54145	5.34358	4.46328	5.74041	3.76096	5.12948	4.14205	5.76294	3.01723	2.33945	3.86165	4.37244	2.52795	3.0271	2.69097	5.90729	4.47132	2.36806	2.73449	10.3413	3.78783	5.85284	4.97516	5.66072	5.87337	5.10959	5.03475	5.54548	6.32738	2.71282	3.34934	5.2226	7.36682	3.43604	4.16924	2.8185
TCGA.06.0646.01	4.51988	3.90631	5.36346	5.07679	5.48034	5.62737	3.59549	4.0378	6.21995	5.65252	5.01576	5.24729	3.09093	3.05989	5.20712	4.47515	4.20521	4.19195	3.63466	4.43283	5.95959	3.27167	2.65532	5.15637	4.08536	2.97419	2.96196	3.04357	5.58864	4.01779	3.20652	3.23385	10.7635	3.52528	7.15134	5.43253	7.06378	5.93374	5.59586	4.59431	6.08098	5.5818	2.70892	4.50394	5.56834	6.7243	3.62895	4.25958	3.54194
TCGA.08.0347.01	3.93902	3.77773	5.59836	4.55588	5.04289	4.85426	2.98145	4.41758	5.82176	5.53736	5.29393	5.42325	3.94765	2.88225	4.84334	4.26564	4.95057	4.28402	5.40442	4.33965	5.00425	4.52693	2.40524	4.85625	4.46822	2.942	3.53141	3.2858	4.87949	3.95091	3.23538	3.65703	9.38747	3.89728	6.24798	5.00167	6.40091	6.60927	5.49165	4.33945	5.46619	5.50162	3.37505	4.94923	5.36937	6.8188	3.99361	3.73084	3.43513
TCGA.06.0238.01	4.94569	4.25059	5.02794	4.97635	5.40824	4.72969	3.41736	3.64571	5.99319	5.75596	5.18495	4.90802	3.66594	3.09094	4.87571	4.34347	4.75291	5.18901	5.32712	4.55027	5.77009	3.5592	2.69503	4.84174	4.59408	3.051	3.09424	3.29466	8.77347	4.24152	2.95727	2.92155	8.46349	3.39161	6.16505	5.38051	6.88264	6.90856	5.24596	4.19581	5.55462	4.8395	3.6	4.34514	4.78881	6.41555	3.83225	4.04153	2.78245
TCGA.12.0662.01	4.45332	3.54748	6.03083	4.44064	6.02342	5.03987	1.98545	3.48918	5.52093	5.08901	5.55804	4.62281	3.67707	3.12768	5.09887	5.00755	4.36967	4.76488	3.95087	4.47349	5.90158	3.73319	3.54831	4.44767	4.88209	3.57796	3.48527	2.82732	5.8348	4.19695	3.14779	3.5121	9.86927	4.11962	7.41351	6.4219	7.27	6.2638	6.0977	4.64858	5.00102	4.90779	3.1574	3.72795	5.11488	5.68803	3.09242	4.21173	3.84514
TCGA.QH.A6XA.01	4.38817	3.29054	5.62795	6.73385	5.2193	5.05239	5.31492	0.185429	6.56246	5.65076	5.2881	4.81243	0.56552	0.284819	5.15838	3.98341	6.05106	1.13163	6.66051	4.66577	5.96769	0.788472	1.89352	3.27328	0.836885	-0.290814	0.189282	-0.635912	5.27098	3.56779	-1.01395	0.965984	2.12535	3.259	2.26907	4.44472	6.08543	5.31253	4.70298	5.05316	6.50985	6.24399	4.64572	5.6756	6.19361	7.72735	1.02639	4.40141	-0.0631883
TCGA.02.0285.01	4.32272	3.97415	5.25645	4.47929	5.20682	5.75424	1.962	3.67022	5.53617	5.52901	4.53147	4.96835	3.40734	3.35585	5.06775	4.48352	4.67808	4.66994	4.78466	4.17573	5.42301	3.5782	2.89251	5.17638	3.81766	2.51673	3.00183	2.86966	5.47008	3.82755	2.55077	2.91485	10.7888	3.65534	7.156	5.85462	6.74684	6.1646	5.59342	4.17364	6.05258	5.2649	2.37003	4.33118	5.51288	6.90342	3.37308	3.84734	3.74166
TCGA.08.0345.01	4.5241	3.85459	5.30768	5.30487	5.38405	5.66495	2.97132	2.94246	6.1402	5.37083	4.8355	5.28218	3.08434	2.85304	5.39385	3.87668	4.96328	3.64132	4.37562	4.18308	6.2116	3.20627	2.95087	5.78485	3.67899	2.19184	3.0179	2.9579	5.49557	4.26675	1.96917	3.16583	9.42641	3.85134	6.75673	5.14391	7.4214	6.45414	6.00806	4.4447	5.03914	5.97157	3.3229	4.41107	5.27104	6.87411	3.56033	4.40019	2.55142
TCGA.14.1395.01	4.79182	4.69719	6.47217	4.63416	3.94838	6.72999	1.17542	4.10269	6.10482	5.6481	5.06435	5.9802	3.94765	3.75884	5.40155	4.34155	3.97229	4.46087	2.56993	4.27309	5.88917	4.18608	3.67312	1.56047	4.76322	4.21359	3.5564	3.99524	5.87619	4.60712	3.82114	3.54435	8.65208	3.5345	8.9597	3.44693	2.87145	6.2487	5.28724	4.65531	5.78485	5.78068	1.46693	5.42512	5.34515	5.84872	3.93147	4.1616	3.98725
TCGA.32.4211.01	3.9494	3.80446	5.33481	5.22804	5.36958	5.04552	2.5358	2.46122	5.44108	5.64009	5.16475	4.82105	1.51413	1.55885	4.17532	4.44723	4.89369	2.85747	5.23636	4.17927	5.55168	1.85551	1.62585	4.52475	2.37972	1.14476	1.40308	1.5124	8.6155	3.98477	1.57269	2.064	9.10919	3.62823	7.32935	7.5625	5.85385	6.3869	5.25475	4.97222	5.87175	4.54332	3.83237	5.37895	5.28116	6.59387	2.29396	4.32368	2.26558
TCGA.CS.4941.01	3.24927	3.85209	6.045	4.91904	5.39811	5.18583	3.40023	2.75998	5.9975	5.64428	5.15675	5.8272	1.76245	0.571803	4.98822	4.30296	4.70164	2.29345	2.44006	4.04173	6.04728	1.29411	1.28943	5.04814	2.49489	0.833677	1.22588	1.2754	10.0807	3.76371	0.658439	2.64562	8.89334	3.24021	4.68192	4.90635	6.44278	5.83868	5.67333	5.48316	5.94137	5.30476	3.54659	5.58154	5.48317	7.16204	2.87071	4.09072	2.46684
TCGA.41.2571.01	5.04613	4.61525	4.90449	4.54881	5.43863	5.67938	5.5829	2.3799	6.55469	5.76279	4.66575	4.39242	3.25175	3.44011	5.88109	3.7494	5.18187	4.46373	5.17962	4.57979	5.82245	3.70957	3.50423	4.11362	4.01469	2.75923	3.05054	2.06193	10.6018	4.21948	3.1139	2.51195	8.61812	4.13587	6.78823	4.97808	4.153	6.68165	5.13587	4.32812	6.40249	5.24912	2.79726	5.06273	4.60067	5.76027	3.2408	4.77471	2.77143
TCGA.06.1805.01	4.22117	5.08369	5.40038	5.82387	5.46092	5.29638	0.979911	3.09243	6.06911	5.28	4.82644	5.6474	2.04093	1.24814	4.27504	4.79222	4.57718	1.84805	4.3439	4.02505	6.05716	2.08827	0.809184	5.82746	2.24881	1.67139	1.48258	1.71393	8.82913	4.52695	1.47487	2.43223	5.25154	3.66877	9.8247	5.58259	7.54548	5.22894	5.23067	4.81199	5.3953	5.70871	2.89026	5.41009	5.63109	7.75401	2.90542	4.42943	2.06235
TCGA.S9.A6WP.01	4.93324	3.99763	4.9214	5.98729	5.50636	5.16996	5.12584	1.34953	6.82256	5.75959	5.24886	5.8496	1.10461	1.236	4.59653	3.35333	5.6511	1.66452	6.82078	4.82895	5.19239	1.38128	1.55476	4.08821	0.965454	0.190244	0.29117	0.418344	5.41219	3.77742	0.23028	2.23458	4.90083	3.30456	4.30465	4.29582	5.45312	5.31223	4.57265	4.23574	6.68876	6.47678	5.14478	5.93066	6.72608	7.51469	2.55376	5.15344	1.20801
TCGA.28.5215.01	4.32016	4.03667	5.57142	5.39995	5.239	5.04575	3.59834	4.3659	6.08685	5.6902	5.29379	5.96217	3.4298	2.7398	5.32454	4.25943	4.33369	4.96645	5.16312	4.6427	6.02605	3.57008	2.35873	4.58846	4.29201	2.61184	3.4159	3.40493	5.60729	3.87051	2.6805	3.67363	8.98113	3.92256	10.3906	5.36717	6.78509	5.6497	5.63149	4.61456	4.83409	5.56833	2.66149	4.88364	5.64612	7.27667	4.17577	4.05799	2.76754
TCGA.06.0146.01	4.40023	3.56519	4.65749	5.19963	5.09855	5.39515	2.73051	4.62987	6.1814	4.96239	4.3598	4.20169	3.50283	3.76371	4.98032	4.41222	5.07657	4.05343	6.70826	4.44396	5.24166	4.607	3.17975	4.7764	4.2883	3.73837	2.66242	2.85215	5.21923	4.1071	3.10867	2.66231	3.65051	3.70077	6.27636	4.25015	6.44824	5.18398	5.32155	4.06505	6.3107	5.82118	3.93124	4.774	6.25503	7.65258	3.47434	4.13116	2.3684
TCGA.76.6286.01	4.4812	3.15923	6.41635	4.13979	5.05119	6.02122	1.26999	5.85022	5.51995	5.37595	4.71268	5.7807	3.56246	4.39354	5.41227	4.27288	3.79751	6.04221	0.344263	5.09281	6.15968	5.08472	3.35204	2.87907	6.25628	4.31527	3.65429	5.25562	6.63239	5.49001	5.16755	4.12593	7.39528	4.09269	8.12695	8.48566	5.24924	5.9054	5.64407	4.6807	6.33509	5.47051	3.63649	4.49418	5.41239	7.33824	4.27419	3.88923	4.62004
TCGA.02.0055.01	3.9876	3.14085	4.63873	5.30165	6.05284	4.75356	4.16356	2.99238	5.22624	6.66999	5.86137	4.68018	3.24511	2.51662	4.93696	5.3642	4.79406	3.80906	6.19023	5.28817	6.7741	3.40946	2.9776	4.51898	3.72895	2.25066	2.46277	3.09881	5.61324	4.02552	2.51274	2.8983	10.2516	3.93054	11.6327	7.29593	6.87175	6.13012	6.03416	4.58812	5.29391	5.82678	3.30444	4.25467	4.90395	6.4174	2.58408	4.27293	3.16418
TCGA.12.1092.01	4.53814	3.57531	5.38781	5.29182	5.34941	4.85731	2.4305	3.19622	5.89425	5.89769	4.98635	5.10688	2.84061	2.62244	4.48956	5.11279	3.74222	4.54271	4.41701	4.4493	6.40612	3.84655	2.61082	4.56402	3.73275	2.82031	3.46674	2.56992	5.76436	4.29025	2.4255	3.49471	9.99463	3.8765	9.70075	7.05282	7.51016	5.18019	5.72988	4.4436	5.59304	4.80306	3.66357	4.58072	5.40335	7.49473	3.43408	3.79637	2.99796
TCGA.32.1977.01	4.19405	3.47584	5.43579	5.00878	5.3509	5.77606	2.80502	3.01568	5.74551	5.17926	5.10292	5.06823	2.78811	1.49999	4.5085	4.44176	4.53905	3.66806	4.4581	4.37279	5.88239	2.99053	2.74229	5.12065	3.33711	1.64764	2.16154	1.89462	4.96795	4.10848	2.40774	2.39639	10.1176	3.52951	10.3641	6.64026	6.44464	5.85976	5.5616	4.56143	5.99266	5.52242	2.80386	5.87288	5.47963	6.83859	2.47434	3.92241	3.28639
TCGA.06.0128.01	4.28906	3.30536	5.42626	5.44047	5.77379	6.05949	2.34705	2.98997	5.53822	5.91571	5.19377	5.27008	2.62771	3.07877	5.71526	4.30406	3.92288	4.10297	6.56606	4.83982	6.12977	2.86158	2.04256	4.4948	3.44037	1.98538	1.66409	1.84828	9.67474	3.68172	2.14296	2.57814	4.92156	3.37574	8.17177	4.96335	6.40071	6.09885	5.58501	4.59481	6.20123	5.87787	4.29793	2.97267	5.28008	6.96914	3.20372	4.22259	2.33154
TCGA.19.4065.01	4.05983	3.50089	5.77995	5.62773	6.06725	4.936	3.37857	3.78268	4.99466	6.33316	5.24425	5.32595	3.29584	2.93718	5.07344	5.15725	5.07186	4.51751	2.80665	5.02245	6.45921	3.98318	2.8012	5.56948	3.85163	2.83009	2.20646	3.27103	5.62324	3.60442	3.16804	2.96977	11.0333	4.12179	8.94432	6.02924	7.74964	6.56191	5.57104	4.79113	5.29442	5.11162	2.66542	4.34999	5.50917	6.16209	3.1591	3.8776	3.63509
TCGA.S9.A7R7.01	3.60053	3.93893	5.56582	6.11422	5.14809	4.92586	4.51224	0.283197	6.06401	5.58899	5.36985	4.64174	0.335485	-1.76212	4.72877	4.21314	5.54088	-0.484038	4.49625	4.36482	6.58046	-0.436276	1.13923	4.88937	-0.212918	-0.542999	-0.100981	-1.04221	4.4069	3.92803	-1.6997	1.41797	8.25069	3.7823	7.09369	4.99282	7.09395	4.62917	4.98156	5.0932	5.67976	6.80921	4.5342	4.56966	6.06973	7.91963	-0.363637	3.65363	-2.82479
TCGA.DB.A75M.01	4.64038	3.24962	5.48178	6.63949	5.26958	5.57394	4.51699	0.00537328	6.70954	5.54238	5.22429	3.59283	-0.227421	0.262283	5.38959	3.69471	5.12502	0.710717	7.20953	4.3132	6.25833	0.0968888	1.77942	4.15462	0.835281	-0.564337	0.103217	-0.323172	5.1621	3.40508	-0.220563	1.61788	2.9217	3.13383	3.65427	2.82241	6.2606	4.47627	4.44971	4.90435	6.26477	6.45098	4.45255	4.81577	5.75135	7.62212	0.0963355	4.18151	-1.26276
TCGA.P5.A5EZ.01	4.38389	3.53073	5.28323	6.29425	5.56617	5.1891	4.08059	1.9317	6.44195	5.8045	5.13162	4.06005	1.64507	1.46719	5.30786	4.15949	5.32512	1.73584	7.30849	4.64565	5.86002	1.71162	1.44548	3.91479	2.37532	1.25913	1.32185	1.54337	7.97645	3.88483	-0.0937642	2.15105	4.14521	3.66411	5.28055	4.03117	6.34693	5.32827	5.02961	5.22772	5.59482	5.51536	4.6748	6.36302	5.63511	7.73443	2.55955	4.04238	0.637787
TCGA.06.0132.01	4.58391	4.32618	5.36098	5.62839	5.84995	4.88511	7.15102	1.37099	6.17935	6.21026	6.00031	5.32345	2.0225	1.74342	4.69127	4.20925	5.3462	1.96721	3.92286	4.22217	6.38938	1.11725	1.97533	5.54096	2.3738	0.730715	1.31892	1.35344	5.24736	3.76569	0.391439	0.935221	9.77185	3.62764	8.57562	5.56685	7.29921	6.25005	5.41166	4.5258	6.83884	4.38152	4.62785	5.39484	5.2714	5.56745	1.55405	4.71624	1.60223
TCGA.02.0028.01	4.83606	3.55855	4.85998	5.60071	4.02869	6.13161	3.23219	4.2797	6.02545	5.62951	5.31707	5.63575	3.62372	4.64716	4.24423	3.14656	4.86096	5.10859	2.96062	5.07483	4.77945	4.85844	2.77857	2.77141	3.48248	3.43918	3.94373	3.33501	6.39055	4.01829	3.31468	4.03506	6.35936	3.33554	7.09526	4.25054	4.00701	5.69379	5.28819	3.78997	6.6106	5.97727	3.97676	4.92711	5.29526	6.25755	5.13879	4.04511	4.06711
TCGA.HT.A4DS.01	5.11729	4.43056	5.18113	4.86976	5.87702	5.83828	5.7519	3.19324	6.45521	5.99756	5.39123	4.02221	2.13496	3.0404	6.22976	4.48605	3.809	5.25186	3.07131	4.06167	6.42653	3.14013	2.6748	3.3082	4.5194	2.77929	1.76195	1.89097	6.13498	3.1241	3.69493	2.53592	10.0502	3.7964	4.07641	5.02009	6.13191	5.67739	5.3242	4.41855	5.63937	5.07997	3.81898	3.73596	4.28486	5.56944	3.47419	5.1041	2.64282
TCGA.HT.8105.01	4.6873	4.35007	4.87043	5.71602	4.56554	4.76908	5.55363	1.39008	7.4341	6.46622	6.07238	6.35991	1.09038	0.185906	3.52372	3.85746	6.20806	0.522475	7.75097	5.23722	4.71335	1.27806	1.60776	2.341	0.410974	0.965859	-0.700738	0.419008	4.94881	3.76418	0.505792	1.756	5.65165	3.09219	3.82845	2.05056	4.38325	5.50053	4.10691	4.998	7.31288	6.42911	5.0146	6.34541	7.06314	7.39082	1.29634	4.45719	0.462414
TCGA.S9.A7J0.01	5.30726	3.33576	5.54028	6.4247	5.097	5.83068	3.13491	5.41466	6.26635	4.70264	4.6533	4.59308	3.89019	4.81607	5.292	4.08417	5.07142	5.15519	5.91205	5.04178	5.6051	5.00564	3.00486	2.62946	4.995	3.79689	4.00633	3.60954	6.21503	5.89147	3.81815	4.4305	2.72949	3.68517	4.32045	2.53037	5.18259	5.44549	4.70109	4.55474	5.8824	6.2927	3.83304	4.43361	6.59462	7.37812	4.92504	3.96933	4.12172
TCGA.DU.7007.01	3.98384	2.73795	5.39382	6.11902	4.90475	5.26097	2.82514	0.0392606	6.0877	5.36823	5.21729	4.7468	0.676036	-0.32913	4.13664	4.22185	4.7089	0.667818	6.29948	4.10067	6.13955	-0.474554	1.68127	4.65416	0.311932	-0.999982	0.579324	-0.414982	5.24089	4.25966	-1.02244	2.2122	7.5216	4.16208	6.1436	4.61136	6.70836	4.70911	5.58218	5.2255	5.56842	6.86769	4.70087	4.06081	6.3638	8.32016	0.399583	3.20892	0.0725275
TCGA.02.2486.01	4.9103	4.29107	4.48458	5.69485	6.17496	5.13138	1.89545	0.624137	5.73167	5.68075	4.4962	4.52076	1.87162	2.00832	5.16268	4.35775	5.13361	1.87587	4.2629	4.28485	6.56056	1.15723	1.71882	5.84224	2.16914	0.545573	1.38084	0.295705	6.30421	3.61192	0.313527	1.33619	10.5737	4.23168	6.65396	5.5322	7.61833	5.14986	5.89157	4.16655	6.12545	5.08064	3.31812	3.48335	5.04005	6.16452	0.555849	4.77007	1.95387
TCGA.HT.8013.01	4.49831	3.26574	5.40579	6.22065	5.42282	5.42143	3.78289	2.12871	6.26759	5.17721	5.15214	4.77654	1.6561	1.96468	4.98915	3.74913	5.21511	2.5053	6.22599	4.52942	6.11864	1.70753	2.06008	5.63889	2.09327	1.34377	1.69001	1.80891	5.16059	3.88253	0.799532	1.63045	4.01256	3.28883	3.57917	1.80069	7.35761	5.217	4.60103	4.67985	6.08094	6.68882	4.42563	5.35507	6.38112	7.88937	2.38409	4.25604	1.03325
TCGA.06.0188.01	4.53814	3.5576	6.01988	5.38596	5.15239	5.06314	2.47938	3.90438	6.19327	5.25876	5.39641	5.59502	3.3951	3.13853	4.91704	3.97277	4.98934	4.50932	3.82126	4.62725	5.22266	4.20333	2.95486	3.64466	4.38835	3.63636	3.47759	2.74662	5.47034	3.82513	2.84755	3.37632	9.34853	3.38832	7.46687	6.20525	6.34728	5.37182	5.52442	4.81595	5.79567	5.25864	3.2231	5.72405	5.12319	6.45678	4.26161	3.9353	3.61378
TCGA.26.5136.01	4.42202	3.86652	5.39874	5.16496	5.49017	4.36122	2.16736	3.78485	5.16728	5.18188	4.83576	5.30956	3.23088	3.3764	4.6527	4.53001	5.23581	4.38248	3.84507	5.21586	5.9784	3.74436	2.08295	5.41493	3.87817	2.51288	3.05008	3.20322	5.07771	3.70055	3.22987	3.44226	10.6556	3.85234	7.08803	6.34519	6.44913	5.87537	5.3096	4.57803	5.988	4.53643	2.21928	4.40495	5.55366	6.43151	3.22563	3.9846	3.24008
TCGA.06.5408.01	4.66293	3.81574	5.36701	4.61763	4.91964	5.87263	2.5834	3.59884	6.31568	4.86535	5.12282	5.17239	2.91589	3.01751	5.3253	4.54904	4.12156	4.36464	4.11242	4.43188	5.63489	3.70681	1.89229	4.19345	3.59357	2.71613	3.20926	2.58066	5.99579	3.79655	2.85721	3.162	12.091	4.08062	7.35444	4.77354	6.00388	5.39916	5.63652	4.56407	6.04536	5.42325	2.65374	4.91494	4.61347	6.07735	3.69601	3.87447	3.45624
TCGA.DB.A75P.01	3.89039	6.12376	5.08718	5.59161	4.87429	6.39687	6.83806	-2.43162	7.61919	6.21005	5.88914	5.30606	0.120004	-2.34907	5.41748	3.70928	6.04248	-1.26067	1.97196	3.85894	5.79316	-2.37606	1.90211	4.66911	-1.20842	-3.04928	-0.567015	-2.52596	4.63812	3.25496	-3.01498	0.742745	9.40856	3.04778	3.59059	2.8503	5.30516	5.32988	4.90081	4.41725	7.80231	5.57782	4.80851	5.72015	5.48451	6.97339	-1.25025	5.37861	0.880401
TCGA.DH.5144.01	4.90686	3.7725	4.83833	6.36202	5.06771	4.16865	4.45891	-0.759699	6.5722	5.63513	5.43469	6.57942	0.869426	-1.61777	4.1635	3.42846	5.46844	-0.574699	7.77536	5.00983	4.94108	-1.14624	0.92482	3.06944	-2.0678	-1.43481	-0.474065	-1.18439	5.84881	3.9864	-1.63069	1.75979	3.61945	3.49795	3.33659	2.73081	3.95369	5.07643	4.4658	4.34551	6.07476	6.46836	4.89284	4.69799	6.56381	7.55011	0.231454	4.457	-0.0189162
TCGA.E1.A7YM.01	4.36039	3.96588	5.67168	5.03305	4.62291	5.49077	5.18507	1.88189	6.42719	5.85796	5.51083	5.27913	1.53135	1.49342	5.0329	3.98443	5.9156	2.70978	3.39167	4.45171	5.46897	1.89963	2.39596	2.33317	2.56458	1.26753	1.92463	0.988178	4.8773	3.75069	0.647523	2.77447	6.16206	3.22813	1.62474	4.8928	5.06354	5.86718	4.95436	5.12129	6.35864	4.94768	4.21325	6.74329	5.61496	7.33497	2.08357	4.50682	2.81426
TCGA.DU.7013.01	4.28021	3.69627	5.68605	4.89896	4.83446	5.10416	3.81947	4.40183	6.37584	5.22243	5.04252	6.43925	3.06917	2.96036	4.88295	3.8224	4.80679	4.20043	3.23333	4.24584	5.06712	3.38436	1.87512	3.62685	3.41263	2.77646	3.38346	3.50513	9.00417	3.85417	2.65346	3.41428	9.05998	3.85469	6.36904	4.69264	6.32439	5.75876	4.73127	5.1954	5.42296	5.97759	2.22855	6.30504	5.90216	7.42783	4.04099	4.01275	3.21408
TCGA.HT.7485.01	4.04546	3.59755	5.83499	6.85428	5.71081	4.75571	3.90345	-0.447133	6.70833	5.83698	5.20256	4.4112	0.313559	-1.95503	4.612	3.51243	5.34458	-1.05985	5.54193	4.09932	5.8993	-0.768797	1.44354	4.46655	0.0656697	-1.81241	0.521053	-0.261132	4.99484	3.53046	-1.18519	1.41838	3.63065	2.96049	1.91557	3.58055	6.1778	5.1876	4.75386	5.18744	5.6955	6.0889	4.71997	5.21379	6.08359	7.95562	-0.0539619	4.12416	-1.05501
TCGA.E1.A7YN.01	4.19504	4.24251	5.26808	5.51401	5.06552	4.89726	3.76005	-0.410785	6.15082	6.25948	5.62917	5.25895	1.06443	-0.301285	3.5465	3.99599	5.90611	-0.274231	3.46692	4.31269	5.82554	-1.09572	1.90841	6.16799	0.1955	-0.655368	-0.0693604	-0.323172	4.33992	3.80527	-1.26298	0.982779	10.108	3.64768	5.50516	6.15268	6.63161	6.10042	4.9877	5.06232	5.69473	4.79005	3.5006	6.4739	5.86104	6.83055	-0.848124	4.30111	0.381532
TCGA.TQ.A7RH.01	4.61435	4.24021	5.39071	6.2691	5.43511	5.12462	5.18031	1.46898	6.67507	5.26705	5.41899	5.68628	0.600909	0.658699	5.34501	3.65557	5.39341	1.66768	6.55775	4.58001	5.88046	0.73554	1.66859	4.41591	0.884956	0.610865	0.524682	0.589544	5.23423	3.78211	-0.0286517	1.83832	3.86685	3.29409	5.32642	3.65414	6.73283	4.73332	4.66239	4.80863	6.58241	6.53204	4.39841	5.51839	6.82309	7.94569	1.4742	4.46675	0.171615
TCGA.06.5412.01	3.80757	4.68206	5.7205	5.3623	5.72354	5.72059	3.41518	2.12168	5.22564	6.36069	5.65019	4.89232	2.29415	2.1151	4.51329	4.48844	5.1087	3.24558	4.05368	4.3346	6.45778	2.11831	2.77652	5.31355	2.47151	1.1964	2.5801	2.03767	5.66818	3.79615	1.62343	2.28951	11.9368	4.08205	8.51527	6.67807	7.36439	6.36843	5.93237	4.40616	5.70656	4.47914	2.93463	5.53547	5.15788	6.43155	2.94509	4.64822	2.19293
TCGA.06.0141.01	4.1325	4.0208	5.34146	5.09671	5.51385	6.11859	2.08896	2.4091	5.12698	5.16967	5.30164	5.19765	2.40335	1.68234	4.57137	4.86885	4.50346	3.31247	5.34508	4.53798	6.23154	2.16923	2.55435	6.13632	2.5342	0.881692	1.11942	1.87489	5.08709	3.57944	1.59018	1.50529	11.8562	3.34863	10.9862	6.42282	8.0196	7.12118	5.32919	4.68201	5.94463	4.28636	3.51984	4.68165	4.69157	6.75002	1.43711	3.91728	3.53278
TCGA.06.0749.01	4.57922	4.76414	5.43893	5.48435	6.00302	5.12447	7.03293	1.09299	6.9177	6.81082	6.05235	4.64873	1.09694	1.71643	5.18184	4.09212	5.16997	2.59107	2.64863	4.26014	6.35247	1.79243	1.64175	4.20005	1.86805	0.851142	1.08622	0.583392	5.41735	3.62417	0.880629	1.33622	8.68543	3.6688	3.67251	6.27743	6.59844	5.94802	5.21386	4.31271	6.56459	4.51922	4.68174	5.36219	4.82688	6.58708	0.973598	5.13301	0.888972
TCGA.16.1045.01	4.5314	3.20826	5.26983	5.01525	5.60493	5.48554	0.758975	1.78563	6.07443	5.84406	5.18532	5.29573	1.85437	1.14988	4.50132	4.84428	4.03457	1.67616	4.68511	4.08713	6.12883	1.42932	1.24675	6.13576	2.05211	0.803438	1.50771	0.947508	5.48708	3.87247	1.45123	1.90193	10.5121	3.39634	9.1944	5.86079	7.7179	5.44359	5.42666	4.7519	5.66653	5.0083	3.25389	5.75927	4.89473	6.80014	1.72774	3.98424	1.67385
TCGA.06.6701.01	4.05269	2.82681	5.70422	6.03996	5.01545	5.27024	3.5469	1.54573	6.20949	5.5548	5.38625	6.23415	1.84783	1.93087	4.46052	4.86566	5.59391	1.88435	7.25638	4.53918	6.2703	2.17351	1.5128	4.77547	1.67122	0.605769	0.877351	1.02599	4.83505	3.65373	0.532053	0.586341	1.35169	3.53357	3.92463	5.40203	7.25559	5.47122	4.46598	5.9235	6.28783	6.55674	5.15882	5.52799	5.79521	7.85177	0.630322	3.86297	0.258068
TCGA.S9.A6U9.01	4.18117	3.91571	5.23622	6.1421	5.13777	5.34524	4.43016	-1.75232	6.37694	5.58259	4.9519	4.69991	-0.688751	-1.06833	4.7159	4.51153	5.58455	-1.55005	6.39369	4.47634	6.41972	-1.77084	1.04349	4.21856	-0.582572	-2.15644	-1.06607	-0.69974	4.57984	3.55672	-1.4307	0.304613	2.86349	3.18836	4.6525	5.31538	6.74905	4.77582	4.99144	5.05932	5.77705	5.9827	4.35267	7.18963	5.62695	7.65671	-1.19894	4.41546	-1.0368
TCGA.06.0178.01	4.67623	3.87057	5.78672	5.83253	6.5155	4.89187	3.97666	2.97226	4.74695	5.75298	5.06888	4.01375	2.96693	4.06026	5.10127	3.88904	3.79624	6.43411	7.66972	5.27129	5.97532	4.52319	2.61237	4.85042	3.96991	3.54103	3.31145	2.79606	9.48074	4.31374	2.64666	2.3754	7.15295	4.05055	6.15236	4.68935	5.86495	5.76658	5.20544	4.41523	6.30613	4.83508	4.12407	2.3383	4.21548	5.39118	3.38484	3.90391	2.74187
TCGA.32.2638.01	4.53822	4.26609	5.71769	5.12005	5.21328	5.94907	4.24605	2.36919	5.75879	5.38859	4.82775	5.16848	2.51441	2.09164	4.99811	4.28343	4.83869	3.06029	3.85598	4.08313	5.92224	2.46458	2.7248	4.75705	2.79409	1.66622	2.17846	1.95706	5.3005	3.93454	2.0057	1.86909	11.131	3.97479	9.02085	5.72443	7.05082	5.35091	5.55808	4.43186	5.89159	5.26469	2.7907	4.60117	5.65992	6.90483	2.06759	3.61162	3.19813
TCGA.06.0179.01	4.01941	3.59492	5.89946	5.29536	5.69316	5.24543	5.83534	2.18735	5.61348	6.18737	5.9168	5.20027	2.34065	1.67039	4.11662	4.44517	4.96694	3.48734	4.41554	4.81783	5.97927	2.52721	2.47059	5.85047	2.65211	1.78283	2.66283	2.2908	5.09958	4.4029	1.87452	1.85964	9.25559	3.46635	7.76277	5.05429	6.77676	6.14083	4.94694	4.31884	5.88334	3.99681	4.77728	5.78161	5.67917	6.32558	2.43907	4.00393	2.53008
TCGA.FG.5962.01	4.05155	4.53103	4.82903	5.983	4.63406	4.1974	6.26899	0.00372704	7.47837	6.43855	6.17049	6.59217	0.813265	-0.919119	4.52007	2.94396	6.153	1.0297	6.09935	4.98605	5.11669	-0.136628	1.76393	2.98625	-0.305857	-1.43247	0.396672	-0.659823	4.57486	3.2563	-1.62825	1.32314	4.92645	2.92165	3.83582	3.09704	4.72504	5.61281	4.63116	4.64033	7.414	6.24801	4.97381	6.07289	6.16922	7.59313	1.67705	4.9541	0.720531
TCGA.CS.6290.01	3.96198	3.87803	5.30545	6.33213	5.41978	4.95056	4.17549	-0.275516	5.96288	5.77346	5.1067	4.11139	0.359824	-1.65001	4.51369	3.80706	6.22183	-1.61118	5.458	4.46039	6.30762	-0.500605	1.46567	5.60924	0.438376	-2.0204	-0.755485	-0.2057	4.85409	3.87307	-1.23856	0.45845	4.32154	3.40316	3.33345	3.99901	7.22703	4.62131	5.10349	5.12998	5.41534	5.85262	4.65015	5.70011	5.67397	7.66002	-0.695849	4.27702	-1.30171
TCGA.32.2634.01	3.96979	3.55238	6.23634	5.45377	5.02284	4.64195	3.8793	3.75151	5.76492	5.35926	5.1192	5.57271	3.64292	3.19208	4.61529	4.33516	4.67665	4.62461	4.94668	4.72749	4.97415	4.43532	4.60217	3.12259	3.82144	3.75155	3.89155	2.37615	5.77064	4.31858	3.39459	4.34377	8.88301	4.35489	6.64921	4.45578	5.7883	4.92444	4.93356	4.46082	5.96658	5.46738	3.29051	5.41825	5.48649	7.41744	5.10197	4.02112	4.19969
TCGA.08.0360.01	4.36215	3.59729	4.96451	5.38804	5.31879	4.81017	1.42755	2.76142	6.03102	5.45711	5.05871	4.67321	2.90806	2.27942	4.09518	4.10131	4.91371	3.1908	3.90158	4.346	5.49807	2.62442	2.37517	5.61397	2.94071	1.90859	2.38274	2.35177	5.17954	3.87523	1.92437	3.06165	11.0738	4.04633	7.20825	5.63285	7.76112	5.67558	5.85421	4.21933	5.20929	5.2325	3.43902	4.3183	5.43119	6.66105	2.54081	3.72416	2.48465
TCGA.QH.A6X8.01	4.65164	4.19376	4.82394	5.8484	5.1757	5.13357	4.64956	1.11526	6.66141	5.50331	4.99598	6.05087	1.14065	1.19413	4.73451	2.95558	5.44386	1.94072	6.95341	5.16725	5.30719	0.685909	1.70928	4.09302	0.821711	0.0211706	0.937079	0.67845	5.30395	3.62604	0.667009	1.82077	2.8604	3.07722	4.58862	1.36938	4.7383	4.9551	4.56583	4.01111	6.61525	6.86908	4.56055	5.52356	6.04013	7.35931	2.27188	5.03295	1.15437
TCGA.DU.6407.01	4.54382	3.01909	5.9677	5.9117	5.43792	4.74608	4.7105	2.48664	6.40157	5.29517	5.49157	4.13989	1.54224	1.33595	5.35269	3.88366	4.8009	3.13221	6.63538	3.89755	5.74696	2.07006	1.08282	3.82055	2.18827	1.04614	1.62921	1.96244	5.61776	3.92434	0.408361	2.41658	3.67093	3.60036	4.42515	3.63721	5.99004	5.00501	4.82702	5.38146	5.64223	6.61018	4.15777	5.47614	5.54714	7.0852	2.59432	3.887	0.628689
TCGA.HT.A5RB.01	4.32969	3.44396	5.77722	6.48693	4.92637	5.40333	6.01273	0.9247	6.75602	5.63399	5.61476	5.26668	0.494352	0.110676	5.13112	3.65213	5.7569	0.599094	6.31359	4.5544	5.57134	0.0928567	2.34725	2.79786	0.27768	-0.726749	0.43989	-0.237249	5.07604	3.496	-1.43744	0.80818	3.9419	2.83849	4.38302	2.92673	4.92544	5.41273	4.70873	5.18042	7.14325	6.23816	4.54376	5.91665	7.07421	8.1416	0.874384	4.42817	-0.632318
TCGA.08.0351.01	4.65911	3.80193	5.09373	6.11703	5.37879	5.09798	4.5735	1.61643	6.26183	6.19993	4.88913	3.97113	1.97034	1.76467	4.88498	3.78358	5.46299	1.98818	4.28281	4.31506	5.50672	1.37077	2.35964	5.39458	2.04658	1.1267	1.48711	1.62148	5.07519	4.14442	0.3754	1.34975	4.61072	3.5312	4.16369	3.59508	7.17973	5.53128	5.62085	4.22804	6.13597	5.9931	4.58153	5.01709	5.53277	6.32756	1.75713	4.02398	1.35794
TCGA.06.0197.01	3.92478	3.64284	5.16337	5.52071	5.48933	5.13791	2.1285	2.17071	5.09013	5.3838	5.17381	4.79179	2.58014	2.29181	4.92838	4.42862	5.00602	3.30466	4.46766	4.39518	5.98228	1.96151	3.42183	5.40539	2.68821	1.43045	2.00886	2.31275	5.37015	4.35452	1.79682	2.95429	11.1464	4.05722	6.76762	6.48095	7.83457	5.39457	5.57048	4.45331	5.56362	4.84392	2.74932	3.59437	5.12247	5.67718	2.07152	3.95977	2.11457
TCGA.06.0414.01	4.54391	3.56171	5.87506	5.20499	5.43303	5.04752	4.04103	3.9214	5.66164	6.09695	5.17442	5.22483	3.92038	4.57191	5.14571	4.23063	4.87923	6.30246	4.76651	4.92314	5.44934	5.53255	3.61465	4.15637	4.75449	4.04943	3.69329	3.74694	5.78857	4.29266	3.15263	3.34652	8.20054	3.32963	5.60886	5.33353	5.44427	5.97602	5.07394	4.65479	5.61012	4.86803	3.68958	4.6153	5.31298	6.45961	4.57518	4.15682	3.51969
TCGA.S9.A6WI.01	3.8125	5.35104	4.70949	5.47815	4.78076	4.30563	7.73576	-1.2994	8.12643	7.50513	6.93327	5.75089	0.0284996	-2.9224	5.16741	3.15287	7.22621	-2.59517	4.63607	4.33213	5.5444	-2.1807	2.48449	2.71822	0.413085	-2.55376	0.880615	-2.05583	3.85679	2.84743	-2.72909	0.350319	4.6644	2.734	3.40581	2.36708	3.73183	6.05428	3.97818	4.60741	8.54336	4.7554	5.1945	6.7781	6.03426	6.99706	-0.410535	6.26638	-1.87069
TCGA.S9.A6WN.01	3.10915	5.27936	5.31904	5.97397	3.86442	3.87485	4.70454	-0.494689	6.72505	5.80236	5.757	5.94249	-0.239153	-1.6548	3.94045	3.80098	5.85502	-0.506549	5.42797	4.59221	4.90959	-1.21586	1.63147	4.05698	-0.630911	-3.85833	-0.0961011	-0.990512	4.10922	3.72065	-1.89835	1.57158	10.1987	3.26301	5.81717	6.31166	5.56916	5.03087	5.3204	4.13447	5.59119	6.89471	4.66935	6.36048	6.07057	8.23716	-1.87267	3.93225	0.16356
TCGA.02.0039.01	4.40658	4.07078	4.8863	5.4084	5.17516	5.13182	2.64885	1.61038	6.20728	5.6491	5.33691	4.28541	2.19674	1.6456	4.86156	4.30668	5.3103	1.90817	3.92442	4.23681	5.39648	1.74797	3.42493	5.49448	2.20427	1.26548	2.46402	1.65917	5.08378	4.33378	0.736545	2.86839	11.031	4.18321	6.22378	5.12055	7.14311	5.63231	6.03148	4.32729	5.68529	4.94663	3.58845	4.78366	4.47828	6.11132	2.72789	3.65875	3.27038
TCGA.06.0177.01	4.79548	3.84558	5.32172	4.86903	5.45852	5.03843	3.8638	4.48632	5.76083	5.52786	4.84541	5.34377	3.9886	4.28997	5.01977	4.01353	4.97138	5.37189	4.08087	4.92615	5.67339	5.10174	3.47142	4.23206	5.09063	3.35328	3.68162	3.33368	10.429	4.41119	3.18471	3.16984	9.00444	3.5996	7.89621	4.55314	5.90998	6.13819	5.3097	4.52638	5.785	5.25588	3.41619	5.0332	5.6076	6.74894	4.83486	3.78814	3.76543
TCGA.08.0512.01	4.25944	4.27589	5.02565	4.64368	5.10938	5.80614	1.73292	3.18513	5.59342	6.04803	5.19132	5.14861	3.15247	2.92364	5.09523	4.21039	4.62103	3.59416	4.08605	4.32074	6.11133	2.96813	5.19406	5.09653	3.44182	2.18777	3.99233	2.90003	5.75552	4.2429	2.11814	3.7261	11.1352	4.36908	9.55132	6.65036	7.03214	5.18425	6.31405	4.08972	5.71273	5.39007	2.97201	3.95773	4.49997	6.55	3.95311	4.0093	4.5738
TCGA.12.0820.01	5.00435	4.11506	5.16175	4.49807	4.78152	5.41509	4.48648	4.00842	6.27411	5.19264	5.10585	5.34531	3.88639	3.14428	5.37928	4.01722	4.83172	4.37319	4.57541	4.21436	4.89364	4.11951	3.161	4.30793	4.13003	3.28284	3.31914	2.67988	8.77755	4.39771	2.77013	3.44736	8.45602	3.62148	8.72405	6.04371	4.83756	6.85778	5.43307	4.22027	5.77311	5.2441	2.00494	6.06937	6.0873	5.88722	4.08719	3.84841	3.55881
TCGA.HT.8110.01	3.67183	4.67676	5.92879	5.71237	5.30409	5.70532	2.87897	3.27353	5.58572	5.43913	5.10574	6.08249	2.29536	2.08509	4.81241	3.92251	5.0853	3.64543	2.76313	4.26472	6.03877	2.73147	2.38346	4.78632	2.64193	2.13176	2.36769	1.85057	4.95896	3.40449	2.31487	2.70777	7.93019	3.30172	4.88642	5.68505	7.68668	6.087	5.59629	4.85912	5.26451	5.54418	2.84226	5.79913	5.55731	7.60563	3.13614	4.00055	3.31704
TCGA.02.0446.01	4.88607	3.98886	5.57418	5.25402	5.62174	5.34097	4.43442	3.90451	6.17001	6.09687	5.36091	5.33302	3.65931	3.98524	5.20556	3.99308	4.70445	5.07758	4.1	4.55943	5.60003	4.44235	3.09432	4.80967	4.19282	2.92394	3.73338	3.31728	6.18202	4.07013	3.21741	3.93202	9.69315	3.95757	7.17729	4.37573	6.77917	6.11287	6.17578	4.41314	5.39713	4.83085	3.42694	4.75639	5.13548	6.57135	3.45245	4.28036	2.93733
TCGA.06.0189.01	4.64392	4.09307	5.26761	5.16829	5.54577	4.95917	1.90041	2.91284	5.19341	5.49091	4.69836	4.77716	3.24482	2.90306	5.15029	4.46825	4.43577	3.94676	5.23753	4.60654	5.91099	3.45605	3.10774	4.60339	4.28025	2.33224	2.34457	2.17041	5.41807	3.85657	2.81638	3.17392	9.65978	4.02268	10.3868	6.74458	6.29714	5.72067	6.27019	4.14193	5.26128	4.70292	2.69146	4.94945	4.79604	5.25428	2.84842	3.91907	3.07136
TCGA.DH.5140.01	4.6703	2.17183	5.69034	5.25044	4.8091	5.61499	4.01326	4.52283	6.23048	5.56588	5.11476	6.13927	2.59104	2.84855	5.48378	4.3357	4.21452	4.30681	6.23825	4.81819	5.68748	3.19345	2.09024	2.83701	3.48312	2.28083	2.57876	2.45809	5.65722	4.80142	2.30387	3.00874	7.44604	3.58228	8.76947	4.68891	5.05214	5.31225	5.08383	5.0224	6.30776	6.04698	4.25303	5.25931	6.58539	7.61353	4.17044	4.4031	2.67643
TCGA.32.4719.01	3.53069	4.09481	5.6266	5.14207	4.96089	5.47336	2.70091	3.84987	5.45893	5.4224	4.76815	4.99968	2.49892	4.40217	4.84657	3.6936	4.78644	4.29712	3.49049	4.53123	5.72795	2.90508	2.76548	3.95259	3.65366	2.46678	3.12952	3.83362	5.67751	4.28852	2.64534	2.69906	6.28542	2.99362	4.69904	6.1832	5.54624	5.68201	6.19823	4.42399	4.95757	5.0904	2.63917	3.93518	3.66022	5.63634	3.33495	3.92277	2.77227
TCGA.DB.A64O.01	3.89238	4.97394	5.91997	5.07745	5.03451	5.28693	5.12473	-1.65493	6.26208	5.60043	5.85471	5.64438	0.212204	-2.01046	5.05074	4.10105	5.44441	-0.441691	3.43535	4.07816	5.85779	-1.4276	1.60714	3.57025	-0.292814	-1.78839	0.380864	-1.11915	4.72737	2.69733	-1.98086	1.07525	8.769	3.13753	3.52381	4.8386	5.55621	6.53321	5.67928	4.96501	6.35974	4.73777	4.33876	5.52032	4.97894	6.68329	-0.411104	4.45594	2.38323
TCGA.CS.6669.01	3.20645	5.45491	4.84879	5.77557	4.39076	4.12146	7.73882	-1.09752	8.41196	7.47257	7.22417	6.18567	-0.524022	-4.17948	5.40319	3.15497	7.08288	-2.05436	2.86455	4.2603	5.81758	-2.90761	2.40097	1.35989	-1.48294	-2.57656	-0.0943742	-1.74501	3.25083	2.45313	-11.7602	0.257309	3.8709	2.67012	-0.480767	1.60049	3.43274	6.13571	4.31721	5.44057	8.86822	4.73937	5.38386	7.19085	6.50156	7.18859	-2.45709	6.31636	-1.73047
TCGA.S9.A7R1.01	4.21057	3.57721	4.9355	5.99295	4.43989	4.28682	5.73572	-0.0465942	7.48833	6.00991	6.07547	6.15027	0.372573	-2.01605	4.31078	3.27153	5.80995	-0.100964	6.48683	4.72062	4.83543	-1.51	0.957033	1.18022	-1.47578	-1.22172	-1.11264	-1.12485	4.974	3.7047	-1.47066	1.2786	3.5298	3.01954	3.83563	2.98125	2.93669	5.52253	4.51886	4.6787	7.05005	6.37762	5.31786	6.24738	6.34648	7.45256	0.93749	4.48943	-0.298353
TCGA.02.0025.01	4.00806	3.88717	4.56982	4.81794	5.54136	4.79882	1.24416	3.9362	5.38293	5.47686	4.20589	4.80344	4.4533	2.74881	4.77954	4.56426	4.91307	3.77473	4.9783	5.2489	5.57595	4.08612	4.04723	5.19791	4.8686	2.71749	3.04975	2.78032	4.67937	3.9948	2.7048	3.22511	10.1231	3.58896	8.74305	7.6701	7.52086	5.40818	6.45549	3.99516	4.81806	5.57912	1.62034	4.74758	4.83725	6.47285	3.39889	3.87383	4.24835
TCGA.06.6390.01	3.73476	3.56819	5.54986	5.17865	4.82097	6.16922	-0.0866217	1.23538	6.1126	5.26579	5.43756	5.71658	2.77188	2.33607	4.61373	4.82482	4.48677	2.35611	2.9981	4.12014	5.56522	2.02467	2.45272	4.06174	2.11111	1.07611	1.83778	1.86713	6.19765	3.24632	1.39053	1.79162	8.77664	3.84104	7.35187	5.89123	7.24498	7.09552	5.33817	4.8921	6.27578	5.03481	4.11332	5.53679	5.38094	6.41467	1.54041	3.88959	3.95022
TCGA.HT.7691.01	3.74773	3.35157	5.97328	6.24192	5.38376	5.87977	3.57663	-1.58107	6.12904	6.21405	6.06883	5.46464	0.728506	-1.51861	4.85245	3.96963	6.23873	-1.68596	4.10274	4.50403	5.89939	-1.73884	1.58682	3.48443	-1.05279	-3.40455	-1.2182	-1.26068	4.78434	3.57456	-2.30695	0.625332	10.8383	3.23565	4.69039	5.51981	6.24015	6.07241	4.95502	4.79552	5.23457	5.18908	5.27262	6.44517	5.67105	7.28756	-0.731153	4.14923	1.03574
TCGA.HT.A5R7.01	3.4924	4.89685	5.27681	5.87928	4.9267	4.8439	7.0832	2.05934	7.35668	6.8396	6.44577	5.4324	0.70647	0.940239	5.2429	3.87778	6.58511	1.97992	4.54082	4.23213	5.45408	1.12389	2.05907	2.71606	1.53594	0.0684252	0.92017	0.17345	3.95799	3.59374	0.00211838	0.539346	5.48349	3.08554	2.66241	3.89774	4.62338	5.72841	4.4043	4.7961	7.79913	5.74106	4.67963	6.71692	6.20166	7.62784	1.37063	5.18603	0.449776
TCGA.41.3393.01	4.00037	3.80573	5.54424	4.98342	5.36115	5.93387	4.39727	3.20731	5.76943	5.13487	4.8808	5.16784	3.23972	2.39206	4.84834	4.4936	4.27132	4.16832	5.08283	4.29254	5.68073	3.03689	2.70512	5.87431	2.88277	1.9657	2.3491	2.47126	5.3054	3.80232	2.47694	2.40447	9.43292	3.90758	8.72947	4.13651	7.39558	6.07278	5.58874	4.51707	6.15823	5.3886	2.84633	4.76197	5.6047	6.55347	3.00986	3.97588	2.86426
TCGA.06.0413.01	4.77663	3.92022	4.9047	4.91269	4.66754	5.59499	4.04818	4.7525	6.09532	5.55992	4.77991	5.43228	3.81155	4.49933	5.69851	4.30839	4.87462	4.71351	3.08975	4.94426	5.4183	4.53857	2.8721	4.21311	4.26763	4.27151	3.87357	3.71723	5.82341	4.29716	3.28931	4.06453	8.91082	3.82584	7.46156	4.00279	5.23583	5.88474	6.21572	3.9393	6.25246	5.38308	2.36167	4.7667	5.7052	6.70316	5.14484	4.18535	3.75411
TCGA.08.0350.01	4.74855	4.10019	4.97656	6.06496	4.96946	5.20471	2.18453	4.15102	5.86493	5.65149	4.59759	3.39485	3.35144	3.56188	5.29278	4.06487	4.80423	5.71608	4.92931	4.89341	5.3423	4.09304	2.92391	5.52941	5.04561	2.93175	3.3558	2.85193	5.92607	4.50622	2.46505	3.80146	4.34696	4.11388	6.44982	5.14221	7.32173	5.16773	6.27879	4.19424	5.67949	5.87529	4.2832	4.4974	5.41203	6.6886	4.07176	3.75066	2.48028
TCGA.12.0654.01	4.27849	4.10335	5.2231	3.87724	5.62946	4.79422	1.51457	4.48941	5.9148	4.93479	5.52425	4.71547	3.48932	2.47395	4.93088	4.77994	4.86795	4.54311	4.40198	4.21155	5.58742	4.19069	2.76026	5.2626	4.44017	3.20019	3.17264	3.34809	5.39539	4.22459	3.376	3.01993	10.3836	3.72332	8.67532	5.19535	7.22697	6.6629	5.80299	4.57347	5.01337	4.85018	2.30951	3.6094	4.45298	7.13466	3.47369	3.65147	3.67974
TCGA.15.1446.01	4.50428	4.28269	5.33651	5.37377	4.86579	5.25135	2.66991	3.58679	5.99908	5.39463	5.06386	5.58246	2.40666	2.01253	4.45583	4.23886	4.49599	3.26001	3.90744	3.98723	5.42282	3.27932	2.17825	3.67737	3.0851	2.68804	2.81249	2.11521	5.35128	3.59602	2.07487	2.94906	10.3371	3.59099	6.78182	4.89551	6.16786	5.43168	4.63684	5.05353	5.56575	5.629	3.07446	5.14015	5.77388	7.5024	3.24145	3.78778	3.39714
TCGA.CS.4944.01	4.2429	4.22307	5.12907	6.69042	5.46987	5.77673	4.62079	-0.680714	6.72605	6.5687	6.02064	5.78874	0.447699	-0.417175	5.62513	4.03171	6.64782	-0.3169	6.53883	4.6465	6.25882	-0.813705	2.16138	3.2895	0.186702	-1.2585	0.063697	0.406777	5.21795	4.07635	-1.82479	-0.541785	9.6378	3.38747	2.54195	4.37717	5.77649	5.10131	5.31447	4.33293	6.26603	6.2289	4.71504	5.29283	4.35248	6.84138	-0.217053	4.8245	-0.831132
TCGA.HT.8011.01	4.98269	3.56016	6.03973	5.05949	5.46841	5.52446	4.46986	4.81594	6.11024	5.54814	5.46052	5.87626	3.64632	3.71526	5.12803	3.99291	5.24429	4.44286	2.50886	4.63079	5.61561	3.93862	3.15925	2.50469	4.22591	3.64548	3.7052	4.07613	6.08695	4.17329	3.83958	4.24446	9.41502	3.66134	6.10466	4.21293	4.70058	6.29123	5.3169	5.04293	5.93962	5.47347	3.27194	5.87455	5.87603	6.79356	4.42981	3.98329	4.7843
TCGA.06.1087.01	4.47024	3.34442	5.37221	4.33198	4.98438	5.69287	3.51789	6.08369	5.75493	5.05322	4.5349	6.23677	5.30292	4.7328	5.27769	4.05365	4.43053	4.93094	1.68089	5.81242	5.45574	6.37253	6.46561	2.61753	5.59243	4.58534	6.13096	4.84879	5.99311	4.76849	4.84609	4.91358	-0.748228	4.0432	12.0728	5.49402	4.16331	6.17726	4.51586	4.50776	4.64807	5.05505	2.75993	6.10631	5.50095	6.05298	6.70395	3.82872	6.96254
TCGA.16.0861.01	5.30362	4.53604	4.25541	4.67697	5.50918	5.23518	3.70923	2.90125	6.25437	5.59678	4.90737	4.08338	3.06811	2.8734	5.34784	3.97568	4.70334	3.767	4.71605	4.1462	6.14764	2.92617	2.50698	5.29199	4.11625	2.28132	2.64498	2.773	5.60188	4.11989	1.90619	2.89362	8.5666	3.55443	4.62908	3.90122	5.76589	6.49551	6.30106	4.30189	5.98823	4.96136	3.13166	2.45533	3.84603	6.67981	3.23451	4.20516	3.63173
TCGA.08.0389.01	4.10192	3.49371	4.99046	4.42698	5.25515	5.1768	2.30771	4.6542	6.24029	5.21851	5.22769	4.85248	3.98265	3.28459	4.42981	3.96637	4.843	5.09299	4.60791	4.7754	4.8658	5.39558	3.93218	5.68661	4.29519	4.29981	3.7007	3.67466	5.51427	4.31374	4.01222	4.32931	7.87816	3.91484	5.09055	4.62164	5.74888	6.11605	5.14256	4.40715	4.82919	5.1874	2.60347	4.00948	5.40624	6.45786	4.68951	3.72249	4.85091
TCGA.DU.7008.01	4.69421	3.5464	5.80037	6.47976	5.10268	5.35093	5.40854	2.71329	6.86317	5.70393	5.42447	4.74106	1.77436	2.18531	5.68065	3.74867	5.39539	2.98335	6.87191	4.843	5.65926	2.56959	2.74627	3.01145	2.27237	1.6462	1.89286	1.51995	5.62333	4.10316	1.11606	2.08202	3.97724	3.38818	2.65707	3.39707	5.20068	5.52455	4.28958	4.86298	6.65358	6.42549	4.73378	5.13013	6.45753	7.57138	2.73502	4.18017	1.46627
TCGA.06.0157.01	4.76114	3.9255	6.14574	4.965	5.37018	5.98923	1.11193	2.89829	5.86502	5.33951	4.96127	5.23756	3.07283	3.0743	5.45687	3.95879	4.73658	3.85038	2.64015	4.54717	5.73998	3.61073	3.29599	4.64055	3.64869	2.51884	3.13491	2.46605	9.41997	4.51781	2.91844	3.65222	8.5719	3.86217	7.39839	5.28231	7.01672	6.08288	5.647	4.79849	4.83745	5.03274	2.46138	4.98407	5.21301	5.88642	4.03504	3.87054	3.43191
TCGA.15.1444.01	3.71225	2.98954	6.42781	6.66408	5.25943	4.74343	3.18768	2.89759	6.3289	5.93332	5.40156	4.27801	2.14729	1.83062	4.72094	4.65495	4.57988	3.16433	4.90715	5.15254	5.83743	3.10422	2.00384	4.18872	2.4785	1.83847	2.05211	1.9864	5.93023	3.76396	2.316	2.95706	5.26375	3.63659	6.90844	6.23163	6.89024	5.14207	5.04308	4.88525	6.05593	5.25478	4.1976	6.59873	5.39251	7.50753	2.88909	3.88434	2.29985
TCGA.DB.A75K.01	4.86076	3.85232	4.04102	5.60738	4.77989	5.17804	4.91275	-0.0186174	6.89065	5.87817	5.0692	5.19527	0.83553	1.70268	4.36464	3.19895	5.53361	1.43475	7.82957	4.82725	5.42744	0.608073	1.52313	4.10935	1.28647	0.202388	0.979661	0.218011	5.30248	3.51751	-0.0594085	0.9755	6.90695	3.19539	4.91863	3.93541	5.10408	4.58528	4.30599	3.86201	6.92083	7.59639	5.17202	5.96791	6.40885	7.70339	1.35497	4.30092	2.03714
TCGA.02.0057.01	4.33888	3.97494	5.16692	5.04903	5.02006	6.17476	2.25566	2.68	6.04331	5.75265	5.36874	5.09984	2.68794	1.91936	4.53546	4.08668	5.33222	2.53527	3.21936	4.60213	5.60228	2.199	2.3815	4.85495	2.71266	1.55865	2.0101	1.52061	4.85918	3.90011	1.39005	2.28967	10.8116	3.57908	7.02015	7.0254	6.35218	6.26251	5.07719	4.52961	5.40597	4.85441	3.60106	5.31431	5.85052	6.82657	2.2479	3.76152	2.60429
TCGA.DU.6397.01	4.3904	3.97106	4.77508	6.05262	4.52431	4.32185	4.2243	1.37964	6.96834	5.68996	5.4169	6.28842	1.33414	0.21371	4.30069	2.81765	5.71378	1.32205	8.12242	4.71923	4.69224	1.15647	1.42283	2.30709	0.42775	0.219981	-0.0501632	0.462802	5.22489	3.52462	-0.0785492	1.33386	2.98119	2.86689	3.12614	4.39271	4.41024	4.87932	4.44226	4.52029	6.1077	6.49548	4.81296	6.23541	6.05731	7.72094	1.24036	4.30225	0.15634
TCGA.IK.8125.01	4.20744	3.94897	5.16029	6.33581	4.89432	4.54131	6.11914	1.84446	6.96912	5.92154	6.01247	6.5707	1.18979	0.868743	4.39431	3.04343	6.12268	1.59305	7.06303	5.10269	4.85204	1.24072	1.95432	3.30999	0.0642137	0.378173	0.562027	0.407973	5.14886	3.54767	0.480551	1.58462	4.26615	2.96088	4.5848	3.6691	4.98151	5.95999	4.43392	4.7887	6.9619	6.52825	5.17308	6.24195	6.84312	8.0075	2.36469	4.47908	2.11396
TCGA.28.1752.01	3.75495	3.59856	5.44962	6.02716	5.62342	5.14822	5.52857	2.14034	5.90424	5.24174	5.07549	4.77589	2.46647	1.29594	4.30189	4.34212	4.60419	4.26923	3.70384	4.51299	6.31845	2.90442	3.62175	5.85842	3.43464	2.13506	2.81977	2.14625	5.11139	3.5746	2.7525	2.50841	11.319	3.77855	8.1127	5.5343	7.86539	6.02091	5.41558	4.7973	6.02574	4.82036	3.63915	6.34726	5.27466	5.76337	2.93	3.86369	3.46876
TCGA.S9.A7IS.01	5.09465	3.79883	5.32249	5.72817	4.75783	5.9897	5.13425	5.17785	6.0311	5.24122	4.68934	4.50567	3.58862	4.22342	5.88473	4.61975	5.10086	5.29063	3.98721	4.51284	5.51565	4.64085	3.04458	2.82896	4.90385	2.62492	3.90736	3.71158	6.01125	3.73647	3.6463	4.00583	3.44337	3.63324	6.25011	4.08149	4.77664	5.51802	5.5322	4.5018	6.38678	6.01347	2.74853	6.20876	5.85489	7.03977	4.60763	4.5918	3.56304
TCGA.HT.A615.01	4.48971	3.55098	5.09814	6.45846	4.93643	4.47013	4.95331	0.100846	6.70517	5.82552	5.51713	6.22698	0.848279	-0.833122	3.92749	3.72074	5.70704	0.32117	7.22813	4.98824	5.11045	0.0368205	1.37738	4.54935	-1.05742	-0.785261	0.0912047	-0.378413	5.19007	3.47462	-0.477819	1.29063	5.04547	3.38892	3.285	4.40072	6.54402	5.7882	4.34914	4.38956	6.36618	6.19495	5.32007	4.96658	6.43166	7.69017	0.636547	4.28561	0.0206552
TCGA.HT.7676.01	4.4557	2.81332	5.91233	6.40063	5.51016	5.14041	4.61011	1.67089	5.92581	5.44958	5.15052	4.20551	0.858963	1.49945	5.38213	3.80378	5.75019	2.15878	6.83116	4.66474	6.22225	1.42289	2.04584	5.08576	1.54949	0.956587	1.37481	0.747855	5.64078	4.12333	0.899138	2.19576	3.32395	3.67478	4.28281	3.50836	7.03522	5.17487	5.05791	4.94486	5.71719	6.41062	4.74027	5.20086	6.48432	7.00744	2.1643	4.3428	0.334029
TCGA.S9.A6U0.01	3.89536	4.20219	5.22118	5.1763	5.08826	4.86576	2.93875	3.33988	5.44525	5.49758	4.92052	5.42881	2.42736	2.59481	5.29187	4.35857	4.97041	3.33786	4.15296	4.25767	6.20049	2.94564	0.85589	3.69947	3.16533	2.00442	1.80303	1.95203	5.00459	3.43154	2.32352	2.59078	10.4583	3.54373	8.17874	5.98779	5.99877	5.16186	4.93041	4.50655	5.02908	5.87056	2.29222	7.61505	5.05818	6.87773	2.4309	3.29168	2.65475
TCGA.32.1979.01	3.97421	4.22165	6.21601	5.10573	5.54318	5.82841	3.31941	3.02898	5.40177	5.58769	4.89415	5.3332	3.10048	2.75943	4.50736	4.61795	4.07318	4.25505	4.00943	4.06294	5.40024	3.57238	2.05787	4.71633	2.89519	2.24243	2.362	2.26043	5.25228	3.64095	2.43802	2.60434	9.63861	3.65796	7.82055	5.6965	6.60265	6.50316	4.95564	5.25084	6.243	4.57683	2.97891	4.42567	5.14452	6.38301	2.79886	3.82621	2.84712
TCGA.32.4209.01	3.88285	5.53329	6.16116	5.82265	5.67448	5.85034	1.7822	2.02483	5.43788	5.20231	5.80673	5.14707	1.98393	1.64737	4.86374	4.19789	4.51077	3.49725	3.15426	4.27991	6.05885	1.73545	2.91858	4.20073	2.34265	0.82296	2.68837	2.29856	5.57367	3.68034	1.91752	2.41141	10.8554	4.15374	6.97595	6.01064	6.96649	5.51944	5.86845	4.5801	6.58453	4.91405	3.85188	4.55538	4.76893	5.71778	1.86966	4.30291	2.99635
TCGA.41.6646.01	4.41293	3.55317	5.72632	5.20365	5.33572	5.62634	4.63291	2.15464	6.08164	5.80935	5.46682	5.12016	2.02785	1.65291	4.96835	4.29376	4.72272	2.14738	2.39532	3.87196	5.79228	1.69997	1.97644	3.5808	1.84628	1.06065	1.85906	1.34568	5.0531	3.63404	1.17443	2.70657	9.87795	3.69165	9.98865	4.87399	6.27173	5.69366	4.88894	4.63043	6.4714	5.11267	3.71373	5.767	5.35925	7.55243	1.67409	3.8459	2.16809
TCGA.FG.A60K.01	4.53006	3.53927	5.13809	6.61056	4.46058	4.3238	4.44934	-0.331439	6.68334	5.32435	5.42419	6.06496	0.182503	-0.94799	4.00783	3.55108	5.32961	0.0867193	7.43236	5.03133	4.782	-1.20477	1.55765	1.88743	-1.1069	-1.63229	-0.626954	-1.49611	5.06173	3.66177	-1.26138	0.212367	0.758198	2.82289	2.34403	5.77787	5.01072	5.27981	4.44984	4.44284	6.30934	6.51244	4.96818	5.19521	6.87572	8.07961	0.88327	4.27865	0.695203
TCGA.06.5415.01	4.85585	4.48668	5.92551	5.63155	5.44704	5.55051	5.33501	3.55116	6.07432	5.72106	5.58628	5.09876	3.06422	2.76162	5.10699	4.4047	4.79162	3.92378	4.52672	4.39008	5.46996	3.39682	2.92001	2.9597	3.54452	2.80407	2.81451	2.67406	6.05826	4.00263	3.08521	2.72685	8.01526	3.77012	7.59479	4.4575	5.08189	6.25155	5.5327	4.81644	6.07472	5.20101	3.90095	5.44045	5.06187	6.38459	3.53891	3.89732	3.8499
TCGA.32.2616.01	4.35794	4.11801	5.60417	5.57165	5.11242	5.3507	-2.56396	3.6107	6.24559	5.65435	5.3982	2.95707	3.6088	2.44226	4.7122	4.21794	4.69973	4.71129	2.0196	5.07744	5.70093	3.59073	3.61149	4.4998	4.23889	2.46737	3.3966	2.99116	5.93423	4.66588	3.47459	3.90281	8.77796	3.98293	6.16311	5.96841	6.36204	6.41186	6.23682	4.46148	4.82898	6.07314	1.24825	3.12385	4.92331	5.93923	3.89821	3.79325	3.77255
TCGA.14.0862.01	4.01287	6.19402	6.66985	5.86424	6.17424	4.56302	-0.524719	2.34394	4.31385	5.84827	5.91325	5.40518	2.16675	3.03274	4.54399	4.8457	3.31798	4.87726	2.20598	4.80086	5.46909	2.59531	1.29967	4.17763	2.43561	2.17687	2.14905	0.882549	5.86811	3.18585	3.04188	1.55615	11.8042	3.95453	8.0328	5.52328	7.06736	4.68739	5.37248	4.31014	5.377	4.09805	4.72871	3.56066	5.34081	5.80709	1.13571	3.52484	2.19169
TCGA.FG.A710.01	4.57292	4.45484	4.5121	6.19273	5.41929	4.55868	6.07964	1.93793	6.95877	5.83794	5.74704	5.61033	1.66385	2.18846	4.58695	3.53058	5.48658	2.62815	7.39411	4.71348	5.69162	1.98403	1.96541	4.93276	1.95954	1.71847	1.10933	1.33795	5.3231	3.89756	1.16167	1.49932	5.01078	3.21284	6.07812	3.96538	6.29116	5.24789	4.71319	4.22926	6.93868	6.11988	5.04563	5.88845	5.97521	7.13856	2.14935	5.20883	1.17617
TCGA.26.5133.01	4.34061	3.76872	5.83995	5.63315	5.33656	5.30962	1.76988	3.66064	5.95748	6.24795	5.69408	4.99544	2.9835	2.11057	4.73603	4.38445	5.43661	4.34232	4.32126	4.9196	5.93469	2.78117	1.91364	3.26824	3.49801	1.16607	3.35429	2.56682	6.1878	4.69593	2.56176	3.70659	7.50925	3.13371	7.72387	2.82847	4.8869	5.87797	4.56269	4.76406	5.40734	5.58022	4.0755	4.51866	5.71713	7.18352	3.00349	4.54115	3.01785
TCGA.12.0692.01	4.36792	3.55301	5.74103	4.36088	5.29504	5.15165	1.25072	4.10389	6.06788	5.37868	5.01206	5.0778	3.3138	2.66073	4.8294	4.46214	4.94819	3.94153	4.70571	4.19157	4.89345	3.69343	2.39636	4.08521	3.66948	3.20491	3.35772	2.8701	5.24812	3.80854	3.09747	3.56403	8.87229	3.6892	9.91835	5.35098	5.7815	6.81783	5.59495	4.63549	5.20929	4.77802	2.47248	4.43405	5.43625	6.80039	5.31265	3.68656	3.42365
TCGA.08.0524.01	4.54698	3.59777	4.75604	5.62449	4.61454	6.46844	3.62677	5.8632	5.43649	5.31587	4.48127	5.34034	4.0236	4.4378	5.6015	3.95054	4.01249	5.5393	3.74386	5.8904	5.56899	4.99827	2.90261	2.84396	4.99796	3.05068	3.98684	3.91299	6.54164	4.076	4.04526	4.79487	6.20754	4.60452	5.91174	2.7479	4.10717	5.39796	6.16029	4.14688	4.89811	5.44769	4.46262	5.24086	5.51288	5.90593	5.47343	4.08879	3.42802
TCGA.CS.4943.01	5.11533	4.73394	5.93273	6.79432	5.09569	4.47241	5.24048	4.39539	6.95915	5.55876	5.20969	4.09242	3.01128	5.51689	5.77761	3.84913	4.95661	5.34841	7.34666	5.26231	6.40236	4.74969	2.79588	5.12296	4.37904	3.87373	3.88771	3.12972	6.19102	5.17487	3.2882	4.11956	2.01394	3.95783	6.64352	3.43092	6.51769	4.80648	5.05177	4.89768	6.71458	6.91219	4.05573	3.04826	6.04175	6.1999	5.26888	4.946	2.58844
TCGA.S9.A6U8.01	4.45248	3.72808	5.53934	6.36291	5.41646	5.23606	4.94933	0.0884196	6.45876	5.64066	5.27651	5.76769	0.106483	-0.120859	5.02343	3.77746	5.7005	1.18162	6.72024	4.56953	6.18564	0.348143	1.87957	4.77937	1.64207	-0.501525	0.106873	-0.127756	4.98503	3.87693	-0.413408	1.18159	3.70867	2.92441	3.8307	3.68701	6.71366	4.9341	4.79841	4.97553	5.99826	6.14385	4.15438	5.77172	6.27828	8.03035	1.00887	4.5381	0.486873
TCGA.S9.A7R4.01	4.11162	2.79313	5.81456	6.50757	5.15717	5.03118	4.80736	0.801564	6.21475	5.48934	5.4021	5.04049	0.719444	-0.0912385	4.7695	4.07868	5.93627	0.438435	7.6002	4.80206	5.95206	-0.0494948	2.20388	4.35767	0.259698	-0.299898	0.162985	0.0615175	4.81569	3.77444	-0.359384	0.844973	5.23763	3.13665	6.38184	3.41934	6.56404	5.4689	4.83789	5.116	6.24675	6.26235	4.8334	6.63595	6.76402	8.19365	0.797311	3.8359	-0.856226
TCGA.P5.A72W.01	4.59663	3.09338	5.29424	5.97649	5.81465	5.19034	5.87418	0.164588	6.77475	6.02803	5.1804	4.57602	0.519157	0.583929	5.6878	3.68193	5.13593	1.21221	5.93713	4.02762	6.29318	-0.0838991	1.35066	3.31865	0.326033	0.184445	-0.479577	-0.352211	5.71562	3.49461	-0.150603	2.77276	1.28344	3.78309	1.88506	3.18415	5.45097	4.99584	4.1135	4.90593	6.07984	5.61969	5.7676	3.50482	4.78212	6.91072	0.172365	4.3062	-2.44693
TCGA.CS.5394.01	4.20189	3.86359	5.50585	6.45651	4.29601	4.34712	4.83758	1.96931	6.97809	5.91261	5.42709	6.85247	1.47302	0.57391	4.37169	2.99045	5.31176	1.37252	7.89382	4.90258	4.91381	1.45699	2.21814	0.860659	-0.171233	0.592457	-0.0653911	0.949218	5.35598	3.67448	-0.229014	1.55312	0.998479	2.809	4.97362	2.4126	3.87228	6.07696	4.46828	5.12513	6.35223	6.69244	5.08588	6.49037	6.58918	7.87466	2.82078	3.90387	1.02622
TCGA.S9.A6TY.01	4.5897	3.99719	4.80605	5.92389	4.50757	4.63732	5.71153	1.85646	7.03868	5.95035	5.93027	6.323	1.31947	1.61942	4.42302	2.82803	5.87462	2.10237	6.01639	4.98816	4.67572	1.75686	1.6863	2.12492	0.952723	1.38754	1.03963	1.33969	5.25981	3.28779	0.451595	2.24536	3.96977	3.08463	3.95946	1.75828	3.38333	6.04895	3.77149	4.56263	7.15626	6.48782	5.0591	6.1511	6.60663	7.45784	2.71424	4.46929	1.8293
TCGA.27.1832.01	4.59391	5.07025	4.41317	4.14126	5.0992	5.08568	-0.011983	2.89576	5.70472	5.06925	5.11247	4.72107	2.98418	1.764	4.47009	4.62363	4.06381	3.94438	5.07668	4.14045	6.27462	2.85147	3.09976	5.69013	3.51208	2.54552	3.73173	3.43145	5.71685	3.39215	2.50134	2.77523	12.9621	3.48037	8.00423	6.31981	7.60562	7.08048	5.98867	4.61442	5.73042	5.9874	1.72824	4.52746	4.57191	6.54042	3.01125	3.47769	4.67388
TCGA.P5.A5F6.01	4.36912	5.36261	6.45558	5.23342	5.73453	6.12996	-9.04711	1.93174	5.55487	5.45499	5.14036	5.58862	2.23946	-1.27076	4.26338	4.69428	5.16294	0.779184	6.5228	4.07706	6.20323	0.865299	1.09758	2.30179	1.51638	-0.765161	0.149392	-0.949694	4.40578	3.21634	-0.46744	-0.271662	6.76599	3.10019	6.76266	3.34555	4.5904	5.57013	7.28674	5.71312	6.71424	5.13266	-2.55717	5.66107	5.47467	3.3327	0.800923	3.8949	0.869169
TCGA.S9.A7R8.01	4.6896	3.46121	4.84045	5.63035	5.28748	4.68304	4.18274	1.9795	6.61836	5.4322	4.96217	5.07188	1.19794	1.71358	4.78142	3.56733	6.27564	2.37181	7.5836	4.98358	5.68438	1.73853	2.29982	3.34622	1.74228	0.770107	0.83203	1.06836	5.43953	3.9781	0.788714	2.17106	4.44565	2.97066	4.7797	5.92748	6.34155	4.58319	4.17727	5.12804	6.53943	6.62355	4.93745	5.97732	5.9855	7.86489	2.40614	4.47111	1.43091
TCGA.08.0510.01	3.88555	4.32096	5.01774	5.07866	4.81908	7.21698	1.17442	2.32075	6.04126	5.67282	5.01929	5.43986	2.52228	2.10525	5.19244	4.12091	5.05369	2.98179	4.98348	4.1053	6.63863	2.32279	3.62475	5.17185	2.95002	1.68652	1.89847	1.82057	5.01036	4.02209	1.86118	1.87507	11.7594	3.74696	7.22	5.58062	7.41879	6.54901	6.3388	3.8549	6.07727	5.76798	2.36087	4.9254	5.28876	6.91539	2.03771	4.29289	2.05572
TCGA.19.0963.01	4.75066	3.58053	5.31477	5.83765	4.67384	4.82657	6.34496	1.78815	6.46216	5.76108	5.37033	5.31686	2.14746	1.49379	5.20962	4.15833	5.34843	2.84125	4.4252	3.96704	5.29226	2.13496	2.41434	4.1146	2.48908	1.04292	2.12049	1.6503	5.24991	3.66203	1.33695	2.52057	9.93249	3.47099	8.25542	4.49829	5.27226	6.061	5.35977	4.45972	6.45249	5.7573	4.00225	6.55943	5.79557	7.00827	2.38289	4.0494	2.68787
TCGA.FG.5965.01	4.23345	3.58293	6.03346	5.96925	5.16908	5.28111	4.99711	2.26135	6.5011	5.41149	5.29698	4.82272	0.810709	1.24753	5.01438	3.73315	5.27196	2.01997	6.84326	4.40642	5.82622	1.81442	1.98857	3.09464	1.43473	1.32409	0.813314	1.05406	5.30169	3.83415	0.530083	1.3775	6.27064	3.18903	4.35446	5.72082	5.70429	4.66755	4.52512	5.49127	6.24232	7.21742	4.09849	6.032	6.32678	7.9118	1.99238	4.35159	1.21525
TCGA.DU.A5TS.01	4.92952	3.57811	5.58508	6.56048	5.45295	5.17461	5.54495	0.868379	6.56764	6.06946	5.26971	4.01552	1.28922	2.02972	5.58679	3.53228	5.69035	1.56041	6.01808	4.62113	5.99726	1.84353	1.86612	3.0919	2.05505	1.6724	0.414163	-0.118023	5.3064	3.33023	0.44924	0.846435	3.48096	3.14438	2.91673	3.78813	5.59799	5.05096	5.09376	4.71176	6.19729	5.98762	4.77605	5.5521	5.96636	7.32444	1.18084	4.47414	0.80105
TCGA.DH.A7UT.01	4.56196	3.79886	5.52019	5.49355	5.40637	5.56569	5.10573	0.406946	6.69877	5.67238	5.42891	5.27195	0.455269	-0.12263	5.15435	3.99708	5.46918	0.267317	7.06388	4.73089	5.68281	-0.717523	1.51566	3.8327	0.631412	-0.40915	-0.187438	-0.575903	4.88725	3.54251	-0.771193	1.8366	3.91196	3.44597	1.04759	3.91187	5.44303	4.97041	4.60441	4.64196	6.08811	6.29932	5.0066	6.69723	6.50785	7.90815	0.558716	4.63545	-0.404478
TCGA.06.0206.01	4.38888	4.11632	5.46226	4.92671	6.10671	5.64507	2.22268	3.66971	4.07183	5.44331	4.44833	4.90928	3.81265	3.89406	5.35003	5.04135	4.35617	5.49323	4.8075	4.80594	6.10626	4.03471	3.49838	5.12333	4.42435	2.8221	2.38425	3.19556	6.05022	4.32134	3.29864	3.45756	11.014	4.33437	11.41	6.20197	7.79615	6.09621	6.21352	4.19033	5.14205	3.68903	2.46067	3.2323	4.1627	4.66498	3.63839	4.005	4.08716
TCGA.06.0159.01	4.66892	4.28111	5.42803	5.37096	5.76705	5.07333	3.4563	2.92607	4.88627	5.69835	4.70558	4.63609	3.1608	2.93979	4.39765	4.35313	4.40161	4.96629	4.1408	4.95001	5.7492	3.68717	2.85446	4.45691	4.0326	2.36282	2.46237	2.74041	5.82146	4.0411	2.83947	2.45313	10.3903	3.88723	8.94718	7.02868	6.45725	5.86646	5.88049	4.51104	5.99754	4.50393	3.13551	2.88591	4.60083	5.16126	2.77926	4.00142	2.59184
TCGA.E1.A7Z4.01	4.43355	3.38067	5.55264	6.57198	5.60926	5.28059	4.42227	-2.36583	6.32755	5.88102	5.31269	3.36257	-0.0267009	-2.7136	4.9895	3.95563	5.5403	-2.61494	6.39752	4.62736	6.49308	-1.63156	1.96307	3.78102	-1.44951	-2.05573	-0.670659	-1.66321	4.85715	3.28382	-3.14335	1.05342	3.19426	3.30828	2.35204	4.01114	6.37778	5.18787	4.4894	5.12014	6.09353	5.68095	5.21019	4.72021	6.34109	7.69933	-1.59059	4.12459	-2.67884
TCGA.06.0194.01	4.00864	4.22402	5.24942	5.20609	5.2678	5.82614	1.63855	3.25318	5.727	5.50868	5.27532	5.07374	3.49713	3.34655	4.99239	4.61745	4.14707	4.60405	3.75206	4.38275	6.15065	3.90005	2.54325	5.93595	4.01019	2.48875	2.51043	3.0366	5.24965	4.07185	2.97372	2.72837	11.0635	4.20128	8.33176	6.06208	8.04271	5.47549	5.86979	4.05853	5.25884	4.66942	2.59298	4.02366	5.26634	5.6464	2.6072	3.7947	2.71261
TCGA.16.0849.01	4.98358	3.88322	5.01581	5.31999	5.32398	5.15171	4.74159	1.98356	6.38869	5.50116	5.02969	3.88497	2.39893	2.17607	5.11084	4.00082	5.37322	2.03914	6.6821	4.60447	5.85022	2.0149	2.52373	4.93055	2.80698	1.26466	1.62139	1.48536	5.74388	4.11021	0.781895	0.927546	4.80651	3.55654	6.24077	3.84125	6.21399	5.91454	5.29498	4.57426	5.80467	6.65393	4.44948	4.93527	6.12309	7.13696	2.07715	3.89221	0.994494
TCGA.R8.A6MO.01	4.80736	4.02431	4.68572	6.09935	4.75867	4.81504	4.91562	0.0672066	6.4503	6.01335	5.28203	5.55372	1.29895	0.197966	4.4375	3.48787	5.83321	1.05075	7.78686	5.1859	5.33078	0.35514	1.02008	2.75741	0.450504	-0.636069	-0.686878	-0.347049	5.31906	3.76231	-0.279136	1.27046	4.1531	3.1759	4.58922	5.1228	4.17604	5.06614	4.20046	4.38645	6.19728	6.39622	5.07606	6.45656	6.51153	7.30503	0.761891	4.63213	-0.525669
TCGA.P5.A781.01	4.37285	3.41916	5.09248	6.33739	4.64291	4.39119	5.3184	-0.286965	6.83832	5.89554	5.6174	6.12645	0.719909	-0.13212	4.46805	3.45356	5.97449	-0.138679	6.4585	4.83684	5.0713	-0.578443	1.20196	3.4684	-0.566054	-0.931643	0.274323	-0.675803	5.04256	3.54388	-0.295369	1.0637	3.61082	3.05964	2.78685	3.5967	4.8296	5.61068	4.41562	4.7055	6.66164	6.45706	5.14435	6.41516	6.42163	8.28716	0.707734	4.54103	0.999293
TCGA.02.0023.01	4.13385	3.8013	5.24935	4.55819	4.92126	5.14229	3.049	2.95909	6.11768	5.50504	5.33911	5.09623	2.71955	1.85518	4.32729	4.23467	5.26835	3.05684	4.59434	4.18856	4.75556	2.55467	2.48046	4.87713	2.7902	1.72313	2.53185	2.12341	4.77361	3.8583	1.82385	2.49502	9.95135	3.51727	5.84568	6.35786	5.60858	6.20895	5.26688	4.51641	5.84431	5.24189	3.67989	4.49396	5.17525	6.55498	3.13211	3.64395	4.26387
TCGA.E1.A7Z3.01	3.58826	4.53207	5.68085	6.07674	4.62625	5.55221	6.53203	-0.133668	7.61629	6.19902	6.37809	4.84967	0.465139	-0.892807	5.3387	3.45334	6.35543	-0.363532	5.51395	4.18637	5.76587	-0.906594	2.3851	3.22224	0.0316213	-0.777226	-0.304595	-0.942824	4.56781	3.13818	-1.27002	0.481004	8.18533	2.92517	4.57026	3.15884	5.45237	5.79887	4.83182	5.01493	7.70093	6.41319	4.49511	6.50514	6.08437	7.54822	-1.03591	4.73236	-0.152576
TCGA.32.2498.01	4.38869	4.55802	6.08184	5.9507	5.54804	5.38434	1.51675	4.13483	6.09081	5.43331	5.14957	5.28064	2.99522	1.82774	3.78469	5.00215	4.45738	3.98897	2.66733	5.49528	6.12939	3.12268	3.7976	4.45691	3.84056	1.53473	2.4588	2.37283	6.79869	4.17863	4.24471	2.6615	9.50103	3.82229	6.23619	5.46843	6.97079	6.50418	5.39866	4.82769	4.53646	6.31137	4.26714	4.76992	5.21212	5.97061	4.52488	3.88302	3.04711
TCGA.74.6578.01	3.90247	4.24252	6.6473	5.19792	5.01221	6.28681	0.787188	3.92234	5.7985	5.45984	5.17014	5.55483	3.43554	3.26489	4.78953	4.18795	4.88463	4.36512	3.3395	4.66608	5.77272	4.02362	2.937	3.46879	4.1441	2.95404	3.56642	3.29245	5.40643	4.27193	3.44886	3.53872	10.1652	3.64656	9.10902	5.98283	6.17846	6.33578	5.13778	4.71477	5.79003	5.26011	3.1095	5.72856	5.67736	6.123	3.67318	3.83325	3.24678
TCGA.DU.6402.01	3.9366	5.14027	5.72357	4.54375	4.82945	5.58947	0.900563	3.37506	5.86379	5.68383	5.16725	5.15826	2.60978	2.24417	5.29259	4.43829	4.11904	3.52064	2.90429	3.83001	5.82103	2.9293	2.97485	4.1168	3.35934	1.95152	2.76262	2.5953	5.6575	3.93254	1.77449	2.15137	12.5135	3.9201	7.60434	5.8262	5.90411	5.62629	5.37948	4.0962	5.32132	5.69064	2.6188	5.46585	5.48916	7.58731	2.94725	4.08595	3.29658
TCGA.27.2521.01	5.3574	5.43305	5.62851	5.90768	5.15402	5.56315	1.88764	3.18923	5.68674	5.81152	4.77563	3.12493	3.2664	4.01224	5.70897	3.99133	4.54754	4.63655	6.76455	5.10581	5.91373	4.34785	3.30174	2.81646	3.64781	2.97027	2.93549	2.49501	6.69332	4.74709	2.97671	3.99801	5.34633	4.33783	7.22322	3.90878	4.6509	5.22881	5.4331	4.3992	5.66229	5.6545	3.71181	4.00804	5.41274	5.85068	3.43829	3.62773	2.93208
TCGA.28.2499.01	4.30007	4.46921	6.20048	5.04325	5.74224	5.91724	2.09889	-0.72854	5.8308	5.1311	5.59676	4.91089	1.48097	0.188873	4.98929	4.35471	3.70783	1.09437	2.60541	4.14256	5.71394	0.471686	1.60238	4.36237	1.39122	-1.61215	0.191582	-0.0291722	5.79175	3.91677	-0.112934	2.15679	10.3698	3.60015	6.55995	4.58071	6.40737	6.81061	5.70132	5.02325	5.1906	4.60919	3.82006	4.42964	3.99139	5.6652	0.207974	4.02562	1.29965
TCGA.HT.A618.01	3.54823	3.00364	6.14113	6.57003	5.04383	5.09288	5.63659	0.63848	6.08606	5.23411	5.70471	5.41347	0.215092	-0.0619137	5.28735	4.16865	5.53863	0.739898	4.50915	4.73728	6.26283	-0.666162	1.18958	5.00844	0.783168	-1.32209	0.801762	-0.795089	4.45465	3.76404	-1.31999	1.93243	7.62882	3.45077	3.48162	3.73126	7.51594	5.25592	5.62572	5.1466	6.43285	5.95323	4.85084	5.90318	6.28248	7.51278	0.293546	3.36871	-2.16616
TCGA.06.5414.01	4.04653	3.91564	6.29652	5.51937	5.3941	5.80265	2.20698	2.69985	5.55722	5.75199	5.00435	5.00574	2.65719	2.36507	4.90017	4.21848	5.1093	3.76781	1.95866	4.32909	5.88954	2.63738	2.57887	3.6649	2.91751	1.7773	2.03385	1.41109	5.53891	3.90599	2.15499	2.26853	11.2906	3.97649	7.91795	5.47604	6.8331	5.81337	5.51124	4.46581	6.01614	5.32877	1.77787	5.11953	5.09933	6.12031	2.30474	3.91823	2.18215
TCGA.P5.A780.01	4.53452	3.29058	5.4295	6.75921	5.20724	5.37121	4.39582	1.01196	6.6045	5.69716	5.19402	4.04018	0.889653	0.672313	4.78537	3.95041	5.73608	1.14374	7.1402	4.59188	5.75504	1.30026	0.500523	4.13709	1.03055	-0.336174	0.0931887	-0.0246838	5.55975	3.67624	-0.694898	1.37301	6.0476	3.16462	4.07545	3.12641	5.90004	4.80505	3.8667	5.12297	6.38177	6.06763	4.39821	6.36561	6.32143	8.37516	0.184142	3.64972	0.458427
TCGA.DU.7014.01	4.68049	3.10896	5.41992	6.63508	5.17794	4.97567	5.46697	1.33652	6.74425	5.93527	5.53454	4.05421	0.957561	0.602104	5.02013	3.7268	5.72084	1.6835	7.84578	4.80562	5.72877	1.20113	0.723699	3.57726	0.711292	0.00376541	0.419197	0.498011	5.73017	3.7345	-0.410284	1.0613	4.66694	3.68057	2.952	2.34391	5.9849	5.44095	4.89321	4.83937	6.44021	6.2629	5.87474	6.19483	6.24067	7.40969	1.69998	3.82337	-0.940424
TCGA.26.1799.01	5.86928	3.99866	5.88578	4.68441	6.33253	5.16877	6.62749	3.05521	5.99351	5.74141	5.34205	4.67827	3.24975	2.89952	5.56351	4.21103	4.52173	4.69478	3.97	3.78415	5.76651	3.31897	2.52561	3.33794	4.25793	3.68354	3.04687	2.58411	6.013	3.57771	3.07852	2.54719	10.7498	3.39634	8.39853	4.33151	5.45027	6.55476	5.21155	4.24434	6.78227	4.76661	3.45189	5.88812	5.4883	6.00921	3.25027	4.19836	2.78132
TCGA.14.0865.01	4.63584	4.91479	6.05877	5.0211	5.36303	4.4996	4.18488	4.62395	5.57794	5.33422	5.52265	5.16703	4.51217	4.67703	5.44631	4.43444	4.13166	6.62826	2.61531	4.73958	5.17375	5.52519	3.10086	2.55349	4.8555	4.67384	4.41097	3.14147	6.75621	4.12231	4.66717	3.73459	7.24698	2.95266	6.70666	3.88036	4.98326	5.42491	6.16259	4.31958	6.0419	4.93025	3.35223	4.90134	4.11643	5.12447	5.80709	4.14202	3.45485
TCGA.S9.A6UB.01	4.64217	3.62392	4.71593	5.8388	4.71728	4.6125	5.06639	0.929409	6.71931	5.5677	5.14222	6.24936	0.978321	0.452862	4.23269	2.8565	5.65901	1.36158	7.67374	4.48884	4.38405	0.836294	1.54637	2.08883	0.832064	0.00381908	0.914093	0.141427	5.48077	3.58676	-0.245034	2.25799	1.24915	3.20845	2.00511	2.30053	3.85801	5.15438	4.229	4.24673	6.54452	6.87729	5.11806	5.18508	6.31198	7.33345	2.46525	4.22508	0.783467
TCGA.HT.8107.01	3.13872	5.4876	4.89682	5.72419	4.26193	4.3612	7.07298	-0.765347	8.05349	7.13844	6.73712	6.25692	0.401053	-10.6481	4.68732	3.6072	7.05536	-3.64593	2.9594	4.1454	5.20098	-3.05879	2.65891	3.70162	-0.815803	-2.06636	1.19407	-2.86324	3.13341	2.75749	-4.78634	-0.603853	5.01058	2.83655	1.00135	2.27735	3.62383	6.2565	3.92577	5.31468	8.28707	4.87324	4.63514	7.56005	6.51389	7.63609	-1.83754	5.82903	-1.32536
TCGA.06.0649.01	3.97556	3.63113	6.00259	4.48234	5.72138	4.75528	1.64967	2.70924	5.76001	5.47017	5.08516	5.10535	2.11263	1.56527	4.67275	3.83414	4.1771	3.1912	4.41779	4.08692	5.45931	2.46822	2.21552	4.35451	3.24464	2.28229	1.94323	1.82611	5.33021	3.86625	3.11904	2.32772	8.70459	3.79636	7.87917	6.13872	5.98974	5.76205	6.15494	4.95912	5.07177	4.82073	4.11837	4.15229	4.51877	6.53182	2.18151	4.03962	2.49774
TCGA.14.0871.01	5.04263	3.78311	4.7054	3.54836	5.41363	5.31705	1.9771	5.54649	4.68397	4.64264	4.48971	5.64613	5.07644	4.1853	5.03892	4.37024	4.70048	3.75777	3.41846	4.58596	5.49863	4.78978	5.59591	3.37036	5.38001	4.28745	4.45312	4.71644	5.94034	4.02382	4.00434	4.28082	1.75398	4.55934	9.93909	8.19158	2.92628	5.53379	5.97357	4.82654	4.88606	5.14599	3.54373	5.76829	4.83833	4.16396	5.42795	4.57182	4.44656
TCGA.76.6193.01	4.65334	3.96909	4.65683	4.88684	5.8085	5.74039	2.85608	1.24729	6.12202	5.81588	4.9501	5.14138	1.86983	2.38985	5.67353	4.5225	4.55875	2.04056	3.54388	4.10316	7.15841	1.56333	2.34866	5.32887	2.72848	0.88706	1.43288	0.77968	8.43713	4.43054	0.915596	2.13193	9.36874	3.75279	8.24045	5.83992	7.74752	5.31765	5.96067	4.2198	5.57521	6.23829	3.86728	5.38797	4.89762	7.05033	1.09341	5.07311	1.60498
TCGA.32.1980.01	3.45357	3.85602	4.70044	5.52791	5.52488	4.97457	8.61194	1.78582	7.07807	6.38993	6.01476	4.31061	1.77409	0.676069	4.88196	4.11366	5.72134	2.83344	3.59687	3.99458	5.38764	1.74611	2.04533	5.74197	1.71761	0.584294	1.42574	0.236954	4.36929	2.19929	1.44487	1.519	11.9091	3.47673	8.01957	4.80772	7.59111	5.82868	4.99434	4.75152	8.03127	4.55971	5.36439	6.04768	6.00958	5.97481	0.693607	5.20393	2.09388
TCGA.DU.6405.01	4.26462	3.8163	5.78506	5.045	5.17433	5.1862	2.88941	3.92606	6.09302	5.09975	5.06648	6.15172	2.3363	2.49385	5.22608	4.00327	5.11871	3.5619	3.47944	3.99491	5.53498	2.99419	2.44717	4.13128	2.863	2.43244	3.06854	2.70031	5.28062	3.8015	2.36184	3.08014	10.9242	3.65965	5.19756	4.19746	6.30397	4.76673	5.31021	5.31224	5.33834	5.88367	2.84756	4.23002	4.93617	7.67131	3.87118	3.452	4.14078
TCGA.76.4932.01	4.25637	5.40409	6.58276	5.27146	5.70464	5.67099	1.47662	3.51018	5.41159	5.55149	4.91472	5.21192	3.02912	3.34235	5.58682	4.55006	5.12297	4.47668	2.64869	4.32127	5.37504	3.45792	2.55391	3.81738	4.23309	2.42611	3.06636	2.88607	5.65593	3.86314	2.71932	3.07831	10.7367	3.83006	6.94248	5.73599	6.0809	5.65472	5.62123	5.0299	6.27594	5.6071	1.57442	5.071	4.9569	6.01508	3.63374	4.02016	3.52696
TCGA.14.0817.01	4.61428	3.47446	6.25671	5.57236	6.73482	5.5638	4.85262	3.24551	4.86446	6.56719	5.48547	4.37465	3.41264	3.90326	5.47464	4.79074	3.68418	5.31563	4.17589	5.04554	6.64245	4.32662	2.68903	5.27434	4.81094	3.37703	3.44889	3.12611	6.546	4.10134	3.80963	2.6302	10.6905	4.01232	7.21606	6.08235	7.19581	5.73597	5.78481	4.87314	5.45838	3.89383	3.28629	3.84117	4.52641	4.99505	3.67465	4.32624	2.65041
TCGA.19.1386.01	4.55852	4.25565	5.95113	4.78989	4.98866	6.68169	3.88804	2.63387	6.3226	5.50323	4.93688	5.31939	3.464	2.30332	5.28071	4.27473	4.41051	2.90361	2.22648	3.69635	5.96197	2.96066	3.07657	2.63814	4.13352	1.97286	2.24722	2.44998	5.58641	4.91777	2.52174	2.26992	10.6519	3.55958	6.23557	4.13861	5.19961	6.43288	5.4281	4.93153	5.27287	5.81197	0.505169	6.03544	4.90123	6.2276	2.68021	3.78933	3.07492
TCGA.08.0244.01	4.52506	4.12549	5.18607	5.14866	5.07753	5.28475	4.06388	2.58737	5.75714	5.36413	5.01929	4.63031	2.94773	3.03562	4.74155	3.57337	5.4274	5.1903	2.37258	4.38963	4.76101	3.57974	2.72798	4.39675	3.26705	2.83072	3.26655	2.59874	5.65389	4.45818	2.70659	2.93461	10.612	3.554	5.49927	4.22167	5.9332	5.97345	5.37707	4.01456	5.77509	5.02689	3.39894	4.59983	5.35744	5.66209	3.46397	3.71557	3.49188
TCGA.06.0130.01	4.67882	3.05596	4.94428	5.73738	6.21862	4.97078	-1.49905	4.09278	5.11947	5.9975	4.80342	5.09227	3.83277	2.8348	5.22462	5.09122	4.40337	3.80989	3.87925	5.21869	6.84453	3.95506	3.74301	6.04618	4.18276	2.93514	3.28041	3.4923	6.45336	3.50469	3.22759	3.00789	9.06785	4.37743	11.4657	6.62711	8.53674	6.03585	6.27403	4.52198	5.13478	4.71314	2.37967	4.0934	4.83036	5.97956	3.52388	3.91148	4.07674
TCGA.06.0155.01	4.51775	3.37921	5.39491	4.53514	5.62563	5.26038	0.88653	3.41772	6.06329	5.4167	4.62636	5.0154	3.00737	2.71428	5.01852	4.92758	4.58862	3.15062	4.53393	4.12575	5.96987	3.38147	2.67384	4.47734	3.4655	2.23511	4.22918	2.91289	5.56033	4.16826	2.53003	3.28765	10.1802	3.88132	11.5157	5.43064	6.36739	6.20462	5.72682	4.47213	5.18215	5.22624	3.2219	5.95856	5.54867	6.79159	3.56318	3.39498	2.09873
TCGA.12.0778.01	4.49717	4.11632	5.22214	4.65404	4.95817	5.17436	2.10625	3.05324	6.39566	5.31223	5.39592	4.77038	2.60265	1.44245	4.09757	4.53969	5.29949	2.78961	4.85923	3.95047	5.19162	2.74536	2.55313	5.22582	2.86715	2.33988	1.62743	1.75029	4.94203	4.1655	2.25171	1.91671	10.3678	3.07266	7.71258	6.3122	6.47957	6.06669	5.3915	4.53138	5.14495	5.09297	3.67949	6.26673	5.75364	6.27772	1.99501	3.48903	2.58521
TCGA.E1.A7YE.01	4.27951	3.56945	5.64559	6.06451	4.94572	4.47695	3.84926	3.63606	6.01803	5.41723	5.1399	5.95782	1.9119	2.57287	4.99056	4.37142	5.28444	2.69534	5.83199	4.41618	6.01821	2.53682	2.60804	3.79549	2.23169	1.90864	1.22615	2.07125	5.42045	4.12324	1.38283	2.62107	7.13249	3.54499	6.47617	4.82775	6.61085	5.0533	5.13277	4.93579	6.45517	7.36538	4.2199	6.0773	6.41356	7.96168	2.53486	4.13498	1.96868
TCGA.06.0875.01	4.55852	4.0401	4.9844	4.89818	5.41927	5.25141	2.97728	3.60657	5.74453	5.13149	4.71024	4.94062	3.81775	3.8332	5.678	3.96886	4.64662	4.75178	3.88831	4.95228	5.64668	3.62291	3.40674	5.21011	4.9967	3.39363	3.26257	3.09513	8.38215	4.37698	3.02626	3.78423	8.16811	4.53029	6.23144	5.16675	5.80081	6.2917	5.75922	4.36902	5.40734	4.58327	2.8811	3.59029	5.04728	5.9306	3.61381	4.26591	2.78261
TCGA.R8.A6YH.01	4.56132	3.22714	5.11091	6.10252	5.36828	5.47502	4.62713	1.86697	6.47627	4.99084	4.91697	4.30728	1.56245	2.31805	5.23871	4.00868	5.01788	3.05304	7.91871	4.61187	5.84891	1.62967	2.67537	3.07253	1.7679	1.45192	1.67979	1.32368	5.6482	3.2967	0.812601	1.46233	0.294228	3.39384	3.79333	3.76851	5.72089	4.52584	4.49951	4.92451	6.47776	6.62931	4.24901	4.78362	6.24985	7.98574	2.39799	3.24251	1.6771
TCGA.06.5418.01	4.13404	4.20963	5.99201	5.40877	5.35323	5.39055	3.4273	2.64742	5.41323	4.97991	4.96002	4.82872	2.16488	2.26902	4.83897	4.48089	5.25135	3.7142	4.60537	4.31646	5.69032	2.33114	1.57482	3.99436	2.495	1.47893	1.9479	2.50917	5.4196	3.44087	1.91027	2.5209	10.0626	3.97421	7.67213	5.34547	6.55772	5.92876	4.69122	4.93448	6.57096	5.24852	3.10047	3.84584	5.22152	6.38291	2.22945	3.93351	2.86119
TCGA.76.6657.01	4.4839	4.55122	5.5557	5.00013	5.01376	6.0298	0.91832	2.91303	6.17435	4.57586	5.26736	5.28986	3.36758	1.90763	4.82055	4.36016	4.96328	3.33188	3.04368	4.22538	5.49205	3.22121	3.09365	3.13063	3.27608	2.042	2.76512	2.45619	5.57792	3.76016	2.57511	2.54303	11.2267	3.55375	8.54651	5.34692	4.80824	6.42062	4.99769	4.60014	6.37733	5.16476	2.87725	5.45476	5.50782	6.67839	2.46136	3.7435	3.73326
TCGA.HT.7690.01	3.59088	3.53436	5.79204	6.44218	5.42872	5.38236	5.47402	2.10401	6.31902	5.47466	5.31784	5.75813	1.78893	1.82313	5.29876	3.93479	5.24316	2.60406	6.14175	4.06416	5.97836	1.96448	2.20613	4.38156	2.34215	1.55175	1.40503	1.4922	5.53797	3.82028	0.554744	2.19755	3.60273	3.68824	7.50557	3.91483	6.38808	5.24591	5.06965	4.80834	6.47324	6.60439	4.67075	5.65544	6.24427	7.29116	1.81118	3.99238	0.393996
TCGA.DH.A7UU.01	4.68776	3.07512	5.68835	6.72052	5.01466	5.47697	4.53751	3.51338	6.27525	5.10803	5.14308	3.28033	2.09248	2.69113	5.22515	3.80628	5.46669	2.85065	6.62683	4.24168	5.75663	2.87776	2.09351	3.34751	2.90417	2.34903	1.91456	2.09982	5.89842	4.36028	1.85283	3.2359	3.31826	3.23749	3.90373	2.22969	5.70763	5.1497	4.87534	5.06577	6.43621	6.1239	3.39778	5.7485	6.39778	7.98519	3.12442	4.16414	2.08601
TCGA.E1.A7YL.01	4.8995	3.95695	5.53071	4.83474	5.20808	5.26599	1.66034	3.69155	5.75822	5.39134	5.07955	5.02937	3.07334	2.75222	4.90393	4.0988	4.43395	3.57504	4.66789	3.97621	5.7662	3.2528	2.57364	2.54688	3.58224	2.6708	2.96733	2.54369	7.59861	4.22184	2.94261	3.35023	9.63521	3.22823	7.67527	6.02311	4.94861	5.45362	5.30994	4.80087	6.03762	5.49085	3.44587	3.6118	5.81161	6.81176	3.21991	3.69312	2.28748
TCGA.HT.7680.01	3.08623	4.942	6.00296	6.55513	4.94967	4.65839	2.29828	-3.53315	6.14063	5.58649	5.47085	5.8581	-1.48664	-10.6481	4.4543	4.19253	6.33813	-11.5136	2.97462	4.45376	5.65173	-4.51729	1.07247	3.70586	-3.17002	-2.79841	-1.13374	-0.353264	4.4126	3.68745	-1.86963	0.617475	7.88759	3.40872	2.11075	6.31519	6.5578	5.23502	5.19574	5.52811	4.79276	5.56625	4.7422	5.19513	5.6985	7.49424	-3.29987	3.89296	1.25571
TCGA.DB.5281.01	3.89829	4.1249	5.57686	6.4723	4.85229	5.06959	5.61071	2.87574	7.12334	6.05331	5.8245	5.13232	1.60387	1.29795	5.07639	3.69374	5.78059	2.26278	6.96416	4.50597	5.80141	1.96939	1.80225	3.71167	2.02858	1.02391	0.93937	1.65048	5.15948	3.70781	0.769274	0.888409	5.91964	3.61023	5.6013	3.85687	5.62355	5.43093	4.55384	5.14103	6.89843	6.62449	4.79526	6.17685	6.33362	7.72539	1.71986	4.36235	0.975831
TCGA.P5.A77W.01	4.53248	2.19699	4.51361	5.94964	4.91944	4.26041	5.31946	-0.0441866	7.14907	5.5495	5.13806	6.53964	0.964645	-0.11398	4.60479	3.21461	5.77271	0.476025	8.1447	5.24334	4.50601	-1.71258	1.8737	1.96461	-0.75993	-0.879724	1.02567	-0.712226	5.80628	3.50518	-2.14616	1.3391	1.22556	3.39326	2.49586	1.54478	3.2576	6.37246	4.32528	4.13845	6.84782	6.29232	5.77001	5.75084	6.89487	7.76081	2.0952	4.58722	-0.168019
TCGA.HT.A61B.01	4.5387	3.02465	5.32573	5.63641	6.0799	5.04261	4.62136	3.41357	6.36122	5.55069	5.20894	5.07888	2.71165	3.46614	5.48588	4.41819	5.29904	3.89548	5.97582	4.97766	6.21648	2.86821	2.32256	5.43745	3.76615	3.41443	2.81613	2.47519	6.30143	4.11259	1.9482	2.82087	4.75635	3.36701	5.91065	3.18662	7.56835	4.74622	5.08551	4.44747	5.96369	6.37039	4.47729	4.43761	5.85873	6.99662	3.70408	4.45294	1.93819
TCGA.DB.A64R.01	4.60835	4.06352	5.12375	6.53087	4.89986	4.45997	5.4309	-0.615107	6.75654	5.49113	5.54492	6.07517	0.319827	-0.53352	4.37564	3.51862	5.34493	0.842814	7.97098	4.91577	4.74122	-0.476481	1.52933	2.63866	-1.09859	-1.16187	-0.848589	-0.972306	5.18733	3.9343	-1.87828	0.426755	2.32038	3.39259	2.67678	3.20341	3.82759	5.12487	4.47754	4.44463	6.91478	6.65464	4.96184	4.96943	6.88118	7.72361	0.693154	4.78149	-0.0673407
TCGA.06.0237.01	4.76913	3.4537	6.30347	5.74266	6.03062	5.09299	2.05121	2.6599	5.27858	5.21496	4.95892	5.19403	2.68947	2.74261	5.28935	4.30363	4.26798	5.15223	4.30037	4.78248	5.89669	3.21088	2.45727	4.03577	3.80844	2.19786	2.62466	2.30344	5.98419	4.14891	2.71019	2.41386	7.76256	3.64377	5.73705	5.52013	6.59985	6.11774	5.5572	4.71774	5.91094	5.09445	2.86863	4.59597	5.38564	5.32058	2.86263	3.79088	2.24327
TCGA.12.0620.01	4.95954	4.32349	5.65144	5.32804	5.20624	5.21413	3.24252	3.3794	5.69686	5.2538	4.98598	4.85031	3.7644	3.5486	5.4358	4.13859	5.129	4.50036	3.40187	4.2894	6.41797	3.67948	2.64654	4.91733	4.64279	2.7497	3.10769	3.53277	5.44017	4.58258	2.88406	2.6575	10.6091	3.77044	6.93884	6.06655	6.60995	6.01306	5.78961	4.24165	5.49531	5.32933	2.36154	3.50912	4.84737	5.35556	3.21001	4.10932	2.32313
TCGA.E1.A7YO.01	4.68281	4.05862	4.96445	5.94263	4.2084	4.82465	5.13054	2.7507	7.40924	5.63848	5.79921	6.22257	1.63611	1.03182	3.60946	3.23818	6.01207	1.93399	7.91545	4.7425	4.5232	2.05775	1.2346	1.27947	1.08377	0.544181	-0.497706	1.33272	4.59181	3.49235	0.980968	1.72587	4.37006	2.679	4.67514	2.87538	3.39602	5.4021	4.39895	4.49948	7.33362	7.02034	4.5804	6.52986	6.8973	7.82925	1.35406	4.43799	0.966214
TCGA.P5.A5F1.01	4.19562	3.59914	5.56497	6.45585	5.60086	4.95237	3.9592	-2.34753	6.23174	5.93404	6.00583	4.02998	0.297459	-1.89382	5.09572	4.09319	5.57826	-1.84986	4.76107	4.58745	5.88704	-2.15796	1.4546	3.69589	-1.53041	-2.12173	-0.111355	-0.844983	5.24675	3.43515	-1.06023	1.15373	3.49799	3.43212	3.81471	2.84745	5.51115	5.21963	5.16033	5.22362	5.50103	6.01929	4.87811	4.44833	5.06697	6.85793	-0.727265	4.3099	-1.27456
TCGA.12.5299.01	4.13116	4.37663	5.61639	5.30365	5.86779	5.66085	4.39886	2.70023	5.30815	5.48934	5.26613	4.93403	2.64037	3.38993	5.20358	4.3243	4.3031	4.41194	3.3844	4.34326	5.78231	2.93792	1.88091	4.6069	3.07841	2.55903	2.75345	2.29279	5.93898	3.73217	2.72975	2.89909	10.1598	4.00495	8.94763	5.35951	6.33847	6.18552	5.16205	4.70168	6.70177	4.96338	2.50407	3.69423	4.02316	5.54434	2.77011	3.8872	3.40619
TCGA.41.2572.01	4.66815	4.20757	5.72115	4.98574	5.12352	6.18733	2.92979	3.59498	5.41307	5.4162	4.85056	5.07419	2.80187	1.8523	4.86614	4.10202	4.72447	3.9473	5.16423	4.12809	5.80865	2.63651	2.89395	4.52262	2.99078	2.07112	2.38013	2.71203	5.48538	3.74392	2.54165	2.54025	10.9669	3.50469	6.81646	4.83947	5.7924	6.70508	5.10194	4.77522	6.22562	5.17194	2.30128	5.54925	5.81039	6.29873	2.67759	3.68907	3.77982
TCGA.12.0656.01	4.81817	4.19176	4.97249	4.18894	5.54655	5.57073	3.17596	2.13561	6.23422	5.46174	5.29172	4.48933	2.46273	1.39509	5.12874	4.167	5.16428	2.42655	4.86411	3.69735	5.0415	1.49687	2.20177	4.0476	2.44813	1.33316	1.53736	1.45565	5.41527	4.3324	0.920366	1.57885	10.8847	3.62088	8.00781	4.87687	5.06562	6.28973	5.38949	4.16029	5.59625	4.98198	3.02682	4.8483	5.3813	6.58215	1.86443	3.42923	2.06138
TCGA.DU.A7TD.01	4.31146	3.51178	5.90619	4.9795	4.99554	5.30282	-0.0620042	4.3521	5.96449	4.8473	4.34392	6.28406	2.67781	3.06043	4.7284	4.01127	4.97609	4.13361	2.37431	4.25599	5.34185	3.38419	2.481	4.98123	3.2758	2.82074	3.15914	3.08618	5.20819	4.10436	2.90797	3.55888	9.38355	3.21011	6.67766	4.25566	7.17508	6.08959	4.9916	4.78585	5.91227	5.75983	1.72142	5.62215	5.85465	6.86	3.91209	3.63477	3.90233
TCGA.HT.7607.01	3.53123	4.92013	5.07817	6.00579	4.63609	4.31201	6.56534	-0.684742	7.64169	7.0462	6.43462	6.34822	-0.175247	-1.39919	4.53843	3.23833	6.65245	-0.668489	5.33062	4.56293	5.25576	-1.14385	2.02378	3.21714	-1.08566	-1.25477	0.28213	-1.3929	4.22279	2.79934	-1.65527	1.15006	7.65111	2.93039	3.37393	3.27763	4.65734	5.91312	4.25944	5.14031	7.74031	6.06863	4.93306	6.72799	6.40647	7.82667	0.192384	5.51568	-0.756894
TCGA.06.0166.01	4.64988	3.98633	6.08627	5.15256	5.19878	5.53041	2.90396	3.97458	6.01923	5.88836	5.45617	5.53641	3.4979	3.89871	5.3568	3.80552	4.64693	5.27885	4.27627	4.80153	6.07221	3.44309	3.17087	4.31468	4.04871	3.07443	2.89858	3.32504	5.99915	4.00378	3.03179	3.40465	9.67728	3.69469	6.32358	4.94367	6.06659	6.7493	6.07888	4.58375	5.90911	4.96743	3.03345	4.44092	4.69518	5.59134	4.92068	4.28155	2.98923
TCGA.12.0822.01	5.03955	4.74906	4.63524	4.82952	5.71476	5.12949	3.70645	3.08878	5.21863	5.3276	5.11418	4.44788	3.41796	3.08076	5.06026	4.34248	5.39657	4.54081	3.84995	4.57907	6.13071	3.36653	2.69802	5.70085	4.72518	2.68202	2.38438	3.44742	5.60205	4.4955	2.34545	1.71153	11.2044	3.23716	7.06659	6.46586	6.94398	7.05252	6.10917	3.91244	5.93167	4.24328	3.08282	3.24325	4.86147	5.57801	2.62541	4.08473	3.14977
TCGA.HT.8104.01	4.14764	4.01432	5.92885	5.15344	4.88969	5.75763	4.44037	3.91794	6.41515	5.71605	5.25315	5.80833	2.84821	2.41239	4.89004	3.6455	5.18303	3.47236	3.87745	4.51778	5.38702	2.45088	2.51567	3.90829	3.53829	2.85787	2.82064	2.71793	5.15724	3.7526	2.29777	3.41424	9.97552	3.43507	5.67001	4.31248	5.56476	5.92797	4.84436	5.23722	5.41752	5.68588	3.32568	6.7732	5.82025	7.67623	2.80948	3.83048	3.33169
TCGA.19.1387.01	5.03436	3.50826	5.83958	5.18719	5.75634	5.0376	3.32915	1.80844	6.19303	6.07844	5.30776	4.96672	2.38593	1.96871	5.32151	3.92142	4.92833	3.25357	4.00152	4.12762	5.94316	1.70415	2.61947	4.34869	2.80601	1.13093	1.61288	1.52238	5.98428	4.28195	1.29541	2.1681	9.47756	3.54911	7.23088	4.91991	5.90948	6.42455	5.84848	4.79869	5.91322	5.63839	3.05708	5.83207	4.90412	6.63511	1.99394	4.09476	1.46335
TCGA.02.0104.01	4.04038	3.81648	5.19479	4.6677	5.14175	4.45573	3.19623	5.52191	5.23509	5.45397	4.84823	4.39758	4.50605	3.54064	4.70262	3.77562	4.32741	6.85498	5.28272	5.95936	4.76515	6.50369	4.54448	3.79678	5.88588	5.39797	5.16998	4.00078	5.72518	4.43192	5.8205	4.48444	2.93507	3.62958	5.58449	3.62789	4.31872	6.20502	5.146	3.81725	5.17773	4.91939	4.88013	3.32507	5.88233	6.61669	5.99409	4.32082	6.0473
TCGA.06.1802.01	4.20386	3.86044	4.53041	5.0172	5.40331	5.47302	4.08057	3.98498	6.08999	5.21256	4.5704	4.69028	3.17915	2.0953	5.45078	4.39041	4.96042	4.54501	3.93154	3.89107	6.12488	3.91751	2.17691	5.198	4.24182	2.91548	2.46512	2.79007	5.00696	4.15168	3.32761	3.05145	11.7392	3.59124	7.7892	3.62644	7.90112	5.62195	5.54755	3.82435	6.4746	5.59734	2.24024	3.89223	5.3419	7.76114	2.4723	3.9532	2.55417
TCGA.27.2527.01	4.03057	4.81516	5.64877	5.22524	5.21389	4.94305	2.83025	2.63381	5.64035	5.16058	5.33005	5.39254	2.00848	1.52212	4.37246	4.9361	3.71489	2.91338	4.00309	4.45278	5.89951	1.99512	1.17308	5.25549	2.19767	1.47795	1.66986	1.60064	5.5565	3.26671	1.81887	2.26069	10.2995	3.66665	7.80317	4.99156	7.09358	5.8645	5.10605	4.90477	5.49242	4.36477	4.3826	3.90426	5.71496	6.63462	1.76203	3.88971	2.21206
TCGA.16.1060.01	4.74028	4.35749	4.99253	4.54734	5.56906	5.74909	2.97787	3.42471	5.90473	5.26785	4.86574	5.22637	3.55015	2.59544	5.11719	4.60538	5.04288	3.38135	4.88988	4.33591	6.32466	3.59885	2.36397	5.04607	3.98282	2.76613	2.96819	2.84195	5.41655	4.12334	2.80124	2.8857	11.0346	3.33985	10.6207	5.7251	7.22406	5.76455	5.37028	3.9599	5.51834	5.8983	2.51176	4.34772	4.75085	7.5578	3.00186	3.88457	2.70275
TCGA.08.0386.01	4.46205	4.51434	5.97814	5.40593	5.51706	4.95821	4.08414	3.20704	6.18269	4.86233	4.92779	5.36258	3.11321	2.7402	5.03326	4.45098	5.09535	3.84502	4.14345	4.7913	5.81427	3.37096	3.16526	3.52747	4.3186	3.0553	2.57359	2.8907	5.42074	4.76704	2.93982	3.85767	9.18527	3.91922	7.17442	5.66579	5.8242	5.96774	5.49805	5.27185	5.83011	5.39841	2.3583	5.32989	5.43097	6.05564	3.76086	4.00409	3.56074
TCGA.06.0747.01	4.38331	3.66514	5.88852	4.70331	4.76252	5.41187	2.13069	3.37127	6.48993	5.47843	5.55106	5.03762	3.32136	1.9541	5.02508	4.17154	5.02445	3.45382	3.05754	4.07095	5.10715	3.49208	2.72265	3.57322	2.94303	1.92746	2.48599	1.87932	5.20614	4.18209	2.33909	3.16477	10.5265	3.84197	5.0863	5.24325	5.21792	5.81926	5.86061	4.67873	4.61224	5.6463	2.81713	4.80664	5.79702	6.63374	3.17669	3.78217	3.03337
TCGA.DU.5851.01	3.8358	4.30865	5.36995	5.93005	4.8414	4.54914	6.16643	-1.61237	7.2847	6.42563	6.36545	5.8229	0.0494936	-4.51642	4.9835	3.22035	6.36258	-1.48166	6.29581	4.43383	5.44854	-3.09022	1.65747	3.47967	-0.500597	-2.59092	-0.115114	-2.30181	4.63901	3.22952	-4.81803	0.76465	4.00457	2.95312	1.73777	2.76417	5.39032	5.15381	4.53514	5.17778	7.43312	5.9815	4.75244	6.99383	6.41215	7.7615	-0.936523	5.22902	-1.60101
TCGA.12.0827.01	4.75047	4.23952	3.97382	5.11634	5.4316	5.38839	3.41716	2.94	5.96616	5.73389	4.91594	4.62688	3.25187	3.1642	5.28695	3.42416	5.52368	3.59545	4.54145	4.51933	6.0058	3.08632	2.63234	5.56777	4.27714	2.34623	2.51729	2.58056	5.45912	4.08464	2.19778	2.18663	8.52183	3.60754	7.42094	5.87483	7.16843	5.73781	6.11089	3.77031	6.01553	5.64354	3.84034	4.60391	5.52409	6.79701	3.11365	4.31879	2.78585
TCGA.08.0354.01	4.82029	4.00341	5.71412	4.91391	5.04094	5.09554	2.00631	3.45332	5.41823	5.4386	5.02296	4.677	3.61828	3.44171	4.84116	3.27602	4.80153	4.72165	3.70258	4.40119	5.38087	3.82996	3.16477	4.51846	4.45395	3.64255	3.39438	3.24899	5.90712	4.17967	3.14959	3.13946	9.6515	3.73176	6.13599	5.94963	6.0818	5.72007	5.56485	4.31697	5.44973	4.7598	3.49516	3.42944	4.76856	5.69536	3.30841	3.66245	3.79971
TCGA.FG.8188.01	4.22824	3.48846	5.80528	6.19182	5.33954	4.83851	4.60468	1.1215	6.17855	5.49651	5.1139	4.73581	0.459487	0.61119	4.95119	3.78175	5.56365	1.60465	6.58291	3.98499	5.84635	1.0339	1.17663	4.27491	1.63976	0.108598	-0.0692847	0.572573	5.11141	3.69405	-0.0855362	0.900687	2.28915	3.12742	3.75113	3.67996	5.99683	5.04481	4.67082	5.20526	5.69038	6.52412	4.49513	6.04515	6.18789	8.14065	0.80753	4.18792	0.114501
TCGA.CS.5390.01	4.49575	3.62467	4.79483	5.6512	4.60938	4.77157	5.17732	2.38405	7.01787	5.70515	5.40321	6.69077	1.65221	1.49956	4.43588	3.33743	5.81722	2.96819	7.13538	5.27111	4.70711	1.42004	1.18957	2.48427	1.31971	1.25802	1.79602	1.79497	5.55242	3.6832	0.864651	2.45273	3.06943	3.25641	3.94937	2.74844	4.03343	5.25117	4.45748	4.64381	7.10469	6.62951	5.10093	6.16246	6.53608	7.52112	3.65422	4.52701	1.93168
TCGA.26.1440.01	4.24656	4.67995	5.48052	4.37649	4.76258	5.30724	2.54514	3.17442	5.8551	5.20785	4.81578	5.41846	2.36028	1.69584	4.939	5.38898	4.07398	2.52088	4.222	3.99885	6.11039	2.38595	1.59323	4.19851	3.30334	2.17801	2.45647	2.58056	5.03627	3.9402	1.95914	2.08817	9.28204	3.31105	8.70533	4.71875	6.50778	6.49192	5.57163	4.79879	5.69443	5.5458	1.96645	5.73372	5.14524	8.13357	2.90485	3.58058	3.41993
TCGA.DU.6393.01	5.02291	3.98576	4.69499	5.35959	4.40322	4.98716	4.44127	3.73554	6.94698	5.91751	5.32734	6.62396	2.40006	2.51162	3.67035	3.14174	5.48616	3.34228	6.80962	5.5606	4.43411	1.54753	1.17175	0.887777	2.57372	2.35272	1.79993	2.51608	5.46064	3.92806	2.13715	3.23507	2.35473	4.03918	5.11578	2.13808	3.19286	4.59867	4.22035	4.76562	6.82224	6.9143	4.32392	5.8139	6.83649	7.69408	3.25222	4.13361	2.72535
TCGA.DU.6542.01	4.01326	4.04135	5.34779	6.08787	5.39529	5.24669	4.94072	1.94173	6.77731	5.64256	5.39087	5.19622	1.262	0.757339	4.87541	3.71146	5.59868	1.91853	6.74794	4.69094	5.81454	1.2265	1.98103	4.52555	1.1742	0.334908	0.617832	0.361674	5.16259	3.76867	0.197795	0.98222	5.25171	3.35998	3.9238	4.48595	6.91581	4.98628	4.90945	5.12826	6.38303	6.26891	4.68972	5.36564	5.67349	8.36903	1.58864	3.85465	0.307554
TCGA.DU.6396.01	4.0925	3.08976	5.07654	6.82328	5.17031	5.30591	1.52931	1.40933	6.34019	5.59468	5.29405	5.03681	1.31688	-0.148569	4.55897	4.03796	4.88744	1.11722	7.02182	4.30643	6.32646	0.107496	2.10399	5.56194	0.568703	-0.107763	-0.241701	-0.281456	5.30249	3.80815	-1.77595	0.896571	3.72255	3.87335	5.04282	6.04399	7.20343	4.4247	4.95925	5.0344	5.85276	6.85964	4.19125	6.21982	6.9468	8.53517	0.599594	4.01318	-0.466935
TCGA.S9.A6U1.01	4.439	3.40539	6.07247	6.58478	5.43981	5.26281	4.5191	2.69679	6.47708	5.37187	5.21184	5.01048	1.58707	2.37804	5.18477	3.72954	5.18583	2.78255	7.19292	4.78417	5.90826	1.9353	2.12354	4.59345	2.18614	1.70448	1.87569	1.16521	5.28088	3.90132	0.894051	1.90456	2.13228	3.12069	4.19586	3.55291	6.34594	4.99902	4.70645	5.14541	6.1487	6.77485	4.15746	5.75272	6.57652	7.65771	2.73388	4.203	1.56766
TCGA.FG.A4MX.01	4.91163	3.5215	4.91504	6.29577	5.33822	6.13804	5.61107	-0.621664	6.36994	5.36641	4.42907	5.46198	1.02176	1.08942	5.42035	3.46251	4.82008	1.53059	5.74882	4.41074	6.05326	-1.40367	1.68262	2.99708	0.462876	0.426999	-0.522053	-0.498242	4.0116	3.62116	0.619482	2.29378	3.33706	3.01102	3.22377	2.19089	3.78028	5.02799	4.41343	5.21262	6.67024	5.25216	4.90088	5.64084	6.79115	8.4934	0.357162	4.16407	-0.986944
TCGA.TM.A7C5.01	4.64748	3.83518	4.75465	6.54679	5.06326	4.42038	4.9684	1.01963	6.76171	5.6468	5.22681	6.27461	1.39263	0.574915	4.47742	2.92218	5.71197	1.05752	7.87303	5.07896	4.79197	0.422632	1.18179	2.5138	0.0214373	-0.24856	1.0169	-0.412521	5.67526	3.60219	-1.33623	1.81349	2.25181	3.11403	4.39541	2.56611	3.50454	5.76192	4.66715	4.12308	6.89647	6.56657	5.43512	6.50049	6.38968	7.65239	2.59625	4.59612	0.71251
TCGA.12.0618.01	4.90126	4.32863	5.55279	5.11191	4.95849	5.12922	4.05851	3.69743	6.38588	5.7161	5.14889	5.27901	2.95464	3.57126	5.54773	4.1074	4.9589	4.3647	4.94207	4.76237	5.53621	3.14042	3.26899	2.96048	3.96218	3.18396	3.17524	3.02456	9.51832	4.25526	2.96572	2.92961	6.1997	3.90232	5.82937	5.18034	4.89707	6.24067	4.89321	4.83996	6.65793	5.50278	2.95898	5.32047	6.00599	6.31966	3.94286	4.40443	3.78319
TCGA.32.2615.01	4.39993	3.85918	5.3659	5.12259	5.28592	5.35599	3.82773	2.96916	6.11723	5.06156	4.92112	4.91826	2.67671	2.8426	5.13834	4.77114	4.74547	3.69249	4.95823	4.34363	5.91714	3.03872	2.118	4.80134	3.20002	2.41436	2.35355	2.34141	5.48497	4.17917	2.59483	2.53962	11.5346	3.73787	9.06943	5.54141	6.42048	5.42189	5.79221	4.48119	6.0901	5.6973	2.91833	4.90485	4.61125	6.61167	2.9664	3.94164	2.96302
TCGA.CS.6667.01	4.65932	3.26723	5.6124	6.67417	5.32436	5.15089	4.54174	0.269529	7.22747	6.12985	5.37636	3.95805	0.560538	-0.493466	4.15603	3.64783	5.74535	0.662851	6.68754	4.97904	5.94418	-0.307299	1.28544	2.72786	0.216726	-1.09484	-0.778806	-0.642789	5.20434	3.47829	-1.48807	0.69743	2.88012	3.32211	4.23414	3.5775	5.53181	5.66691	4.54476	5.79589	6.06199	5.89689	4.54849	6.62211	6.36468	8.00546	-0.0929	3.8354	-1.68479
TCGA.02.0064.01	4.39927	3.612	4.81814	5.25194	5.62187	6.10591	2.12671	2.32214	5.95707	5.4743	4.7062	4.86909	2.06081	1.64184	5.01727	4.36861	4.78898	1.7582	5.28935	4.52896	6.32335	1.53147	2.32425	5.66563	2.36167	-0.0033435	1.07205	1.75406	5.24481	4.2664	0.822752	1.90185	12.5569	3.90454	11.7685	5.92207	7.85108	5.21039	5.53044	4.30252	5.40216	5.21796	2.88362	4.01249	5.28116	7.57314	1.54123	4.12854	1.54241
TCGA.02.0451.01	4.4437	3.99075	4.93272	4.9644	6.09186	5.55007	3.83221	2.66658	6.01866	5.75579	4.99933	5.09957	2.29919	2.1608	4.99531	4.50844	4.67299	3.75573	3.92784	4.42077	6.39521	2.70725	2.17048	5.7453	3.30296	2.07714	2.11321	2.4001	5.71838	4.46268	1.96045	2.07045	9.5013	2.95714	5.70765	5.27527	7.63294	6.11226	5.70551	4.76698	5.12391	4.7725	3.45362	4.73276	4.8105	6.32311	2.91653	3.95535	2.77534
TCGA.06.0221.01	4.46236	3.75939	5.66489	6.13337	5.76393	4.61088	5.54546	3.04177	5.07522	6.15596	5.7122	4.71394	3.12648	4.21893	4.67015	3.80375	4.00836	5.50483	5.72767	4.98916	6.07127	4.35129	2.48989	4.23104	3.71091	3.77986	2.51317	2.54332	7.69444	4.27953	3.58609	2.53127	4.52877	3.91222	3.66327	4.74749	5.71886	5.63854	5.29546	4.01133	6.68226	5.058	4.08665	3.75501	5.39395	5.43681	2.81903	4.27319	1.94029
TCGA.DU.7012.01	3.39175	4.54771	5.70177	5.53838	5.23673	5.06365	2.8781	2.34326	5.83151	5.64803	5.05754	6.46829	1.20439	0.907347	4.33425	3.93649	4.87919	1.89062	3.02932	4.08908	5.97613	1.18274	1.2168	5.52479	1.12084	0.365794	1.32789	0.926904	4.79816	3.5316	1.38184	1.74276	9.19789	3.44477	8.80683	5.11183	8.42022	5.69855	5.65624	4.96176	5.6519	5.42563	3.25043	5.25022	5.15536	8.24772	1.97791	3.80315	2.53382
TCGA.HT.7616.01	4.12225	4.08003	4.7784	5.85787	4.2029	4.31006	3.92604	1.75568	6.38816	6.3795	5.65528	6.3278	1.33866	0.317245	3.35778	3.51612	5.56942	0.917904	6.91445	5.70808	4.77557	0.559844	0.689823	4.84697	0.87027	-1.13487	-0.231934	0.601713	4.92045	3.58069	-0.334694	1.22171	7.54986	3.51535	6.83197	4.48042	6.01146	5.8309	4.2248	4.73725	6.3863	7.07095	5.41416	6.25324	6.83463	7.63401	1.44938	3.37536	0.962432
TCGA.02.0014.01	5.46172	4.13277	5.27958	5.46376	5.6482	5.86579	4.50317	6.10266	5.98278	5.32289	4.59342	4.15627	4.84171	5.87651	5.87306	3.61527	4.41495	5.8651	5.17819	5.39451	6.29306	5.96358	2.89639	2.75875	6.14954	4.92487	5.03556	4.80534	6.91486	4.47201	4.42812	4.07147	6.93342	4.12782	5.58248	2.12144	4.25277	5.91752	4.53086	4.72734	5.63482	5.67336	3.49184	3.47991	5.77099	6.39278	5.76136	4.68055	4.06065
TCGA.12.3653.01	5.07513	4.64958	6.20322	4.9261	5.35453	6.01629	1.45655	2.89847	5.92046	5.57463	5.04941	5.28317	2.92157	3.1611	5.35981	4.25577	3.65546	4.44926	2.12351	4.27376	5.70669	3.71364	3.65459	4.1389	4.11431	3.133	3.20545	2.5227	6.40636	4.42156	3.19079	3.065	8.49632	4.01238	6.00891	4.67636	5.53333	5.75067	5.77117	5.17312	5.52672	4.8014	2.17428	5.78461	4.92509	6.07873	4.57731	3.93554	4.1237
TCGA.19.2619.01	4.42739	4.70841	5.25573	4.84854	4.72047	5.67622	2.86818	2.82018	6.11414	5.46975	5.28598	5.40748	2.83171	2.99437	4.9051	4.09816	4.71822	4.05501	4.46908	4.28904	5.37028	3.46028	2.65776	3.05625	3.23384	2.75316	2.82236	2.65079	5.4551	3.76771	2.68225	3.02057	11.412	3.22693	8.37938	5.40187	4.66228	5.76512	5.05019	4.26058	5.94512	5.76517	2.74731	5.77839	5.71055	6.64899	3.9677	3.50438	4.01818
TCGA.14.1825.01	4.66763	3.89784	5.61423	4.97452	5.26963	5.22693	3.45673	3.92084	5.60271	5.59013	5.57818	5.29875	3.72981	3.99734	5.58051	3.62954	3.70871	5.32566	5.68573	4.84361	5.73525	4.7365	3.13491	3.44395	4.70049	3.54359	3.48181	3.7461	6.3711	4.19114	3.03529	3.7766	6.98001	3.82736	6.83788	4.65963	5.13159	6.25142	5.66467	4.74883	5.57178	5.15804	2.85132	4.47295	5.53558	6.38106	4.18022	4.26974	3.44421
TCGA.DU.A5TP.01	4.31941	2.47366	4.71209	6.86357	5.34177	4.67443	5.04101	0.536056	5.85919	5.41436	4.74175	4.07766	0.207437	-0.361662	5.41467	4.47033	5.39835	0.636161	6.01098	4.61238	5.99369	-0.0235185	2.11605	5.66545	0.125352	-1.50729	0.832661	-1.16383	5.7408	3.91688	-0.193787	1.50127	6.73403	3.77482	3.57585	2.63396	7.04793	5.50592	4.95248	4.21955	6.19787	6.61287	4.67768	4.41463	6.04333	7.48661	1.99541	4.1361	0.780872
TCGA.DB.5277.01	4.65104	4.181	5.56221	6.89578	5.3581	5.37454	5.92733	3.23352	6.67371	6.15233	5.65832	3.95018	2.23157	3.2266	5.97059	4.55354	5.30315	3.49664	6.7676	4.30049	6.35344	4.16576	3.08001	3.76064	3.60106	1.54856	2.26987	1.71748	6.05472	4.73567	1.08822	2.59724	5.28586	3.53694	3.93324	2.02617	4.57979	5.44475	6.03845	5.19028	6.58575	5.39928	4.69765	4.5062	6.21744	6.37671	3.28318	4.44363	1.16344
TCGA.14.1454.01	4.8276	2.81527	6.30539	4.80745	5.25145	5.10462	2.83224	5.48896	5.97058	4.85842	4.62881	6.10844	3.90704	3.16951	5.00655	4.68648	4.19426	4.65882	4.05403	5.29508	5.27853	5.16864	4.01949	3.10864	4.7934	4.13582	3.34303	3.1878	6.23479	4.8383	3.19294	4.09074	7.58849	3.44667	6.99596	4.65825	4.60401	5.48835	4.98918	5.05858	5.69123	5.93254	3.03213	4.76712	5.8545	8.47073	5.95644	3.98424	4.15701
TCGA.CS.6666.01	4.66162	3.40325	5.75902	6.44508	4.77707	5.07276	5.15387	2.32787	5.9279	5.36736	5.22503	4.68772	1.61339	1.66279	5.52072	3.63091	4.78414	2.8572	6.67267	4.69664	5.7612	2.678	1.52833	3.59952	1.9901	0.659372	1.89581	1.55738	5.98667	3.60687	0.318526	2.08775	3.85809	3.58469	6.49815	4.70104	5.85637	4.98147	4.68466	5.15704	5.62362	6.57845	4.92183	5.83382	5.51203	7.58339	2.41926	3.13812	0.406972
TCGA.12.1091.01	4.88414	3.17615	6.08679	5.51669	4.8449	5.95342	0.879576	3.38438	5.82676	4.91636	5.22842	5.58274	3.7441	4.10253	5.47066	4.08014	4.03998	4.47899	2.1237	4.38636	6.24528	4.61986	2.63323	3.62386	4.73226	3.4997	3.94332	2.47658	6.08752	4.26156	3.63434	4.07172	9.99138	3.94997	6.52482	5.12882	6.3772	6.06973	5.69118	4.65953	5.46574	5.74074	3.03478	4.61079	5.04258	6.58903	4.07298	4.13725	3.52971
TCGA.DU.A6S2.01	4.05327	4.5273	4.62706	6.00739	4.16993	4.56737	6.59105	-3.83599	7.4068	6.12687	5.76789	5.99238	0.0509338	-3.42445	4.36002	3.55596	6.27995	-1.55298	7.02751	4.44697	5.0301	-3.16448	1.55826	2.91341	-0.609007	-3.09744	-1.12598	-1.77051	4.50942	3.12248	-3.06528	0.17863	2.35665	2.74463	0.775953	3.59541	3.13808	5.43998	4.11087	4.62019	7.76325	6.22561	4.5626	6.7513	6.32724	7.83695	-1.12066	5.15238	-1.98008
TCGA.32.2495.01	4.68162	4.55913	5.5296	5.02147	5.2438	6.05008	3.43941	2.02042	6.16109	5.36256	5.34915	4.51751	2.2252	1.18573	4.30501	3.99244	5.47983	2.98206	4.35435	3.88392	5.68618	1.72051	2.56112	4.54837	2.35303	1.39726	0.90234	1.1834	4.8082	3.76051	1.14933	1.70238	11.2304	3.05797	6.38438	5.82352	5.29557	5.41028	5.93353	4.7603	6.6048	5.7238	2.84407	4.72783	5.23345	6.4003	2.10827	4.12842	2.44989
TCGA.P5.A731.01	3.94112	4.16599	5.50612	6.03766	5.31195	5.05133	5.83231	1.70834	6.85992	6.18448	5.89295	5.49189	1.48389	0.773453	5.03523	3.77381	5.96022	1.75611	5.11629	4.49496	5.76247	1.02429	2.1073	3.55182	1.40429	0.194024	1.16787	0.497926	5.10925	3.35905	0.535352	1.15627	7.76996	3.32987	8.16058	3.35517	4.64947	5.78908	4.93373	4.41198	6.86154	5.88484	5.26593	5.9308	5.64034	7.15333	1.11927	4.76053	1.39806
TCGA.E1.5302.01	4.00246	3.17972	5.66591	6.1917	5.08001	4.9455	5.04118	2.10125	6.64275	5.57176	5.31577	4.0375	1.34591	1.58217	5.01521	4.2157	5.37194	2.68036	6.0934	4.6899	5.89347	2.04381	2.07732	4.0557	2.19164	1.20788	1.52807	1.67752	5.10366	3.99537	1.40279	1.75349	5.55893	3.76069	3.78516	5.86556	6.23246	4.64412	4.37746	5.12832	6.21385	6.56203	4.33925	5.48515	5.70482	6.85091	2.14995	3.56825	0.875433
TCGA.76.4934.01	4.35753	3.73108	6.08524	5.34694	5.41434	5.65398	6.09383	3.65963	5.51733	5.70951	5.18985	5.23007	2.40564	2.39295	5.03892	4.36094	4.76419	4.54868	4.03734	4.59152	5.62636	4.04746	2.42244	4.49665	4.05997	3.34368	3.09149	2.7424	5.69561	4.47097	2.58444	2.92065	9.42234	3.54987	6.63406	4.47572	6.92707	5.71912	5.68736	4.54995	6.21038	5.35896	3.57491	4.75317	5.06427	6.46743	3.87063	3.98985	2.67882
TCGA.28.1756.01	4.18501	3.21174	5.48976	5.87253	5.10199	4.63896	6.39304	2.02565	6.26289	5.70373	5.54555	3.74481	1.63935	0.857318	4.77038	4.48018	5.22148	2.22067	7.78274	4.54753	5.12032	1.20798	1.82688	4.29934	1.56526	1.13972	1.31699	0.778793	5.60018	3.50618	0.333022	2.13226	5.55682	3.71648	4.9124	3.98914	5.01839	5.52729	4.46579	4.82164	6.00943	5.97727	5.43778	5.70236	7.39266	7.59884	2.12395	3.84005	1.60417
TCGA.S9.A7QW.01	4.94021	2.89373	5.651	5.99465	5.44534	5.35185	5.64064	1.08175	6.68503	5.44031	5.31596	3.99776	0.681359	1.62216	5.60138	3.37846	5.24982	2.17952	6.43134	5.59529	5.55896	1.51807	2.5814	2.47236	1.75384	1.08754	0.772969	0.128307	5.57303	3.86306	0.577134	2.17204	1.82641	2.73597	1.89983	4.0787	4.09134	4.84167	4.37146	4.85319	6.49639	6.15224	4.69352	4.04731	6.09978	7.2357	2.32807	4.42576	0.323242
TCGA.28.5220.01	3.79419	3.9441	6.11865	5.49108	5.82783	5.40273	1.24217	2.77795	5.09029	5.72381	5.23736	5.17823	2.28526	2.76032	4.81722	4.84392	3.80991	4.49453	2.89884	4.57379	5.94353	3.20869	1.99474	3.80491	3.09626	2.19102	2.91121	2.771	6.01011	3.66583	2.48655	2.85394	8.04749	3.7039	4.61114	5.76198	6.11382	7.0037	5.98456	5.03611	6.02117	4.31783	3.62402	4.94859	4.28271	4.67295	2.82932	3.68036	3.18761
TCGA.DU.A76K.01	4.13666	5.06593	5.40516	5.25401	5.06393	5.60935	6.48559	1.59715	7.20041	6.10696	6.10729	5.32472	1.72173	0.754684	5.12811	3.49168	5.90057	2.15063	3.55981	3.94632	5.39652	1.39969	2.45803	0.892916	2.27233	0.250983	1.42926	0.441183	4.47326	3.66052	0.405488	1.8825	5.32949	2.77672	3.85792	4.34728	2.72364	6.03396	4.91923	5.02068	7.10893	5.26176	4.223	5.56864	5.58684	6.9777	0.257622	5.25208	1.34759
TCGA.19.1392.01	5.02128	3.99661	5.60996	4.60039	5.6903	4.88301	0.926664	2.69872	5.1939	5.2762	4.07071	5.17155	2.40505	2.13048	4.76007	4.74408	4.48089	2.84769	6.66073	4.2497	5.94955	2.59125	1.50792	2.75468	3.13265	2.15328	2.06104	1.56273	5.92148	4.50518	1.82095	2.26281	9.75733	3.00992	5.09938	3.95634	4.35964	5.86219	5.28017	4.56445	5.68498	5.25883	4.01193	3.26945	4.93558	6.97944	2.36304	3.43616	1.94789
TCGA.VW.A7QS.01	4.73582	3.10175	4.51126	6.45429	4.31239	4.60116	4.65732	-0.228287	7.59777	6.16901	6.36853	5.47358	0.783719	0.221047	4.42207	3.31375	5.71853	0.828974	7.16746	5.18118	4.70889	-0.309383	1.76913	4.40967	-0.209892	-1.19621	0.0609126	-0.435705	5.5919	3.45845	-0.40387	0.642415	3.54297	3.30207	7.02602	3.48543	2.72211	6.58079	3.9799	4.01432	6.88066	6.99511	5.1938	4.77445	6.83248	7.46601	0.989729	3.68063	1.37375
TCGA.HW.A5KM.01	4.25277	2.43623	5.60651	6.47631	5.83055	4.93899	2.39925	-2.31757	6.28006	5.35839	5.10279	4.66653	0.873225	-2.14721	4.71681	4.40238	4.6069	-1.23043	6.03536	4.56366	6.83414	-1.42737	1.5466	6.79408	-1.05164	-1.98617	0.312713	-1.33931	5.13138	4.11725	-2.59003	0.356043	4.32483	3.63574	5.32282	4.53647	8.67259	4.78533	5.15113	5.03768	5.74381	6.29279	4.34259	3.74396	6.13634	7.22436	0.139852	3.96577	-4.52496
TCGA.S9.A6WQ.01	4.08249	3.85299	5.17495	5.93984	5.42003	5.20887	5.31481	-0.154729	6.72977	6.10174	5.2199	4.5837	0.802297	-0.210421	5.05966	3.60298	5.82317	0.890618	6.78027	4.2815	5.97012	0.274454	2.12592	4.58335	1.22198	-0.196183	-0.163813	-0.509055	4.59864	3.94983	-1.27532	2.05311	4.30187	3.40766	2.9292	3.23271	6.64769	4.76717	4.7088	4.56939	6.4471	6.00808	4.86686	5.80067	6.05229	7.62741	0.142989	5.2034	-2.32739
TCGA.E1.5311.01	4.15848	3.54482	4.98406	6.01964	4.71126	4.24715	5.74696	2.14732	6.98612	6.04198	5.89516	6.44932	1.35249	0.807303	4.09341	3.29176	5.95429	1.06812	7.47272	4.89756	4.70345	0.260532	1.07449	2.29607	0.492609	0.679333	-0.296173	0.560116	5.0239	3.5481	-0.402029	1.62676	4.09798	3.14444	4.81991	2.95453	4.14278	5.23424	4.36666	5.2246	7.09853	6.63069	4.59101	6.95116	6.38726	7.80188	1.78054	4.73732	0.607773
TCGA.P5.A735.01	4.78138	3.20001	5.34482	6.15135	5.26522	5.43311	5.33684	0.205542	6.74123	5.50513	5.15502	3.96941	0.617285	1.10718	5.57187	3.79186	5.13093	1.65447	7.31668	4.51101	6.17005	0.169723	2.62386	3.80006	1.21911	-0.603778	0.405707	-0.342387	5.67694	3.86846	-0.0917115	1.17927	1.53292	3.35484	1.16353	4.55186	5.65969	4.47114	4.52954	4.68933	6.65799	6.34414	4.49326	3.95507	6.07732	7.39212	0.770463	4.2469	-0.705842
TCGA.QH.A6X4.01	4.91112	3.32828	4.50477	5.68366	4.8725	5.02454	5.63324	-0.419535	7.04273	5.79953	4.68225	5.55	0.700983	0.652723	4.53149	3.12499	5.43793	0.886966	7.79793	4.84423	5.06667	0.0849622	1.30626	2.54055	0.636782	-0.153844	0.187833	-0.248091	5.16455	3.72605	-0.660448	1.54012	2.38934	3.20929	0.207252	2.82074	3.92951	4.8883	4.45498	4.23719	6.79186	6.78119	5.30219	6.40247	6.98397	7.5556	1.48855	4.90125	0.574539
TCGA.E1.5303.01	4.12481	3.27234	5.64443	6.14971	5.47591	4.68392	4.96761	1.41547	6.48938	6.07375	5.38688	4.52788	0.754025	1.17597	4.73675	4.01146	5.79232	1.95519	5.60669	4.80722	6.3755	1.43493	1.816	5.18134	1.37943	0.994757	0.981428	1.00386	5.1008	3.81812	-1.09364	2.27575	4.42681	3.29742	3.00572	5.65727	7.06238	4.64451	4.75227	4.94766	5.73411	5.76988	4.99757	5.85053	5.61911	7.34341	1.955	4.29823	-0.0168035
TCGA.DU.6408.01	4.49644	3.75203	5.67177	6.38796	5.2011	4.32935	5.60532	2.05531	6.65984	5.66801	5.3527	5.76957	1.07488	1.64454	5.44264	3.58109	5.35186	2.20681	6.19097	4.49823	6.11412	1.81848	2.1195	4.13684	1.96635	0.436819	0.913625	0.808623	5.71889	4.01444	0.738867	1.75056	3.97107	3.01244	3.76406	4.18219	6.21424	4.82921	5.18551	4.89957	6.52265	6.45316	4.8297	5.06431	6.04436	7.69766	2.47582	4.34145	0.350702
TCGA.74.6584.01	3.56916	3.7265	6.15761	5.9496	4.68681	5.03151	8.16471	3.48432	7.55753	6.75068	6.73326	6.0277	2.45534	2.19975	4.62591	3.91546	5.50255	3.82922	3.75382	4.53143	5.88992	3.58249	2.15384	2.98877	2.94624	2.2753	2.35473	2.48346	5.00067	3.53693	2.36031	2.74119	7.53299	3.12822	6.21406	5.20047	5.56845	6.28784	5.21499	5.52398	6.57782	5.83259	5.42319	6.25341	5.94379	6.57814	3.11741	4.9269	3.14848
TCGA.02.0003.01	4.02864	3.37715	5.71169	4.80379	4.90932	5.85854	4.08772	4.0996	6.08999	6.18134	5.55988	5.45431	3.66968	3.65549	5.25739	4.38992	4.62612	5.19545	4.08936	4.97105	5.28323	3.8159	3.28381	3.34134	4.0162	3.85778	3.99439	2.99869	9.12001	4.30338	3.88785	4.27975	8.98165	4.22425	5.1005	5.48798	5.42426	6.2986	4.81707	4.62871	5.56819	5.058	3.25375	4.62432	5.63615	5.87417	4.8774	4.16697	4.03041
TCGA.26.5139.01	4.34099	4.25834	5.88127	5.30499	5.25722	5.86873	4.18468	2.55996	5.83028	5.51794	5.29136	5.4451	2.11892	1.57589	5.21222	4.43714	4.58671	2.79313	5.38168	3.7897	5.60285	2.34707	2.39659	4.71623	2.80601	1.35284	2.08438	1.68289	5.41459	4.11125	1.66042	2.22672	9.7519	3.62232	8.58496	4.91257	6.06158	6.35115	5.19942	4.73756	6.39166	5.82559	3.06305	4.83542	6.06272	7.34841	2.57364	4.02756	3.13571
TCGA.TM.A7CF.01	4.02591	4.23969	5.19915	6.07066	4.74234	4.6525	6.79739	0.376258	7.21867	5.99466	5.91665	5.08586	0.323151	-0.386732	5.51504	3.64993	6.0099	-0.0560014	5.65821	4.5212	5.89716	-0.16089	1.64916	3.13266	0.0902429	-0.464582	0.582162	-1.99069	4.98408	2.43597	-1.25776	0.688235	4.29843	2.9484	1.56464	3.57634	4.89151	5.14175	4.34837	5.35104	8.24424	6.13052	4.90749	5.88309	6.06482	7.74191	0.0246483	5.29579	-1.49486
TCGA.HT.7470.01	3.69623	3.90607	5.73496	6.44601	5.00214	4.73984	6.29663	0.705752	7.15004	6.38668	6.00376	5.60215	0.0578444	-0.104774	5.18409	3.48802	6.19666	0.558886	6.32153	4.51574	5.82958	0.215097	1.81644	3.69534	1.02642	-0.961073	0.329912	-0.700202	4.67701	3.46787	-1.43123	1.14584	5.09846	3.24333	2.54186	2.88887	5.36567	5.52139	4.60085	5.17265	7.38002	6.35507	5.03319	6.8298	5.94134	7.77861	0.964115	5.07273	-0.150685
TCGA.DU.A5TW.01	4.86356	3.28398	5.52706	5.93094	5.11379	5.28332	2.91095	1.64499	6.28359	5.45139	4.9252	4.1164	1.13986	1.57321	4.95224	3.68949	5.22557	2.13921	6.24699	4.81306	5.813	1.62828	2.23907	3.09271	1.74637	0.976032	0.404019	0.497878	5.6995	3.75062	0.403855	1.76658	2.03156	3.58763	3.76646	3.27403	5.68366	5.32103	4.59361	4.90574	5.97703	6.40566	5.24017	5.26761	6.22131	7.64158	1.68533	3.59426	0.581591
TCGA.28.2514.01	4.23213	4.44526	6.48156	5.2056	4.79074	6.24128	5.36406	3.74539	6.51835	6.02951	5.2894	5.55564	3.06905	2.1369	5.01966	4.42791	4.75959	3.95063	4.5027	4.5321	5.98642	3.7645	2.21464	3.74807	3.46841	2.36136	2.15591	2.50807	5.52625	3.75187	3.01071	2.84316	9.09372	3.65044	6.67475	4.9165	4.95825	6.22351	5.3592	4.91307	5.33309	5.80203	4.12832	6.17267	5.58012	6.66549	3.1219	4.24801	2.5886
TCGA.HT.7483.01	4.17686	3.6129	5.89649	7.57954	5.51056	4.82832	5.22756	2.81745	6.83409	5.92358	5.65288	5.03183	1.51592	1.59029	5.10534	3.73194	5.3488	2.24028	6.6265	3.96252	5.97802	2.28377	1.88163	3.68808	2.05666	1.3807	1.46806	1.46273	5.43471	3.79422	0.570091	2.43406	5.61171	3.19393	6.31821	2.5875	5.93393	5.49205	4.97155	5.64626	6.36276	6.27216	4.51407	5.73425	6.40026	7.73596	2.75474	4.00706	1.22809
TCGA.28.5213.01	4.2918	3.65485	4.92422	5.75219	6.18256	4.86625	1.05728	1.49106	4.58884	5.84985	5.52848	4.19677	2.31587	2.15382	4.42497	4.24981	3.71976	3.52514	4.57894	4.6421	6.65464	2.73829	1.59572	5.70401	2.4928	1.43646	1.00277	1.1714	6.25096	3.75594	1.83706	2.7528	11.7618	4.30716	9.76353	6.53395	7.53088	6.41948	6.05141	4.51041	4.94254	3.77319	4.29176	3.49708	4.25519	5.0173	1.56414	3.87667	1.07899
TCGA.12.1088.01	4.14289	3.34078	5.8103	5.07488	5.45411	4.38007	3.58426	3.77312	6.02824	5.23	5.25805	4.87126	2.71878	1.13174	4.51027	5.24652	4.28308	3.11011	5.26983	4.39097	5.30543	3.20451	1.08932	5.13655	3.27734	2.88945	2.31106	2.10058	5.3325	3.91566	3.45467	3.41837	9.75082	3.56642	8.45006	6.17782	5.84184	5.69847	5.00638	4.99814	5.29437	4.94553	3.31108	5.16377	5.71713	7.53753	3.08229	3.69408	2.74818
TCGA.CS.5393.01	4.28425	3.35324	5.52232	6.28478	4.88016	5.06823	5.0753	0.669157	6.52209	5.54413	5.60592	5.23458	0.332953	-1.00229	4.95228	3.91799	5.65602	-1.03042	6.71985	4.69095	5.92526	-0.39421	1.5332	4.50949	0.474569	-2.37292	-1.13021	-0.614648	5.03696	3.73814	-0.596059	0.400318	3.79456	3.28274	2.52872	3.06261	6.18524	5.65604	4.74536	5.38232	6.7228	5.94772	4.44475	6.09398	6.11843	7.62471	-0.668911	4.3568	-1.52635
TCGA.06.0648.01	4.74028	3.96925	5.07355	4.79672	4.87124	5.08995	3.69671	3.37411	6.30745	5.35628	4.99994	5.10201	3.54513	3.12702	5.10324	3.69708	4.84459	4.45266	4.48855	4.25465	5.58535	3.6027	3.36647	4.2827	4.34536	3.07411	3.43543	3.2062	5.60273	4.27539	2.70846	3.21262	6.42992	3.69123	5.872	5.41686	5.24754	6.34546	5.57154	4.31008	5.62247	5.16513	3.19841	4.40978	5.76557	6.67243	3.64068	3.95201	2.73589
TCGA.19.2624.01	5.1925	4.59366	5.12998	4.33369	5.04855	5.71251	4.36613	4.7221	6.14877	5.57882	4.96447	5.32293	4.18445	4.27936	5.29148	3.96963	4.89	5.38917	3.27215	4.91694	5.55415	4.83733	3.50443	2.43618	4.51063	3.79941	3.57885	3.98631	10.2016	4.45088	3.83332	3.6652	7.13288	3.49675	6.67641	3.93683	3.55511	6.38957	5.04028	4.60307	6.22303	5.11266	2.92759	5.09804	6.2329	6.56376	4.60862	4.31223	3.73684
TCGA.DU.5849.01	4.40258	4.31064	4.90788	5.84761	4.74524	4.56052	6.035	0.291443	7.27824	6.34309	5.92933	5.94596	0.538959	-0.10371	4.53002	2.79513	6.14073	1.36066	5.95282	4.5058	4.99807	0.20723	1.76363	3.19878	0.171994	-0.390225	1.10471	-0.275947	5.15663	3.28743	-0.660375	1.61965	5.23697	2.93035	2.58899	3.74524	4.34638	5.39233	4.28772	4.66597	7.15426	6.43778	5.09044	6.10733	6.1262	7.47813	2.26191	4.75957	0.894427
TCGA.14.1795.01	4.79509	3.77663	5.52583	4.7666	5.38424	5.02281	4.75708	3.32332	6.54808	5.84918	5.38674	5.40103	3.74639	2.61603	5.79	4.7406	5.40976	4.33899	3.83385	4.48699	5.99282	3.73023	2.90926	3.88023	4.61057	3.18685	3.22948	2.12873	6.14055	4.54457	2.80462	3.16935	9.47077	4.1138	8.03206	5.68639	6.17716	6.72452	5.34849	4.0905	6.55144	5.43241	2.16605	4.56655	5.1062	6.37299	3.74724	4.19358	2.55691
TCGA.26.1442.01	4.25733	3.31406	5.93066	5.60376	5.12424	5.14816	4.7247	1.11515	6.271	5.91208	5.20944	4.97051	2.69627	3.13277	4.90163	3.77797	5.43661	1.76621	6.12198	4.17025	5.52478	2.66298	2.1697	3.01594	2.64114	0.752515	1.93637	1.3193	5.30557	3.41737	0.707648	1.82992	4.82971	3.37658	4.11016	2.05478	4.7402	6.23922	5.16501	5.45341	5.95606	6.32297	4.89247	5.05747	5.74569	7.42184	1.40192	4.20982	0.532429
TCGA.74.6575.01	4.10769	4.39292	5.98093	5.9235	5.22064	5.84813	5.86176	2.74434	6.68379	5.90133	5.5769	5.61723	3.01391	1.83703	4.4729	4.29823	5.20114	2.8785	2.21437	4.50102	5.87844	2.87959	2.25968	4.94118	2.61019	1.9003	2.49821	1.95293	5.6962	4.01553	2.18278	2.61667	11.0357	4.01027	9.33813	5.08027	7.02433	5.37331	4.72342	4.41706	6.16296	5.60139	3.84657	5.40128	5.58591	6.6269	2.54555	4.28334	2.65505
TCGA.12.0775.01	4.1677	3.86503	5.10645	4.74733	5.19826	5.06037	3.33093	3.43404	6.27452	5.8015	5.58657	4.92229	3.22044	1.71177	4.39005	4.56732	4.83553	3.34348	3.81423	3.77286	5.60586	3.31381	2.3116	5.29624	3.69063	2.29596	1.8743	2.06045	4.93439	3.83584	2.11607	2.27832	11.1334	3.7104	8.90075	6.35445	7.35115	5.85481	5.55519	4.53796	5.43311	5.11911	3.25681	4.88889	5.86064	6.8212	2.07471	3.96884	2.83014
TCGA.DU.6394.01	4.29856	3.334	4.7608	6.06988	4.13929	4.89333	5.26931	0.896382	6.87318	5.82122	5.24987	6.62529	0.960331	-0.282379	4.52145	3.31934	5.77046	0.174173	7.12028	4.95901	4.46997	0.504176	0.270818	2.56832	0.16923	-1.5498	-0.22315	-0.152208	5.38502	3.49811	-1.44722	0.853055	7.61017	3.38804	5.06908	4.79292	4.97796	5.50782	4.0992	4.26565	6.48381	7.21018	5.17792	5.72194	6.69026	7.90665	1.33974	3.89245	0.96614
TCGA.DU.7302.01	4.00253	3.94727	5.10515	6.16992	4.46693	4.40159	5.9415	1.21812	7.49888	6.34571	6.27588	6.72481	1.1165	0.0038016	4.18964	3.2095	6.56672	0.890528	7.74755	4.92144	4.76769	0.766161	1.77309	2.36797	-0.0813177	0.0643667	0.490654	0.416429	4.63202	3.42673	-0.390296	0.68535	4.01936	2.98588	2.23401	2.54641	4.335	5.83053	4.17103	5.09756	7.25811	6.52799	5.19871	6.72222	6.59846	7.90226	1.45842	4.81489	0.863236
TCGA.06.2567.01	4.82727	4.07149	5.62209	5.51098	5.50415	5.19765	3.01284	3.73893	5.57317	4.73031	5.04116	4.82271	3.21038	3.33408	4.93206	4.1928	4.51058	4.94197	2.87892	4.59739	5.90944	3.7978	3.4537	5.34215	4.09792	2.50488	3.79689	2.88833	5.8448	4.30163	3.55055	3.90749	8.67749	3.76475	6.93521	5.58691	6.99756	5.40943	5.36485	4.79297	6.1924	5.18446	2.73497	4.02067	5.28456	6.10503	3.9132	4.09317	4.66302
TCGA.12.0780.01	4.68431	4.2906	5.53308	4.41234	5.29498	5.96339	3.8638	3.93557	6.1574	5.27174	5.3063	4.77129	3.96506	2.8526	5.55456	4.23709	5.48571	4.06273	4.37201	4.11613	5.38237	3.93069	2.94188	4.011	4.39912	3.46277	2.52018	2.83286	5.22518	4.04352	3.16086	2.68354	9.904	3.73658	7.22909	4.29175	4.99997	6.86949	5.30243	4.3576	5.70694	5.17378	3.06066	5.26019	6.05802	6.35487	3.18919	3.98543	2.99893
TCGA.08.0392.01	4.34888	4.1712	4.72292	6.0852	5.65326	4.54596	1.53682	3.53467	4.7739	6.42026	4.88864	4.11219	3.81758	3.3917	4.50642	4.84755	4.8028	5.56217	3.42871	4.84028	5.13782	4.2756	2.81052	4.11173	4.45211	2.93533	3.7077	3.45828	5.73767	4.25465	3.12567	4.23509	9.55408	3.91839	5.26479	5.10481	6.0839	5.12155	6.07276	3.89617	5.55935	5.2395	1.37921	4.16002	3.86808	6.45712	3.19899	3.53952	4.7497
TCGA.DB.5278.01	4.64046	5.09508	5.27123	6.3819	4.6896	4.19074	7.85973	-0.704471	7.57276	7.00763	6.15043	6.27253	0.450672	-0.320023	5.52312	3.43886	5.67733	-0.444477	7.81709	4.77313	5.68694	-0.698588	2.18867	3.03378	-0.0123281	-1.14136	-0.201297	-0.649853	5.29945	4.1192	-1.93499	-0.255447	2.45083	3.62874	3.05835	4.79355	4.42289	6.37234	5.35748	4.68702	6.87726	6.50962	4.9303	5.21144	6.03922	6.3493	0.0483383	5.67454	-1.35851
TCGA.19.0955.01	3.99248	4.46724	5.68596	4.65794	5.25619	5.66224	3.76605	1.10059	6.47428	6.05332	6.06325	5.39823	1.51821	0.0630554	4.23736	4.61333	5.61123	0.392647	5.28252	3.84924	5.48678	0.435225	1.51768	4.61975	1.10567	0.188956	0.411072	0.234515	4.83071	3.82444	-0.0725742	1.29578	9.93697	3.20541	7.69236	5.26516	6.30605	7.04622	4.9996	5.08185	5.14175	4.82791	4.40595	6.02105	5.84329	7.95647	1.01208	3.77978	1.39448
TCGA.27.2528.01	4.43289	4.31269	6.5124	4.8751	5.16297	5.43469	4.30135	3.81602	5.91156	5.74657	5.01296	5.29886	3.55451	2.85855	5.16214	4.61001	4.71078	4.10339	2.81706	4.47058	5.86147	3.66382	3.45361	3.13636	3.79076	2.69438	3.00903	3.17182	5.51282	4.08015	3.00361	3.07783	8.55237	3.72264	10.006	4.78334	4.73987	6.01858	5.69745	4.97381	5.33291	4.85128	2.84288	5.29335	5.19494	6.2323	3.79646	4.07497	3.17317
TCGA.12.3648.01	5.06378	3.98127	5.58305	4.87208	4.94597	5.96572	1.64371	3.12892	5.71169	5.15917	4.77256	4.43912	2.83865	2.56313	4.94628	4.41839	4.73829	4.65963	3.59395	3.99972	5.99131	2.23382	2.39681	3.21529	3.41116	3.20654	1.97989	1.63903	5.1249	3.28502	2.6853	2.66599	11.6406	3.29805	6.86463	4.92228	5.27196	5.97175	4.94379	4.10878	6.36208	5.12095	1.77442	4.90865	6.51748	6.56525	2.15114	3.72977	3.27313
TCGA.CS.4938.01	3.96279	4.03073	5.97908	6.28158	5.7069	4.76739	4.55447	-1.00784	6.50703	5.94828	5.55268	3.90557	0.0134927	-1.47535	5.36776	3.65017	5.96329	-0.281152	5.30866	4.4466	6.36278	-0.945922	1.67314	4.61313	-0.171717	-0.364308	0.514373	0.13104	5.15742	3.88962	-1.37503	0.758347	2.52174	3.00835	1.67714	3.98579	6.57027	4.89179	4.86063	5.38519	5.4471	5.8878	4.79202	4.35685	5.83746	7.7249	-0.168216	4.22264	-1.82999
TCGA.27.1835.01	4.69794	4.05135	5.85053	4.79797	5.12766	6.70632	0.860694	2.79182	6.35896	4.51797	5.16534	5.09473	3.03226	1.63231	5.18705	4.39616	4.10102	4.31046	3.06879	4.29501	5.70716	2.66326	2.49745	2.32778	3.15721	1.86394	3.83694	1.76514	9.13623	4.10059	2.22624	2.43229	7.35831	3.66444	6.7238	4.81948	3.6859	6.62118	5.53362	4.59636	4.80087	4.35986	2.75322	5.17365	5.97821	6.6108	3.531	3.91345	2.63128
TCGA.HT.7880.01	4.0855	4.85769	5.08107	5.78273	4.72381	5.01764	6.85287	-0.142395	7.3823	6.70268	6.21664	5.54118	0.233651	-0.651595	5.2046	3.33741	6.71866	-0.0611963	4.00163	4.16048	5.40237	-1.14464	2.02678	2.75432	1.04814	-1.43327	0.415579	-0.609171	4.21933	3.12015	-1.62905	1.13795	4.75357	2.47471	2.14762	3.24175	4.53745	5.69817	4.23965	4.91617	7.88325	5.29484	4.55068	6.93123	6.29922	7.84025	-0.256309	5.60298	-0.899342
TCGA.06.6389.01	4.19386	3.70689	5.0632	6.1041	5.24393	6.28388	4.84013	2.00889	6.17452	5.59339	5.05479	4.39911	1.84452	3.65239	5.96871	3.83748	5.12805	2.74292	6.3528	4.73109	6.52219	2.72658	2.03235	5.08562	2.92576	1.44232	1.86469	1.31354	5.0814	4.67277	1.06043	2.66289	7.44412	3.75456	6.33834	4.74512	7.17353	4.97963	5.40019	4.1985	6.31649	7.09571	4.58936	3.81492	5.77858	7.15	2.7065	4.87558	0.290726
TCGA.14.1037.01	4.48871	4.17009	5.18991	4.76404	6.01025	4.96986	2.12949	2.76041	6.18238	5.69439	5.36323	4.95209	2.35458	1.37274	4.58448	3.84849	4.85381	3.13691	4.5353	4.25405	5.76802	2.91837	2.8336	4.3339	2.92916	2.65062	2.70279	1.65651	5.98997	4.09466	2.04348	2.77817	10.6757	3.7343	9.46515	5.94346	6.64358	5.59094	5.51267	4.80317	5.67675	5.27815	2.39524	4.85474	4.08859	6.28363	3.12574	4.49496	2.90888
TCGA.26.6173.01	4.37465	5.04953	5.94973	5.09756	5.21318	6.14247	1.30237	3.17542	5.70243	5.71926	5.51151	5.61642	3.52797	3.68603	5.15164	4.7036	4.04983	3.47079	3.31618	4.57179	6.27895	3.98254	2.59729	4.57003	3.56235	1.40865	2.89913	3.00778	5.6623	4.19487	2.21154	2.97241	6.54633	3.74046	7.68487	5.73403	5.95521	6.13975	5.73323	5.21088	5.41146	5.19458	2.69079	5.71482	4.84556	6.55444	2.92673	3.72344	3.46067
TCGA.87.5896.01	3.80958	3.74421	5.55688	4.93049	4.80825	6.79336	3.68856	3.97987	6.57453	5.01471	5.12006	5.71622	3.11688	3.33881	5.30642	4.27302	4.63867	4.25817	3.37903	4.12715	5.9757	3.94102	3.32275	3.68994	4.06628	2.74677	3.07103	4.00766	5.31508	3.71524	3.41658	3.19784	11.2453	3.59268	8.27682	4.80798	5.96522	6.41155	5.70905	4.77829	6.46088	6.38095	3.69794	4.8395	5.94089	6.6206	3.74798	4.4009	3.65646
TCGA.02.0052.01	4.68142	3.82344	5.88061	5.52279	5.6338	5.24742	2.81714	3.44683	5.13804	6.02885	5.28303	4.90712	4.04152	4.42962	4.98157	4.00444	3.8339	6.00516	2.86722	5.23975	6.14369	5.14843	4.9572	3.75565	4.76021	4.17698	4.50021	3.17073	6.43389	4.48963	3.62736	3.89381	9.3104	3.52749	6.65899	6.6829	6.16235	6.12702	5.29679	4.32636	5.72005	4.24236	3.43782	4.09989	4.69229	5.72194	4.82824	3.98388	4.3114
TCGA.TM.A7CA.01	4.52802	3.37071	5.61899	6.63146	5.07906	5.31438	5.23788	1.67318	6.79617	5.29716	5.35753	4.82802	1.14611	0.853012	5.35735	3.75239	5.63889	1.88007	7.13799	4.5598	5.69254	1.03027	3.03824	3.51017	1.46414	0.358812	1.11427	0.436789	5.21243	3.81463	0.145849	1.50379	2.75743	3.1492	2.16341	3.81261	5.55587	5.08784	4.30946	5.03926	7.03043	6.41498	4.8282	5.10752	6.95509	7.94716	1.65677	4.37224	-0.271367
TCGA.DB.5275.01	4.37357	3.6605	5.82307	6.63404	5.44108	5.57586	4.33103	1.74452	6.98638	5.82818	5.06062	4.27129	1.28683	1.27435	5.13765	4.16007	5.56221	2.10389	6.62085	4.7834	5.88896	1.7562	3.04895	2.95926	1.89642	1.04437	0.980646	0.717346	5.21181	4.22431	0.926308	2.0775	3.59127	3.17954	3.58369	4.37238	4.70195	5.11023	4.43267	5.04949	5.97138	6.41615	4.9427	5.23858	6.55718	7.87424	1.84148	4.22431	0.174861
TCGA.FG.A713.01	3.75818	5.23675	4.60866	5.60794	4.43611	4.59154	7.62222	-0.493415	8.00231	6.92124	6.60097	5.74103	0.120616	-1.44449	5.01382	3.03184	6.63698	-0.231041	6.15524	4.15622	5.49091	-2.2137	1.60457	1.92127	0.167632	-1.44277	-0.0473156	-1.80748	4.05617	2.93883	-2.73954	0.446993	4.63285	2.45889	4.76561	3.65108	4.11901	5.60177	4.20255	4.61665	8.44536	5.56644	4.83187	6.65428	6.16361	7.41336	0.557535	5.73017	-0.388664
TCGA.26.5135.01	4.83861	4.55266	5.26954	4.62089	5.46699	5.65163	3.29581	3.50392	6.2588	5.43555	4.80494	4.9414	2.96054	3.37754	5.82741	4.02355	5.20189	4.12852	4.23418	4.11794	6.04278	3.4261	2.22005	4.81172	4.00501	2.43594	2.65959	2.72276	9.64748	3.90683	2.75782	2.75213	9.42715	3.84531	8.65252	5.38744	5.80343	5.70568	5.4545	4.31866	6.30209	5.37978	2.59518	5.25603	5.21318	6.25327	3.51213	4.40676	2.2247
TCGA.06.5859.01	4.7899	4.66951	5.98566	5.05829	5.56322	5.58674	2.04942	3.74395	5.732	5.54901	5.38417	5.23332	4.4928	5.19378	4.99343	3.93555	4.53539	5.19545	3.11512	4.97252	5.99639	4.85009	3.18995	4.1462	4.86967	4.11321	3.99343	3.89148	6.22162	4.1928	3.80316	3.88433	5.08696	4.11354	4.13162	5.68705	6.00405	6.21288	5.73275	4.83415	5.21356	5.38179	3.27406	5.03492	4.56287	6.03667	3.77672	4.13797	3.39956
TCGA.CS.6665.01	4.19281	3.4185	5.48984	6.00885	5.5787	4.90676	4.84872	2.66259	6.28012	5.89946	5.13039	4.73419	1.65207	1.55728	4.90236	4.13047	5.6257	2.60435	5.71152	4.51795	6.34272	1.97812	1.22962	6.22503	2.38246	0.953228	1.25867	1.6572	6.79649	3.94682	0.360134	1.75853	6.05374	3.22554	5.60994	5.70468	7.60251	5.37563	5.13068	5.19792	5.73018	5.11384	4.35264	6.37738	6.10494	7.84819	2.53454	4.92146	0.892314
TCGA.P5.A5EX.01	3.82147	4.75707	4.90923	6.01533	4.83608	4.41594	3.35123	0.117747	6.61906	6.23864	5.96263	5.65722	0.42809	-0.756509	4.15009	3.72855	6.48351	-0.664118	5.08217	4.6195	5.50491	-0.496414	0.584035	4.5383	0.0863821	-1.18122	-0.282249	-0.890078	5.01761	3.80052	-1.32273	0.520398	9.71171	3.58122	7.6627	4.66882	6.61366	4.8856	5.62024	3.8608	5.45958	5.63654	4.69955	4.59712	5.82827	7.62782	-0.924171	4.26578	0.370917
TCGA.27.1838.01	5.0659	3.73867	5.04494	5.09902	5.59624	5.60696	1.59345	3.99166	5.54272	4.77619	4.68036	5.68714	2.85785	2.58416	4.74977	4.76247	4.13722	4.06904	4.50289	4.34686	6.25412	3.77977	1.27282	5.49531	3.64716	2.76874	2.47912	2.75659	9.84427	3.49098	2.93867	2.77531	12.5222	3.74418	7.62524	5.68298	7.20735	6.26739	5.43077	4.56529	5.42579	5.08046	0.963554	4.12481	5.38021	6.29399	3.10353	3.85879	3.03854
TCGA.DU.A76L.01	4.01474	3.89738	5.14966	5.13669	4.89437	5.50128	4.29279	3.77218	6.37124	5.45752	5.17004	5.74728	3.2161	2.64854	4.71897	4.58612	5.12278	3.79041	3.96743	4.51697	5.80882	3.06169	3.04313	4.78864	3.16143	2.32701	2.98219	2.84746	5.21472	3.65723	2.75641	2.68904	9.46186	3.9465	10.0296	4.7412	6.06382	6.27018	5.47618	4.70888	6.36629	5.07504	3.68478	5.9451	5.79901	6.97938	3.30944	4.43586	3.2666
TCGA.06.0190.01	4.37408	4.05101	5.95335	5.50632	5.33617	5.69625	2.23917	3.43668	5.50971	5.6986	5.10267	4.98433	3.33351	2.44075	4.87072	4.59395	4.86699	3.89878	4.80301	4.63033	5.76783	3.69244	4.12389	4.89987	4.10228	2.54634	2.67807	3.27804	5.44034	4.3794	2.71973	3.15979	10.5242	4.32897	9.59435	7.45411	6.96789	5.9637	5.75244	4.40157	5.2962	5.12445	2.82735	4.94945	5.3325	6.74757	3.49304	3.86285	3.68249
TCGA.HT.A619.01	4.46171	3.81834	4.64	6.11769	4.26468	4.55812	4.64716	0.499158	6.70065	5.3748	5.22245	6.37162	0.807898	0.0974933	4.56575	3.62426	4.86601	1.13475	7.9283	5.67245	4.16791	-0.627835	1.55339	0.180548	-0.218961	-0.399905	1.52613	-0.771939	5.6843	4.44272	-0.505899	1.92329	0.0532146	3.65139	6.18518	1.87687	2.18935	6.0517	4.36624	4.02598	6.69467	6.35476	5.29959	6.50672	6.35851	6.86488	2.49148	3.55439	0.345091
TCGA.IK.7675.01	4.24884	3.12955	5.98705	6.88116	4.77545	5.15506	2.7345	3.51022	5.9413	5.49357	5.52167	4.52418	2.05637	2.00295	5.05533	4.07394	4.6564	2.85769	6.32187	4.38357	5.6696	2.805	1.26825	2.87608	2.63715	1.08738	0.875609	2.21213	7.90716	3.24506	1.36248	0.897668	3.25954	3.61911	4.75173	3.15562	4.7697	5.34193	5.12065	5.78781	5.40905	7.1026	4.47519	5.65776	6.35151	7.73006	2.24493	4.12134	1.39315
TCGA.06.0184.01	4.04018	3.78464	5.8353	5.59138	6.15138	5.28827	3.56367	1.58596	5.56313	6.472	5.64495	4.66245	2.34261	0.90305	4.60911	4.28872	4.35888	2.31526	4.44231	4.46847	6.762	2.52907	3.23567	4.81728	3.13168	1.83482	1.13125	1.81307	5.29099	3.61082	1.757	1.75444	12.0183	3.99224	7.59732	7.30284	7.16259	6.52656	5.96719	4.69811	5.22449	4.82041	2.38003	5.12847	4.52616	5.28134	2.4664	4.15486	2.61246
TCGA.14.1451.01	4.1927	3.25728	5.81592	5.20256	5.39196	5.15176	3.01701	3.30397	6.17607	5.90753	4.86758	5.62175	3.12673	2.55583	5.49814	5.01976	4.43513	4.03756	5.20932	4.46454	5.95952	3.97309	1.95669	4.61476	3.67084	2.94086	2.93455	2.53644	9.77	4.25569	2.80442	3.93153	9.80862	3.8108	8.25145	5.99017	6.71032	5.81263	5.3872	4.5862	5.5563	5.75988	2.87831	4.86011	5.35093	7.29154	3.97581	4.2122	1.48324
TCGA.14.1452.01	4.7649	4.69102	4.88001	5.35535	5.76802	5.0705	1.90061	3.0131	5.84109	5.69852	4.89084	5.01377	3.23947	1.79012	5.09929	5.07544	4.40494	2.85489	4.45936	4.10249	6.18545	3.07929	1.92551	4.57345	3.80766	1.91152	2.56356	1.86602	5.30548	4.06771	2.32195	2.50008	8.99671	3.76698	7.66827	6.22939	7.52336	5.71113	5.11456	4.75858	5.41771	5.53071	2.53711	4.20233	5.69074	7.95495	3.05796	3.50491	2.83322
TCGA.FG.6689.01	3.75626	3.3999	5.45567	6.29236	5.44963	4.92841	6.12568	-2.67097	6.86287	6.34169	5.89622	5.04954	-0.0496474	-10.6481	5.04095	3.84741	5.8972	-2.92719	6.57724	4.52119	6.18199	-4.19448	1.86132	4.13258	-1.08377	-2.62898	-0.997846	-2.92829	4.39602	3.92648	-3.45844	0.400016	3.56041	3.31337	0.403979	3.55603	5.60463	5.18436	4.73156	5.22697	7.13668	6.05123	4.82858	6.15816	6.30991	7.79073	-1.46452	4.82445	-4.32273
TCGA.E1.A7YY.01	3.40197	5.49652	4.73418	5.90923	4.49708	4.55617	7.58239	0.169911	8.57192	7.09397	7.24515	5.86247	0.663683	-0.378245	5.10343	3.23509	7.18144	0.751353	3.52794	4.10209	5.51664	-0.542726	2.55617	3.04235	-0.222428	-0.310216	0.753689	-0.617213	3.27698	2.9642	-1.39456	0.263632	8.66684	2.94541	1.11897	1.45145	4.40705	6.30311	3.88935	4.75939	8.54487	4.85805	4.86743	7.07931	6.26506	7.19135	1.0501	6.12994	-0.359602
TCGA.16.1055.01	4.07173	4.08865	5.16803	4.51807	5.32424	5.58319	1.93021	4.70713	6.04937	5.53893	5.02308	5.63051	3.69873	1.35083	4.32208	4.35008	4.70096	3.81986	4.97508	4.46694	5.27401	4.54263	1.90066	4.5923	3.57671	2.70838	2.8265	3.08693	5.06313	4.03212	3.62397	3.39469	9.81174	3.41864	8.92561	6.10224	6.43363	6.07603	5.06229	4.41481	5.20655	5.08579	1.86851	5.62677	5.70845	7.70227	3.85316	3.65637	4.06631
TCGA.06.0192.01	4.56641	3.59856	5.30679	5.1928	5.82666	5.56791	2.27255	3.27159	6.16747	5.60224	5.09887	4.55933	2.95903	1.85407	4.41482	4.21259	5.14108	3.07774	5.30399	4.0771	6.03797	2.47525	2.85945	5.31898	3.3541	1.90062	2.13381	2.14514	5.41612	4.00931	2.41265	2.29637	11.5023	3.43156	8.36149	7.04114	7.90382	5.72318	5.51812	3.79618	5.51864	5.41308	2.37189	4.59575	5.39467	6.96391	2.91032	3.74326	3.48396
TCGA.14.0786.01	4.75932	4.56498	6.54343	4.92708	5.16686	5.65432	1.74107	2.39927	6.09687	5.58108	5.00961	5.4115	2.90577	1.76843	5.16393	4.69628	4.83871	2.87111	2.45174	3.88933	5.92077	2.59729	2.25036	4.50423	2.82785	1.6683	2.62356	1.78665	5.55744	4.26744	1.93087	2.55936	10.572	3.62198	7.18791	4.94655	6.33217	5.69061	5.16177	4.79618	5.74795	5.92463	1.61105	5.05145	5.73918	7.85412	2.96503	3.93172	2.64632
TCGA.HT.8563.01	3.36899	3.46345	5.22737	6.78211	5.55837	4.53106	2.75363	1.08625	5.97305	5.80213	5.2326	5.11104	1.5962	-0.254528	3.95422	4.29817	5.62958	0.548243	6.39152	4.02057	6.67744	-0.427832	1.81345	6.21922	0.630831	-0.82337	0.658779	0.494622	5.80682	4.25575	-0.359316	1.85778	8.62956	4.12626	6.86508	6.18501	8.05997	4.64558	5.48721	5.10759	5.13496	7.06816	5.05392	5.61828	6.44396	8.0755	0.524625	4.30861	-0.504786
TCGA.28.5209.01	4.2556	3.85823	6.22193	5.11268	5.11801	5.87438	3.26497	3.39913	5.60579	5.36372	4.95182	5.51789	3.06387	3.26091	5.26905	4.16103	4.63375	4.42918	4.58117	4.54098	5.84609	4.02011	3.34372	3.51546	4.33906	3.09103	3.67599	3.24921	7.93271	4.4022	3.22114	3.38065	10.465	4.20981	8.85967	6.00093	5.9312	5.87479	5.5873	4.63931	6.12683	5.39872	2.72357	4.92003	4.72916	7.16226	4.35895	3.90522	3.77319
TCGA.EZ.7264.01	4.73296	4.04623	4.82978	6.43924	4.71121	4.70677	4.40334	0.17255	6.95734	5.71215	5.04859	6.77096	0.787648	-0.0482462	3.88742	2.95659	5.43294	0.794318	7.30108	5.24699	4.65206	0.286691	1.07462	2.09456	-1.20086	-0.0764531	0.0593729	-0.409985	5.46261	4.29765	-2.00254	1.31848	2.19683	3.17645	2.54897	2.79348	4.07748	5.59667	4.27056	4.22897	6.41014	6.78482	5.44035	5.2439	7.30405	8.01553	1.43743	4.20732	0.603281
TCGA.QH.A65V.01	4.38113	3.85984	5.19806	6.03231	4.944	4.16972	5.3128	-2.62416	6.72603	6.47122	5.92311	5.25492	0.498547	-0.38114	4.71636	3.48934	5.76713	0.208125	7.5546	4.96052	5.29022	-1.2196	1.89397	3.12606	0.799385	-1.3282	-0.286029	-1.1041	5.25631	3.87005	-1.44779	1.547	3.23939	3.35176	1.04698	3.09339	4.89263	5.46834	4.30784	4.25638	6.2199	5.95359	5.05156	5.57851	5.58945	7.11318	0.811134	5.26362	0.288601
TCGA.06.1801.01	4.13789	3.57167	5.52561	5.24829	4.82784	5.60574	2.66137	3.14222	6.14561	5.36017	5.18483	5.29356	2.70281	1.82973	5.33931	4.13454	4.64948	3.94031	4.29481	4.08759	5.78758	2.3954	2.37917	3.4247	3.3112	2.34639	2.09687	2.27328	5.3444	3.61227	2.79985	2.71604	8.00258	3.59428	8.27509	5.28524	6.10091	6.35839	5.03409	4.61452	5.62034	5.43186	2.86557	6.9419	5.62567	7.22734	2.54277	4.10323	2.03826
TCGA.16.1460.01	4.44197	3.13409	5.86804	5.96411	5.33598	5.07793	4.30985	1.18749	6.45479	5.6705	5.32711	4.05412	1.21016	0.425552	5.03684	3.89749	5.40992	1.11448	7.16825	4.49454	6.13334	0.805401	2.31149	3.98069	1.12023	0.562168	1.61521	0.553766	5.51223	4.36488	0.256355	1.62972	7.84519	3.42649	8.0305	4.55892	7.33514	4.82497	4.79901	4.89374	5.00407	6.97422	4.49487	5.4539	5.45902	7.84644	2.45899	4.00357	0.823281
TCGA.FG.A4MT.01	4.7886	3.74527	5.13022	5.60204	5.5314	4.74101	5.08466	1.26723	6.51845	5.44815	5.2348	3.82417	1.13994	1.8603	5.67218	3.9575	5.31796	2.2204	6.80869	5.0414	5.96146	1.5445	2.5316	3.17939	1.88801	1.49674	1.34511	0.64602	6.11596	3.74859	0.519257	1.55174	3.13426	3.40922	5.34511	2.97479	5.56813	4.87359	4.65321	4.69936	6.28607	6.21891	4.89478	4.63864	5.38162	7.19605	2.23693	4.47944	1.03126
TCGA.12.0670.01	5.02801	4.28032	5.47564	4.53344	5.51593	5.51335	4.25998	3.16414	5.77647	5.92298	4.87835	4.64223	3.75726	4.26497	5.02893	3.67961	4.7151	4.81469	4.19516	4.40193	5.79153	3.87061	3.22901	3.77755	4.78709	3.43398	2.95062	2.63643	7.71339	4.12922	3.01637	2.45387	9.00675	3.02072	4.94543	5.58141	5.41385	6.03473	5.83395	4.16722	5.57383	4.72887	3.18209	5.05961	4.76423	5.30089	3.59871	3.90725	3.23255
TCGA.08.0522.01	4.36523	4.68786	4.64773	4.90062	5.13708	5.94661	1.31767	3.72296	5.62258	5.35289	4.65146	5.23747	3.33988	2.48236	4.47301	5.53115	5.53592	4.06409	2.79529	4.99591	6.01464	3.54085	2.86644	4.74424	3.19592	2.46629	2.84201	3.14258	5.37576	4.10088	2.85288	2.95233	9.4743	3.9243	9.10846	7.02619	7.27	5.30878	7.09499	4.13546	4.69319	5.71791	2.47447	3.95193	5.00571	6.59197	3.47834	3.95607	4.99674
TCGA.12.1095.01	4.0423	5.01869	5.31559	5.16122	5.26747	5.03179	3.32199	2.79828	6.20777	5.56356	5.5971	5.66772	3.16573	1.68721	4.73718	4.63102	4.92594	3.01599	3.75645	4.25418	5.88164	3.51449	2.98038	4.97971	3.09801	2.93257	2.1533	2.30853	5.30769	3.64613	2.74621	2.90922	10.2068	4.01381	9.89522	6.9401	7.77653	5.87283	5.47253	4.56169	5.17255	5.30466	2.94613	5.15453	5.31406	7.06626	3.133	3.90916	2.80961
TCGA.CS.6668.01	4.48864	3.53974	4.64944	6.07471	4.33021	4.74982	4.35155	1.07681	6.72169	5.25907	5.05016	7.12958	0.700604	0.0241735	4.19762	3.25833	5.34702	0.673707	7.3278	5.28515	4.39459	-0.0472378	1.06061	1.90399	-0.048777	-0.501265	-0.215249	0.0840528	5.45617	4.43052	-1.35537	1.32507	4.17935	3.39015	3.55829	2.2874	3.41542	5.07982	4.12179	4.51779	6.30867	6.97044	4.86057	5.74875	7.05363	7.887	1.63331	4.68804	0.0702671
TCGA.19.0962.01	4.46832	4.95385	5.72995	4.7244	4.82213	5.55323	3.82466	1.07224	6.61696	5.31281	5.64289	5.14671	1.76033	0.900915	4.51953	4.63649	4.84046	1.22835	2.0791	3.97045	5.14553	1.3533	1.52123	4.54314	1.76632	0.241505	0.984585	0.501887	5.34058	3.76224	0.740071	1.83302	9.77483	3.79839	9.06023	4.8089	6.19838	5.92821	5.06936	4.76948	5.19664	4.58824	3.34877	5.42598	5.24465	8.07695	1.49133	3.87204	2.84049
TCGA.28.5204.01	4.19386	5.09682	6.0312	5.15134	5.67292	6.21669	2.3705	2.97516	5.23665	5.2424	5.18765	5.13027	3.13684	3.77655	5.31225	4.21301	4.76102	4.98862	2.26522	4.32408	6.08067	3.71265	3.03552	3.56139	3.5049	2.65144	3.26738	2.13339	6.0667	4.27159	3.50417	3.70414	9.79206	4.02293	8.7347	4.41418	6.16285	6.54481	5.52528	4.77628	6.13872	5.26048	1.08817	5.39956	4.54588	6.02423	3.73099	4.00059	3.34104
TCGA.DB.A64L.01	4.16683	4.15429	4.94275	5.49101	4.08311	4.43201	5.94493	-1.00692	7.25701	6.37423	6.49222	6.04891	0.629575	-3.37792	3.91889	3.90949	6.11973	-2.40901	6.26938	4.8786	4.66631	-3.11245	1.64782	2.57059	-2.70949	-2.20242	-0.690579	-1.25402	5.06584	3.41643	-2.64602	2.11512	3.92279	3.44187	2.28121	3.4364	4.19677	5.9788	4.16702	4.7434	7.43772	5.41513	4.83921	5.64042	6.62056	6.91497	-0.228697	4.60302	-0.762488
TCGA.06.0213.01	4.39273	4.13451	6.51209	6.38897	6.26247	4.91724	2.51991	3.66486	4.4064	5.94489	5.32613	3.9472	3.39391	3.96089	5.03392	4.6808	4.10337	6.31807	3.2096	5.24656	5.91306	3.74011	3.08578	5.7794	4.47782	3.07232	3.68642	2.9814	6.16086	3.71766	3.7818	3.29133	11.5129	3.81004	6.41182	6.36127	8.05302	6.22459	5.93133	4.71022	5.94402	3.64117	1.60203	2.47015	5.00245	4.9481	3.44951	3.8496	3.61879
TCGA.27.1837.01	4.13289	3.94806	4.66474	4.6866	5.28045	5.42771	4.16242	4.42243	6.03848	4.82165	4.63028	5.60071	3.06514	2.34758	4.71251	4.79471	4.33694	4.49174	4.71527	4.44576	5.49901	4.00605	1.64294	4.67086	3.21892	2.67454	2.70306	2.93218	5.60145	3.49236	3.35401	3.57685	10.3876	3.64901	6.77556	3.7801	5.75578	5.11735	4.78477	4.76249	6.17318	5.17783	2.48098	4.59833	6.00416	7.86398	3.7065	4.21567	3.64741
TCGA.06.0175.01	4.09461	3.54716	5.07784	5.58949	5.17685	5.08241	3.63353	3.4162	5.83651	5.26083	5.06557	4.89763	3.9965	3.22174	4.88841	4.28687	5.30108	4.21433	5.01315	4.53176	5.9631	4.08272	3.25774	5.03766	4.09345	2.7619	3.49159	3.22682	5.33284	4.32134	3.46594	3.98607	9.66276	3.97953	7.22345	6.02442	6.8244	5.52539	5.40736	4.00517	5.25427	4.9089	2.64434	4.37456	5.57723	5.8667	3.36132	3.82263	3.46229
TCGA.02.0084.01	4.74682	4.0189	4.55104	5.12268	5.67577	5.1994	2.66038	1.38706	6.5914	4.91975	5.12936	3.66895	2.31168	1.76909	4.68347	4.65815	5.33016	1.50121	7.18747	3.85017	6.13918	1.25543	1.88513	4.99644	2.01562	0.773991	1.49796	1.45853	4.61088	4.33482	0.501427	0.798135	7.48768	3.68152	6.71397	6.3408	8.13848	5.90512	5.87609	4.2332	5.62933	6.30364	3.44008	2.73107	6.4788	8.33325	1.55903	4.01324	1.19546
TCGA.14.0812.01	4.57833	3.60488	5.73275	5.55181	5.74739	5.01212	5.5995	2.34659	5.8845	5.92348	5.5518	4.78483	2.36282	1.00338	4.69336	4.57989	4.96884	4.00159	3.1934	4.23754	5.93582	3.18705	2.26134	4.63223	3.26996	2.17866	2.82046	1.04506	5.63833	3.87765	1.98686	3.29917	10.2153	3.27617	7.03094	5.31044	7.04434	5.54442	5.32164	4.51986	5.88395	4.96964	3.51957	5.04158	5.39034	6.64405	2.45613	4.08473	2.74591
TCGA.DU.A6S8.01	5.00333	4.5946	4.47736	6.04495	4.90062	4.76303	5.64889	-0.157954	6.89524	6.08739	5.28759	6.13441	1.34396	0.509616	4.5004	3.21826	5.21094	0.812323	7.35796	5.31734	4.81399	0.594426	1.11848	2.31324	-0.209054	-0.310216	0.66599	-0.286261	5.63105	3.85103	-0.733101	1.49002	3.81121	3.42215	5.31997	2.68332	3.53711	5.94747	4.38337	4.07488	6.65833	6.31222	5.44427	5.36672	6.62351	7.32318	1.68724	4.53516	1.13424
TCGA.08.0521.01	4.5039	4.73878	5.39151	5.37316	4.99761	5.90933	3.71578	2.4924	6.34168	5.95042	5.30115	4.94884	2.61709	2.17541	4.81566	4.79087	5.24388	3.06213	3.07628	4.69982	5.85041	2.54687	2.45417	4.29749	3.13255	1.8209	2.28992	2.1784	5.44739	4.10123	1.54525	2.15545	9.6766	3.79121	5.97395	5.06006	6.15295	5.45659	5.95656	4.07796	5.18169	6.46323	3.85971	4.76884	5.49192	6.91788	2.24692	3.90618	2.39265
TCGA.HW.7493.01	3.56065	3.77709	5.88287	7.21727	5.10954	4.49987	5.9353	-0.246567	6.95052	6.06901	5.9529	5.51608	-0.0525013	-2.14045	4.78598	3.59547	5.72147	-1.28667	5.67575	4.53247	5.7763	-0.789037	1.05024	4.5996	-0.212627	-1.70522	0.469267	-0.920154	4.69974	3.57517	-1.55226	0.58621	4.1062	2.53373	4.31116	3.64377	6.90429	5.7459	4.936	5.40575	6.80484	6.13825	4.74327	6.37664	6.10293	7.56378	0.792681	4.50906	-1.39843
TCGA.DB.A4XF.01	4.29097	3.5561	5.32223	5.94136	4.95992	4.94739	5.29934	2.20045	6.99135	6.05671	5.79651	4.00253	1.34449	1.95613	4.40851	4.29585	5.86557	2.95821	7.34405	4.24557	5.64921	1.70005	1.71225	2.65943	1.52521	1.2587	1.44815	1.33923	5.01959	3.52979	0.0703804	1.65291	6.94666	3.62004	4.77332	4.48774	6.01801	5.49763	4.79516	5.14501	6.81439	5.93318	4.49366	6.0945	6.24083	7.85385	2.6399	3.82801	1.66782
TCGA.41.2573.01	4.66527	3.86487	5.70599	5.98265	4.88233	4.89724	6.20489	3.58055	6.98552	5.99588	6.18508	5.79488	2.98223	1.98619	5.90647	3.99471	5.42628	4.17796	3.84078	4.83774	5.65402	3.81195	2.82805	3.28941	4.74012	2.67926	2.32232	2.66636	8.56273	4.26571	3.31903	2.93836	9.21122	3.6333	5.4862	5.1636	5.87056	6.14523	5.27835	4.71894	5.72752	5.42983	4.03808	6.17138	5.70086	6.28745	3.73442	4.22987	2.21869
TCGA.12.1099.01	4.72008	3.14563	5.51231	5.33584	5.49647	4.07996	4.64046	3.21859	5.832	5.97778	5.5087	5.30647	2.32239	2.46155	4.83179	4.21216	4.97281	3.63806	5.78526	5.15929	5.53776	2.60059	1.97178	3.76905	3.59718	2.52958	2.85313	2.33314	5.80803	3.77502	2.53556	2.49967	9.27404	3.35463	6.81087	5.90094	5.27346	6.47161	4.83571	5.08122	5.57002	5.68128	2.32663	5.87352	5.10114	6.91539	3.25443	4.19263	2.19396
TCGA.76.4928.01	4.06215	4.58461	5.33405	5.11989	5.21085	5.37816	1.21666	3.43636	5.51577	6.02411	5.45175	4.83786	3.19502	2.8077	4.93078	4.60625	4.83644	4.23414	3.04975	4.32921	6.13881	3.60834	2.72005	4.47144	4.01892	2.77589	3.01084	3.41592	6.43462	3.48256	2.80185	2.36615	12.5535	3.89749	8.50111	5.94928	6.19983	5.68974	5.42964	4.20092	5.80688	6.09977	2.02231	5.2189	4.78893	6.34229	3.00783	4.1742	3.4236
TCGA.32.5222.01	4.44039	3.72706	6.59748	5.48351	5.80456	5.62495	3.00192	2.99442	4.4842	6.1884	5.32996	4.77347	3.21495	2.67081	5.24889	4.65741	4.19238	4.44923	3.9971	4.4452	5.86359	3.41797	2.25946	4.44431	3.87459	3.1517	2.79351	2.53269	6.65236	3.97679	2.63934	2.99878	9.11798	3.79989	7.23977	6.70147	6.82924	6.68284	5.17923	5.22328	5.57255	4.20252	3.53804	5.4972	5.08485	5.34578	3.52455	3.82318	4.70129
TCGA.06.2569.01	4.68796	2.80357	6.11562	5.42182	5.29076	4.73357	0.489362	1.22814	4.89896	5.8391	5.69653	5.55049	3.51863	3.24962	4.24329	4.58265	4.94755	3.5341	5.32654	5.19037	5.24655	4.33085	2.92579	2.03355	3.64871	3.17237	4.36456	4.97738	7.49449	4.48825	3.73915	3.83053	3.88755	4.63458	11.7826	5.81105	2.25223	4.69544	5.25838	5.32797	4.41952	6.18178	3.83596	6.04639	6.70003	4.37824	5.55517	3.76737	2.50437
TCGA.P5.A730.01	4.61427	4.7115	4.59755	6.40246	4.71492	4.32788	4.90289	1.69723	6.9382	6.449	5.54145	5.701	1.86496	1.55813	4.04898	3.2426	5.78261	2.12767	7.96692	5.01599	5.03102	1.60943	1.18273	2.87358	1.1162	0.720354	0.0234575	0.865564	5.63261	3.60491	0.409677	1.77523	3.49935	3.4342	5.73441	2.50601	3.53322	5.30208	4.44649	4.73707	6.51443	6.65866	5.57491	5.71647	5.93523	7.95924	1.93417	3.94686	0.836345
TCGA.19.1788.01	4.93607	3.29919	5.56479	6.27715	5.72534	5.47225	6.87902	-1.33456	7.29962	6.04902	5.95354	4.12854	0.0213129	-1.04944	5.08284	3.76952	5.51336	-0.796672	5.43585	3.83079	5.49054	-1.31295	1.47097	2.7227	0.21397	-1.38865	-0.546475	-1.97895	5.28254	4.27504	-1.8747	-0.714143	4.24886	2.67171	2.12317	3.25088	5.67443	4.83262	5.16157	5.00366	6.95075	5.91082	4.38644	6.26737	5.74677	7.98456	-1.11996	4.78857	-1.7766
TCGA.DH.5142.01	4.43651	2.48602	5.82899	6.33987	5.19536	4.33316	4.81608	2.72058	6.16443	5.39071	5.02533	5.28033	1.57875	1.85033	5.54019	4.17357	4.42763	2.66942	7.75234	4.73137	6.26702	1.78006	2.64494	5.47031	2.20897	1.20568	1.21323	1.26584	5.74692	3.87778	1.65568	2.01913	3.7989	3.67648	5.33723	3.55034	7.52707	4.56932	5.10688	4.62217	5.68099	6.65151	4.90572	3.36696	5.91592	7.28322	2.35197	3.7513	0.882066
TCGA.DU.A6S7.01	4.5969	3.56316	5.6011	6.19346	5.25489	5.57003	4.41479	1.93662	6.41323	5.20368	5.13866	4.42322	1.58063	2.21054	5.25857	3.88201	5.02429	2.22109	6.84282	4.50599	6.401	1.465	2.00951	4.7575	2.19649	0.929604	0.92629	1.36996	5.28957	3.79167	0.735551	1.71671	2.29663	3.34787	3.9721	4.09997	6.44833	4.44619	4.75571	4.99339	6.35978	6.64778	3.96027	5.21809	6.1397	7.80628	1.4294	4.55227	1.2057
TCGA.FG.7641.01	4.17165	3.99668	4.95375	5.93184	4.2445	4.41372	5.88827	0.250294	7.31197	6.28718	6.07299	6.36199	0.315537	-1.67634	4.18944	3.19906	6.26806	-0.293819	7.29576	4.91553	4.71551	-0.788764	1.368	1.33092	-0.611015	-1.63896	0.253748	-0.631302	4.59865	3.60623	-1.7368	0.996993	3.0743	3.09747	-0.00803537	3.65826	3.48933	5.74528	3.88937	4.95899	7.19308	6.2479	5.09588	6.5625	6.79143	8.27307	1.07541	4.7895	-0.13236
TCGA.S9.A7IZ.01	3.94233	4.20167	5.50756	6.17461	5.05645	5.14197	6.00081	-0.265338	7.19769	6.13817	5.90076	4.66808	-0.306067	0.0515764	4.94007	3.72589	5.90432	0.51584	6.2027	4.4691	5.91433	-0.300677	1.92889	3.94869	-0.637908	-1.0497	0.631386	-0.739364	4.76567	3.6933	-1.22806	1.33603	7.44919	2.93693	3.75239	4.85379	6.09366	5.98359	4.96202	4.97584	6.81938	5.96141	4.79665	5.52365	6.2648	8.07908	0.393034	4.62075	0.0040705
TCGA.DU.A7TC.01	4.4058	4.39585	5.04531	5.74758	5.73259	4.87057	7.28048	1.03402	7.2448	6.64888	6.35244	5.12596	1.36892	1.44008	5.93557	3.87176	6.05616	2.22326	6.4819	4.39103	5.78868	0.903347	2.39489	3.27791	1.96679	1.36781	1.66068	-0.141412	5.5031	3.32432	0.540976	1.78082	3.35	3.4819	2.73559	2.04845	4.73432	5.6337	4.96222	4.88092	7.8513	5.81322	5.45544	5.84653	5.47731	6.20313	2.38196	5.61171	-0.387189
TCGA.14.0866.01	4.45062	3.65818	6.03341	4.73294	5.89329	5.69829	4.02354	3.20788	5.54149	5.60083	4.81958	4.50839	3.53332	2.30642	5.00197	4.29731	4.74513	4.89592	4.42901	4.0902	5.37579	3.64312	2.19633	4.16053	4.16225	3.17367	2.973	1.84141	5.6125	4.22977	3.46145	2.63513	9.98297	2.81772	7.38752	4.45958	6.63227	6.49314	5.33779	4.46311	6.44639	4.62782	2.97625	5.90638	4.82857	5.95767	3.32515	4.11529	3.30822
TCGA.16.0846.01	4.35637	4.73686	5.21491	5.96319	5.46093	5.14498	5.19054	2.73411	6.47958	5.89277	5.39669	5.03767	2.56716	2.27391	4.39822	4.32031	5.35687	3.9631	5.35385	4.59531	6.0465	2.46723	2.32922	5.13317	3.13246	1.71988	2.27182	1.7012	9.26666	4.39408	2.55406	2.20552	8.04227	3.58877	4.15568	5.47134	6.35339	5.68909	5.43695	4.64658	5.70397	4.96304	4.11158	4.95228	5.30185	6.85678	2.92876	4.65522	1.78849
TCGA.28.2509.01	4.0221	4.57557	5.5004	5.56047	5.40546	4.91519	1.44026	3.98989	5.46401	5.20603	4.86378	5.37719	3.30633	2.26614	4.45313	4.68094	4.28546	4.95774	5.11075	5.09762	5.86057	3.80734	2.84225	4.08013	3.77283	2.71716	2.6756	3.45163	6.35486	2.99234	3.14627	3.63237	10.6615	3.92937	6.95471	5.51095	5.95171	4.96744	5.30081	4.49738	5.79338	5.78344	2.39657	2.39349	4.73458	6.47114	3.76937	3.65505	4.56636
TCGA.06.0182.01	4.74663	4.27842	6.9144	5.38682	5.69225	5.87876	1.89286	3.17984	4.94254	5.67761	4.92072	4.98894	3.67265	3.91154	5.34004	4.45468	3.7991	4.89558	3.15348	4.5917	6.00392	4.72893	3.21303	5.07407	4.81552	3.45627	3.32793	2.87476	10.134	4.11609	2.85267	3.03724	8.63024	4.26876	7.04787	6.0613	6.20818	5.91501	5.22579	4.59752	5.16126	5.00388	2.44236	3.75415	4.67566	4.7091	3.37537	3.35631	3.49366
TCGA.15.0742.01	5.0765	4.02233	5.92898	4.56028	4.99783	5.78669	3.00401	3.84712	5.90412	4.58305	4.83019	4.798	3.80114	3.82801	5.85559	4.0177	4.71051	4.48902	3.14529	4.21549	5.73045	4.19707	2.99317	3.04055	4.40135	3.33136	3.09357	3.10558	6.02246	4.13606	3.77699	3.41583	10.8829	3.97722	7.07069	4.07886	4.98869	5.76847	5.67289	4.24802	6.06568	5.05435	2.83346	3.97643	4.17352	5.72978	4.09902	4.29409	3.37769
TCGA.12.0616.01	5.32901	4.21168	4.83122	4.57478	5.32489	4.81787	2.42295	3.93305	5.43289	6.0348	4.78064	4.59373	4.24286	5.04971	5.48888	3.95778	4.38095	6.0243	4.12938	4.41997	6.10362	4.75639	2.99425	4.33455	5.92537	4.50855	3.92917	3.92164	11.7121	4.83933	3.78906	2.85778	8.24518	3.59496	5.53872	5.35623	6.17556	6.51989	5.90381	4.18856	5.70938	4.78373	3.06278	3.3545	4.10016	5.53462	4.49499	3.98364	2.98584
TCGA.12.0769.01	4.11731	3.61453	6.00214	4.7138	5.28103	5.25412	1.61173	2.90251	5.94863	5.67513	5.15397	5.15845	2.59781	2.03532	4.82659	4.08036	4.56415	2.89649	4.77334	4.09641	5.11995	3.02568	4.24515	4.36764	2.64289	2.0747	3.27012	2.02121	5.64054	4.40842	2.23767	3.46401	10.2205	3.9878	6.25127	6.51901	5.60508	5.97365	5.19674	4.89685	4.94903	5.24428	3.06318	4.64257	4.87629	5.45347	3.95678	3.21953	4.66903
TCGA.CS.6186.01	4.23609	4.01843	6.07648	5.14724	5.11473	6.41897	-0.105552	1.09795	6.38727	5.39544	5.27347	5.4255	2.16923	0.846069	4.17279	3.69995	5.04681	1.92741	2.01763	3.9896	5.05916	1.32562	2.25724	3.66398	2.56326	0.00836201	0.746088	0.57386	4.91861	3.86425	0.270928	0.715076	8.01012	3.06772	4.63777	4.51946	4.69705	5.97801	4.89006	5.42029	5.25454	4.66398	3.49282	5.44085	5.94194	7.05443	1.22566	2.64754	2.04181
TCGA.06.0644.01	4.43755	4.48622	5.5302	4.73331	5.66137	5.29085	1.99956	3.65661	5.46565	6.19952	5.00276	4.67222	3.94518	3.15114	5.4818	4.68676	4.53523	4.09815	5.20708	4.59498	6.48814	4.0022	3.30179	4.65468	5.0689	2.58148	3.74025	4.0786	5.83225	4.06322	3.50327	3.71655	9.81472	3.94431	9.91075	5.9554	7.1324	6.57704	6.53251	4.38581	4.66438	4.87024	3.36961	3.7608	4.09763	5.86982	3.65717	4.07327	4.59741
TCGA.FG.A6J1.01	5.16192	4.37237	4.43892	5.70094	5.82867	4.64443	6.84585	-1.19666	7.26649	6.40669	5.97202	4.98827	0.498235	1.10537	5.52785	3.52304	5.00138	2.13525	7.53387	4.98871	5.52214	0.308405	1.55003	1.99346	0.0913001	0.131113	-0.159956	-0.826065	5.90004	3.5506	-0.774868	2.27359	2.56119	3.50879	4.54663	4.38614	4.8609	5.56448	4.5709	3.49697	6.66919	5.93102	5.08869	3.81004	5.71435	6.52063	1.14211	5.37381	-0.759355
TCGA.FG.A60J.01	4.43595	3.1153	5.59201	6.37763	5.23411	5.26519	4.96081	0.280877	6.7711	5.60581	5.43908	5.93417	0.556772	0.470213	5.06451	3.80565	5.48949	1.6968	6.62545	4.86178	5.63651	0.190779	2.04263	3.87096	0.74794	-0.433435	-0.0535364	-0.15078	5.13632	3.90086	-0.348951	1.15593	2.97471	2.98948	5.13783	3.75672	5.78639	5.20615	4.61064	4.87689	6.53172	6.10724	5.04339	4.55673	6.203	8.01493	1.12992	4.08393	-0.0936322
TCGA.06.1086.01	4.94281	2.72323	4.32209	4.49771	4.84036	5.12822	1.53742	3.69939	5.60931	5.04983	4.67375	5.66537	2.00211	1.63122	3.96976	4.48195	4.65249	1.95587	2.16587	4.35622	5.44069	3.0314	1.92241	2.68638	2.68452	2.19672	2.40004	1.98219	5.69518	4.6434	2.4394	3.42948	8.68315	3.66556	12.0003	6.28687	4.64874	5.2821	5.30119	4.36912	4.70326	6.10649	2.29571	5.53529	5.93113	6.72358	3.74422	3.53272	4.40986
TCGA.S9.A6TW.01	4.75484	4.05188	5.18964	6.11691	5.075	4.74977	4.38365	0.853114	6.68955	6.38712	5.56264	5.53974	1.64176	0.808698	4.43585	3.40321	5.50585	1.46779	6.96497	5.04073	5.04144	0.592532	1.8377	2.60063	0.307535	-0.696434	0.234489	0.203716	5.67156	3.56703	-0.344752	2.04882	4.45127	3.82591	5.83141	3.26791	3.75796	6.27843	4.98187	4.63797	6.44007	6.0339	4.65601	6.99946	6.37085	7.15463	1.6518	4.1504	1.29187
TCGA.76.4931.01	4.82193	4.63695	5.75606	4.98423	5.14595	5.45429	4.70626	4.02743	6.03497	5.36461	5.03219	5.31803	3.1436	3.5388	5.44364	3.80827	5.06055	4.30015	3.92224	4.37513	5.38141	3.90101	2.5075	4.02913	3.97725	3.23839	3.5503	3.08791	5.77237	3.83827	3.30021	3.35194	10.3899	3.88516	6.53927	4.43535	5.38817	5.75393	5.21418	4.43696	6.21211	5.56611	2.74631	4.39817	4.87931	7.04246	3.81871	4.40279	4.01544
TCGA.06.0167.01	4.23348	4.42154	5.09787	6.0224	4.96284	4.69236	9.05481	0.86706	7.62682	7.06184	7.36765	5.52196	1.37081	0.945839	5.44579	3.59034	6.62431	0.944758	2.87532	4.35983	5.65815	-0.0405108	2.62669	3.41703	1.47588	0.290801	1.58185	0.766821	4.43175	3.91152	-0.610351	0.247258	8.48723	3.11995	3.91865	3.72092	4.91201	6.85297	4.81124	4.91333	7.73976	4.45975	5.63645	7.32223	6.51856	6.00447	0.664373	5.55185	-0.0421615
TCGA.16.1062.01	4.63661	3.4129	4.81592	5.19341	4.56907	6.21342	2.06154	2.91996	5.87672	5.4248	4.77623	5.22691	2.93813	2.58305	4.44917	4.93958	4.77246	3.49759	6.68913	4.3331	6.01897	3.4142	2.34655	4.25738	3.78728	2.39927	2.78476	2.96477	5.53271	4.11989	2.17469	2.34862	10.6204	3.61531	9.54993	5.4082	5.07132	6.18363	5.32021	4.19309	5.54319	5.34166	1.98331	5.75047	5.76955	7.45623	2.86304	3.4105	2.89093
TCGA.06.2566.01	4.94434	6.17663	5.68056	5.99667	4.86994	6.62475	4.75132	0.434525	5.96444	6.05323	5.19169	5.12964	1.47191	1.17356	4.98053	4.71844	4.66552	1.31935	1.9815	4.11887	6.23474	1.04398	1.58658	4.5485	1.6294	0.311299	1.15841	0.446684	5.90321	3.54385	0.122239	0.558009	10.4462	3.57714	6.62222	5.14851	6.59344	5.84669	5.24901	4.62918	5.48022	6.00691	4.03224	5.46871	6.04537	6.95697	0.776573	4.13033	1.55405
TCGA.02.0069.01	4.79259	3.50098	5.02439	6.61408	4.68344	5.73879	2.67667	5.42342	5.72749	5.27975	4.33935	5.21309	4.05707	3.74888	5.4487	4.50269	4.50505	5.12298	5.79189	5.61061	5.56165	5.41238	2.33557	3.15263	4.31072	3.09623	3.43612	4.27747	6.38826	5.12787	3.74537	3.90336	1.732	2.98061	11.376	4.0272	4.42799	4.64255	4.99883	4.51824	5.819	5.30687	3.93138	4.27556	6.75426	7.43205	5.08098	4.06564	3.56059
TCGA.HT.7860.01	3.96771	3.85049	6.05452	5.37442	4.99327	6.14553	3.12964	1.07241	5.5772	4.44406	5.14037	6.20473	1.19291	-0.21085	4.33958	3.55606	5.39604	-0.0419045	3.34132	3.85976	5.27264	-0.206924	1.69395	3.95622	0.668361	-0.900561	0.911768	-0.0451416	4.5398	3.73702	-0.74046	1.52933	9.70412	3.29212	6.30176	5.62769	6.80472	6.09656	4.87907	5.17676	5.37175	5.49815	3.69246	6.89707	6.24754	7.72837	1.17557	3.28062	1.54742
TCGA.08.0246.01	4.86472	4.27858	5.78916	4.90903	5.38989	5.94284	2.14738	2.99199	6.04265	5.69249	4.85643	5.22673	3.05631	2.57995	4.34446	3.58203	5.02557	3.1093	2.94715	4.83861	5.70142	2.45647	2.85046	5.34476	3.2984	2.16955	2.45811	2.47636	6.01155	4.31651	1.91911	2.24583	9.72979	3.9151	5.47306	5.51055	6.42023	5.91806	5.53742	4.53524	5.15989	5.19587	4.01724	4.05609	4.89943	5.72169	2.83103	3.86822	3.22625
TCGA.P5.A72U.01	4.39017	4.38635	5.56996	4.78884	5.20922	6.78581	-1.25529	0.958195	5.76349	4.60836	5.25226	5.19681	1.31345	0.747058	5.07302	3.88516	4.94165	2.01043	3.3951	3.68367	6.11723	2.21472	2.50165	3.76991	1.5673	-0.491297	1.66205	0.75177	7.40264	3.5506	-0.258359	1.32411	9.7486	3.49586	8.42056	5.36117	5.44086	6.05981	5.53161	4.55948	5.67227	4.71573	3.35006	6.25223	5.49783	6.48885	1.78901	3.78115	1.54231
TCGA.DU.8168.01	4.62126	3.67525	5.0028	6.24963	4.81343	4.77095	5.27871	3.61669	6.89272	5.84048	5.46939	7.02351	2.02994	1.91245	4.25595	2.88674	5.46184	3.05541	7.20211	5.2771	4.46488	2.77757	1.97201	1.81016	1.61462	2.08903	2.48527	2.5359	5.31947	3.81813	1.90546	2.36999	4.01003	3.02918	3.48234	1.83573	3.6451	5.56048	4.1866	4.57474	6.86813	7.29025	5.66717	5.78243	7.77094	8.03299	3.82144	4.31182	2.87828
TCGA.08.0358.01	5.23438	4.54537	5.19442	4.66197	5.30666	5.69431	2.23798	3.72265	5.79072	5.39389	3.68097	4.22391	3.71666	4.60865	5.90449	3.61832	4.84904	5.41118	1.7008	3.97987	5.60322	4.12929	3.69142	3.81988	4.90509	3.96223	3.89073	3.18093	6.02209	4.6161	3.40891	3.3675	9.17282	3.45706	7.53839	4.62755	5.77629	6.19805	6.47364	3.46273	6.03779	4.96081	1.54058	3.00918	3.38331	6.345	4.28783	4.16745	4.63718
TCGA.12.0653.01	4.51967	4.08153	4.61439	3.89444	5.24341	4.94305	3.04801	2.71245	6.35569	4.83355	5.33213	4.70753	2.08197	1.08084	4.81191	4.31606	4.65122	2.41495	3.68979	3.71519	5.4595	1.89121	2.1332	4.52059	2.52673	1.5087	1.36917	1.43215	4.89428	4.13405	1.5812	2.00464	10.4805	3.59319	7.1702	6.02521	5.95511	6.14415	5.61855	4.72781	5.39469	4.82386	3.54147	4.314	5.57831	6.69891	1.61774	3.75245	2.68981
TCGA.06.0686.01	5.04432	3.87315	5.20408	5.31831	5.41067	5.36635	5.33747	3.82589	6.16827	5.98577	5.29261	4.70986	3.5868	4.17481	5.68078	4.01821	4.74028	5.48854	4.04651	5.01544	5.9433	4.98903	2.9228	3.93679	4.90893	3.32386	2.89288	3.54845	10.2257	4.18501	3.60377	3.15868	8.79362	3.72097	7.39391	4.73764	5.76013	5.96313	5.32894	4.27464	6.15795	5.25901	3.11471	4.93689	5.21166	6.03249	3.74794	4.50372	3.05702
TCGA.08.0348.01	3.97998	3.59018	4.4522	4.51027	5.30017	4.90095	2.57812	3.76928	5.91333	5.36413	4.73068	5.46054	3.43138	2.62864	4.69585	3.77648	4.91752	3.93434	4.16149	4.70463	5.25257	3.30974	3.0921	4.87935	4.0196	2.71863	3.22467	2.67412	5.06134	4.30303	2.74462	3.299	7.63136	3.86992	6.7859	4.87569	6.17276	6.65531	5.50235	3.77469	5.58024	4.86343	2.9176	4.67135	5.64736	7.2524	3.9064	3.8027	3.83964
TCGA.DB.A4XE.01	4.72978	3.84685	5.76362	6.64634	5.06401	5.31426	5.76647	2.39641	6.92377	5.34888	5.62771	4.87065	1.84529	2.22073	5.31634	3.84014	5.37344	3.4029	6.53822	4.7852	5.64291	2.70919	2.56321	3.28686	2.61149	2.10319	2.27563	1.75134	5.35644	4.00842	1.77003	2.08744	3.58828	3.106	3.85766	3.99207	5.72803	5.84732	4.27136	4.92814	6.61087	6.27826	4.56405	5.05267	6.4193	7.47042	3.32866	4.11054	1.71155
TCGA.R8.A6ML.01	4.51217	3.60785	4.83492	6.04926	4.63208	4.38641	4.07022	-0.941748	6.84922	5.72014	5.32276	6.00866	0.983075	-1.70914	4.23028	3.50587	5.65795	-0.305473	7.5752	4.91833	4.75344	-1.22566	0.911813	1.2554	-0.531099	-0.862009	-0.515218	-1.6463	5.34799	3.51177	-1.89537	0.650682	3.52822	3.3131	4.00506	3.85702	2.524	5.40004	4.19599	4.19085	6.46939	6.5122	5.26604	6.04402	6.53795	7.98567	-0.486102	4.63581	-0.705533
TCGA.19.1787.01	4.37869	7.40462	5.66023	5.55779	5.64113	4.53422	1.2225	4.70209	5.58277	5.79488	5.55584	5.46542	3.72855	2.86389	4.36809	4.33019	4.2791	4.26536	2.8884	5.81783	6.48607	4.79495	4.31327	4.44175	5.5277	3.86185	4.37568	3.76157	6.52303	3.91635	4.59535	3.9619	9.69505	3.61168	7.02082	7.12801	6.21709	5.69549	6.13172	5.15028	5.23841	5.76172	1.91682	5.5559	5.1485	5.98903	5.25622	4.00429	5.4989
TCGA.HW.A5KK.01	4.3129	4.06099	5.40184	5.34218	5.55209	5.29577	4.0048	1.44968	6.15625	5.65702	5.31332	5.36375	1.0149	0.486284	4.94461	4.22476	5.93414	1.51474	3.47738	4.3198	5.98386	0.781269	2.07205	5.30881	1.55705	0.0638764	0.728937	0.759511	4.61525	3.71055	0.0336875	1.98504	10.9084	3.43815	1.49456	5.76223	6.50742	5.54041	4.86695	4.69472	5.71045	5.08239	4.0314	6.4234	5.70754	7.57878	0.623273	4.54511	1.54434
TCGA.41.3392.01	4.16847	3.9003	5.7332	5.61108	5.5256	5.27639	4.81887	2.67735	5.49489	6.05687	5.57996	5.04376	2.30336	1.4212	5.17975	3.70766	5.08896	3.79665	3.36361	4.34606	6.07785	3.56941	1.96312	3.11501	2.7869	2.54048	1.47983	1.74696	6.0045	3.81165	3.09878	2.61602	10.3729	3.52808	7.22837	5.82418	5.67593	5.34385	4.93882	4.35228	5.7853	4.91589	2.8174	5.42405	4.52781	5.89694	2.83046	3.98626	2.6869
TCGA.DU.5871.01	3.97455	2.84323	5.66397	6.77981	5.22009	5.15078	5.02957	-1.5077	6.9587	5.70899	5.81768	4.51675	-0.170105	-2.78866	4.77013	3.74251	5.21751	-0.866862	6.85398	4.62539	6.02677	-1.94457	1.07999	3.76671	-1.3003	-2.40893	-1.34022	-1.02488	5.05542	3.70959	-3.74481	1.12127	4.01496	3.65222	1.17772	3.58199	6.88805	4.91517	4.684	5.62354	6.27637	6.2556	4.84831	5.28094	6.17554	8.02235	-0.637189	3.77894	-1.72552
TCGA.TQ.A7RW.01	4.31124	3.21312	5.47006	6.09055	5.27743	4.85493	3.99103	2.43415	6.28986	4.89009	5.29469	4.74014	0.870706	1.37938	4.62163	4.01928	5.68601	2.07599	6.33175	5.02424	5.72685	1.65811	0.983817	4.44728	1.63233	0.756496	1.16011	0.968322	5.12848	3.48981	0.353064	2.03954	1.69043	3.31506	3.98454	5.70227	7.29567	4.8157	4.76134	4.83722	5.87347	6.52035	4.37501	6.66475	6.44781	8.4161	2.39017	3.97725	1.04805
TCGA.12.0688.01	5.02955	4.07694	5.87979	4.02346	5.21006	5.54387	1.56881	4.22796	5.51061	5.7091	5.16267	4.47136	4.27786	3.79536	4.65911	4.30853	4.70223	5.61503	5.03872	4.57988	5.33948	5.09043	3.44191	3.77607	5.13702	4.60291	3.91132	3.1244	5.80005	4.39598	4.24512	3.47985	9.81065	3.34407	8.18976	5.69768	5.16358	6.80293	5.79238	4.11157	5.0861	4.4454	1.85458	3.8263	5.6188	5.84593	4.07249	3.68704	4.51932
TCGA.32.4210.01	4.35542	3.10736	5.49937	4.87415	5.54746	5.12207	2.36672	3.48498	5.0871	4.96314	4.56808	5.33971	2.42994	3.66457	5.8512	4.07879	4.46501	4.86443	3.92403	4.87904	5.91588	3.21099	2.12355	4.18299	4.81028	3.29846	3.29154	2.02276	5.94731	3.7961	3.51627	3.4307	9.56928	3.77407	4.59723	4.40788	5.9355	5.66048	5.58692	4.50901	6.77282	5.55832	2.93445	4.53133	4.77507	5.46231	3.37545	4.31234	3.6141
TCGA.16.1047.01	4.63315	5.10631	4.9739	4.82062	4.80124	5.08014	1.01548	3.18091	6.02709	5.57703	4.96737	5.73906	2.49816	1.11956	4.29461	4.51171	4.91371	2.10802	4.46873	3.90029	5.31202	3.00306	1.59368	5.01335	2.77118	2.16613	2.17129	1.69021	5.14241	4.21077	2.29395	2.54964	10.7075	3.72146	8.07867	5.06636	4.81315	5.98462	5.3289	3.93455	5.6766	5.7805	3.19377	5.67853	5.89173	7.93693	2.73965	3.46779	3.1121
TCGA.14.1456.01	4.33292	3.3411	5.87669	5.79375	5.3027	5.01428	2.21115	2.02546	5.62913	5.32083	5.14124	5.40076	1.67954	1.82641	4.61873	4.57513	5.15077	2.08834	7.33202	4.58014	5.57388	1.59233	1.95258	4.92547	2.03056	0.730227	1.37672	1.16655	5.62576	3.97648	0.742075	1.27234	6.40821	3.57402	7.20356	5.12882	6.80859	5.48172	4.65376	4.90363	5.65312	5.67465	5.07442	5.15325	5.98536	7.24107	1.90877	3.96597	1.33967
TCGA.TQ.A7RJ.01	4.3753	3.24503	5.6098	6.42506	5.21901	5.42542	5.04353	1.15405	6.21827	5.5142	5.28806	4.86831	0.559495	1.12556	4.75534	3.84962	5.63903	1.25036	6.7853	4.41265	6.06058	1.03265	2.11078	4.0283	0.9505	0.646321	0.100268	0.63483	5.08162	3.70111	0.35609	1.14334	3.78533	3.27942	2.03345	4.35101	6.39326	5.14847	4.65893	5.07664	6.32191	6.6054	4.33161	6.01978	6.52937	8.28591	1.05568	4.33403	0.339963
TCGA.27.1830.01	5.17822	3.43219	5.67531	5.045	5.53805	5.03156	1.53483	2.54326	5.8949	5.12777	4.91496	5.05983	2.595	2.25486	4.97626	4.29312	4.44689	3.05087	4.07755	3.78809	5.99188	2.43505	1.94304	4.4412	3.249	2.00458	1.69444	1.96401	5.97688	4.67174	1.81549	2.04122	9.7751	3.31848	8.97138	5.04116	6.59935	5.10659	5.62008	4.74533	5.53328	5.7157	2.95807	5.74832	5.31768	7.45862	2.5596	3.73824	1.55906
TCGA.DB.5276.01	3.86748	4.04972	5.76399	6.13393	5.01028	4.5929	5.57382	-1.22362	6.6961	6.50633	5.88278	5.28129	0.367304	-3.17695	4.70645	3.70282	6.00339	-2.784	5.27743	4.48287	5.81176	-2.40664	1.64062	5.02251	-0.511633	-2.82942	-0.194885	-1.51628	4.68818	3.61434	-2.65083	0.202783	4.41635	2.95841	4.67797	3.67667	6.40399	5.22805	4.48369	5.12943	6.52519	6.04855	4.53805	6.47619	5.96547	7.74008	-1.60733	4.80524	-1.79569
TCGA.E1.A7YD.01	4.48153	5.09853	6.42429	4.89057	4.91749	5.21973	1.30654	4.70444	5.63649	4.99316	4.8229	6.09417	3.29553	3.76511	4.77715	3.88255	3.90472	4.77934	2.68232	4.83299	5.82203	3.09325	2.79024	2.42879	3.97581	3.56824	3.64636	2.91247	9.14139	3.81331	3.66968	3.45245	7.08723	2.24619	4.40997	4.87675	5.0423	6.9064	5.27127	5.48792	5.71547	5.17115	3.03738	5.2829	5.58624	6.85791	4.5369	3.42729	3.89015
TCGA.15.1449.01	4.70239	3.33098	5.96496	5.33853	4.94643	4.78918	5.0108	4.76693	6.30139	6.09076	5.43143	4.86042	3.65116	2.73464	5.26884	4.53877	4.88781	3.76856	4.1691	4.75889	5.73773	3.79602	2.49899	2.96742	3.89335	2.96413	2.87853	2.51028	5.82019	6.09681	3.13362	3.32431	7.00411	3.26021	9.62788	4.29109	4.24837	5.98936	6.38181	4.83092	5.81122	6.50741	2.68256	5.66714	6.45313	8.35235	3.9211	4.07089	2.83208
TCGA.S9.A6TS.01	4.75816	4.02327	5.36568	6.32252	5.18422	5.53202	6.05451	0.672628	7.11315	6.05925	6.07799	4.37732	0.402895	0.230385	5.10696	3.64283	5.3806	0.711927	6.39087	4.29021	5.96217	0.0276209	1.22798	3.31937	0.920173	-1.14834	0.32922	-0.390317	5.36801	3.5582	-0.598877	0.940046	5.79993	3.50162	3.81019	2.98008	5.93296	5.09913	4.93986	5.05322	6.89112	5.97574	4.93129	5.11362	6.10994	7.75748	0.713506	4.54817	-1.41798
TCGA.DU.7006.01	4.11695	4.395	5.74451	5.0956	4.83145	5.26918	1.6776	3.40391	6.1733	5.74774	5.25216	6.15802	2.4653	1.64962	4.40788	4.03671	5.17964	2.92016	3.2994	4.14189	5.70453	2.49119	2.36205	4.78983	2.3401	1.41577	2.60707	2.36392	5.36273	3.66438	1.50318	1.90542	11.0013	3.42234	7.47352	5.15017	7.65016	5.77357	5.51134	4.96354	5.72081	5.55697	3.03595	4.71302	6.20702	8.19825	2.83956	3.6831	3.01955
TCGA.02.0009.01	5.15303	4.90341	5.88076	4.90842	5.02589	7.01818	1.95068	3.60008	5.91702	5.15107	4.55926	5.43246	3.14449	2.92253	5.05807	4.32522	4.96249	3.65727	1.94129	4.26213	4.90906	3.85622	2.91825	2.93268	3.70014	2.42709	2.81428	2.6249	5.43575	3.92396	2.7142	2.72853	9.60089	3.64005	5.55264	4.81533	5.36652	6.57325	5.413	4.74658	5.75893	5.7978	2.34004	4.82403	5.35672	6.8747	3.04367	4.27618	3.37466
TCGA.02.0074.01	4.60468	3.70973	5.1993	5.3684	5.381	6.03756	2.7329	4.74185	5.78564	5.47571	4.98843	5.639	3.82319	3.58866	5.57579	4.19767	4.02901	4.7811	6.33152	4.76377	5.94297	4.16576	2.47025	4.1901	4.03619	2.76288	3.14065	3.84005	9.79762	3.94538	2.87618	3.56632	9.66805	3.68287	8.37149	5.36017	6.26192	5.8326	5.24404	4.85314	4.69807	5.17249	2.76843	4.36511	4.77579	7.16031	4.23516	4.64009	3.36723
TCGA.HW.8320.01	4.58649	2.77029	5.59464	6.50035	5.28746	5.3145	3.84298	0.855691	6.65396	5.31638	5.08853	4.59343	0.152646	0.0736217	4.66273	3.37978	5.48106	0.757586	6.90864	4.70873	5.93183	-0.0142468	1.52065	4.09172	0.661122	-0.8573	0.0941894	-0.495913	5.29025	3.63793	-1.08967	0.19686	1.02483	2.91328	4.66554	3.92686	6.35982	4.86269	4.47398	5.3842	6.20795	6.60421	4.73434	4.39037	6.44845	8.63784	1.01718	3.719	-0.358481
TCGA.KT.A7W1.01	4.41513	4.22071	6.1989	4.63223	4.56737	6.55539	2.20981	4.79474	5.67851	4.93637	4.83759	5.81206	3.30021	3.12523	5.05819	4.16674	4.70826	4.5205	3.02638	4.25574	5.25028	3.85013	3.55292	3.15775	4.14354	3.06367	3.93209	3.57456	5.31842	4.11959	3.62321	3.67399	8.6725	3.37605	6.40346	3.81088	4.50769	6.15209	5.43677	4.67706	5.88214	6.08877	2.24825	5.63852	6.06206	6.95327	4.29944	3.66124	4.58386
TCGA.S9.A7IX.01	4.0795	4.33011	5.55833	5.52825	4.79908	5.45248	6.33046	3.16299	6.74417	5.74678	6.33089	5.58251	2.08726	1.81704	5.13609	3.84288	5.39425	2.78038	3.31978	4.07737	5.62977	2.18545	2.65625	4.23905	2.6207	1.75906	1.85662	1.87913	4.85054	3.5239	1.72356	2.40047	9.3553	3.37674	6.53432	3.79869	6.71261	5.77936	5.11912	4.71151	7.03642	5.26867	4.70851	5.72125	5.80802	7.12234	2.04806	4.96854	2.06107
TCGA.DU.A5TY.01	4.54418	3.76468	5.18404	5.26464	5.70335	5.21748	2.5214	2.42563	5.48219	5.18423	5.06435	5.66269	2.28328	1.70448	4.84283	4.31226	5.33824	2.22092	4.05519	4.33197	5.73809	1.93156	2.3663	5.18349	1.89982	0.729377	1.63096	0.812606	8.05033	3.65596	1.03131	2.53251	9.14484	3.51581	5.99209	5.51451	7.10212	6.42982	5.26488	4.96731	5.25874	6.0404	3.48213	5.77422	5.72045	6.81233	2.44889	4.01505	2.25562
TCGA.06.6693.01	4.58718	4.52259	5.90293	5.44572	4.78853	5.02708	3.86539	3.52988	6.20728	5.3324	5.1754	5.57551	2.99412	3.4831	4.47061	4.09626	5.25484	3.59959	4.8767	4.549	5.21683	3.96013	1.07712	3.16686	3.23872	2.60637	2.67052	1.36586	5.18269	3.79852	3.05502	2.90775	9.17282	3.4742	7.69023	6.58606	5.6335	5.05052	4.81	5.37366	6.32335	5.65035	3.01421	5.51295	5.94053	7.635	3.12043	3.82931	3.59891
TCGA.02.0086.01	4.647	5.96313	5.19501	5.05756	5.91852	6.13493	2.26539	3.24046	5.4197	5.73116	5.14944	4.88625	3.83559	3.2556	5.01592	4.07773	4.48932	4.44906	3.35571	4.59377	6.55398	3.48374	2.91803	4.88591	4.50102	2.74401	2.47583	3.05678	5.95198	3.87938	2.58748	1.7659	13.3846	3.08786	8.49001	6.67359	7.04775	6.67218	6.15542	4.17771	5.65678	5.13126	2.81554	2.92843	4.78194	5.70254	3.13407	4.32917	3.38
TCGA.DB.A64S.01	4.48052	3.16714	5.99988	6.65911	5.67384	5.11698	4.76078	1.8389	6.37735	5.76242	5.54335	4.32705	0.857446	1.54488	4.96842	3.97877	5.3534	1.67992	6.30453	4.56295	6.2077	1.4288	1.94609	4.41442	1.50626	0.869958	0.584766	0.348796	5.16528	3.72564	0.452776	1.16662	3.60548	3.1857	5.3059	4.62865	6.79509	5.26148	4.81387	4.88487	5.77573	6.30731	4.47837	4.7492	6.21754	7.46367	1.69512	4.25088	0.329352
TCGA.06.0211.01	4.65231	4.45838	6.32227	5.05891	5.215	6.05611	4.33374	3.08452	6.3566	5.49924	4.9237	4.93552	3.65012	3.382	5.22229	4.08085	4.35944	4.55759	3.20868	4.33168	5.59317	3.90921	3.21607	3.69725	4.15162	3.21981	3.34146	3.22475	6.03674	4.4367	2.84072	3.31954	8.24909	3.78998	7.4211	4.70984	6.26779	5.99721	5.52207	4.76009	5.87517	5.44368	2.31353	4.52512	5.3478	6.06991	3.7271	4.27929	3.64358
TCGA.19.2629.01	4.90068	3.96737	4.90512	5.68308	5.26706	4.6071	2.86904	3.13543	5.97905	5.81749	5.44521	3.49441	2.57227	2.78198	4.96488	4.22298	4.28682	4.75628	7.21122	4.7685	6.33592	3.052	2.74662	4.86085	3.49293	3.03063	2.70572	2.37578	6.62649	4.06698	3.00289	2.55033	7.65968	4.06129	5.6991	5.47329	6.45772	5.07685	6.09503	4.49876	4.96877	5.44556	4.00966	4.72593	4.59843	6.17284	3.592	4.5305	2.27293
TCGA.HT.7482.01	3.99463	3.03897	5.95811	7.06705	5.30853	4.77785	4.82106	1.10903	6.01873	5.99119	5.56128	5.81001	0.519038	0.0836685	4.91744	3.98842	5.66809	0.963109	6.36133	4.84106	6.08246	0.473955	1.44541	4.94528	0.912558	0.0481103	0.519355	1.12272	5.07134	3.92401	-1.13565	1.48024	1.76764	2.99544	1.62887	4.94098	7.17332	5.27569	4.65675	5.2748	5.39017	5.87238	5.01715	6.0474	5.97451	7.9332	1.15612	4.42724	-0.481388
TCGA.S9.A6TU.01	4.81241	3.89261	4.81516	5.5395	5.56753	5.55572	5.1251	-0.126222	6.90973	5.6364	4.72274	3.27394	0.717406	0.394481	5.0381	3.58483	5.63878	1.14757	6.96138	4.49721	6.29865	-0.143193	0.957794	4.43537	0.930042	-1.68333	-0.341942	-0.251015	5.41127	3.42996	-1.33121	1.43072	1.83852	3.40727	3.88665	4.57021	6.11992	4.24367	4.62509	4.88138	6.22313	6.04833	4.4972	5.64713	5.84472	7.91031	0.89719	4.3071	-1.05781
TCGA.06.2562.01	3.76188	4.4508	5.60848	5.29438	4.75759	5.39027	4.15805	2.51654	5.8062	5.26562	5.07855	5.03427	2.75438	1.43492	4.76445	4.85294	5.2237	3.00554	3.45965	4.43774	5.43128	3.00481	2.40746	4.86087	1.93323	1.21765	1.88913	1.61749	5.22773	3.47957	1.93723	2.51772	11.5495	4.00199	8.81687	5.05192	6.13433	5.90594	5.03018	4.27686	5.2407	5.10255	3.76814	4.38079	5.97343	7.26252	2.24276	3.8989	3.33796
TCGA.HT.8012.01	4.81001	4.17842	4.63363	6.05666	4.6447	4.7638	4.96419	-1.31394	6.79985	5.5383	5.3946	6.27548	0.15391	-2.79183	4.29634	3.19795	5.64091	-1.69205	8.20575	4.94233	4.83073	-3.01869	1.0363	2.83363	-4.01583	-1.83968	-1.63919	-3.44932	5.02414	3.52131	-1.86112	1.57445	3.11936	3.24104	3.28038	3.66947	4.28535	4.59359	4.26682	4.38533	6.98204	6.64115	4.93241	6.31117	6.82937	7.61335	-0.710726	4.89146	-1.56588
TCGA.06.5410.01	4.76932	4.47626	4.96414	6.08971	6.5841	6.15172	6.51106	0.848974	5.76427	6.61043	5.34242	4.16376	1.95436	3.20801	5.27831	3.944	5.18366	2.8139	3.94043	4.02912	7.44811	1.64274	2.55313	6.62372	2.69733	0.751377	2.03207	0.812935	5.50858	3.74358	0.870799	1.50692	9.45734	4.12233	9.31695	6.32742	9.08171	5.17335	6.14902	4.29141	6.1343	5.01014	3.76828	4.98295	4.12402	4.6536	1.17842	5.25155	1.06434
TCGA.06.6694.01	4.3885	2.8828	5.24669	4.65392	5.27733	5.51988	3.26219	4.56743	6.13537	5.6648	5.2785	5.73924	3.66738	4.17246	4.73936	4.47258	4.63136	4.61749	3.51099	5.05091	5.97344	4.30241	3.44147	5.29476	4.26744	3.32091	3.57713	3.88106	6.40032	3.84828	3.42273	4.2315	8.17272	3.71555	10.1213	5.16517	7.00782	6.29759	5.20601	4.40535	5.37593	5.54157	4.01671	4.4072	5.16549	6.86263	3.69433	3.05816	2.74672
TCGA.32.2491.01	4.22059	4.44242	5.70119	5.50145	5.23179	5.39226	3.38657	4.18543	5.88614	5.1938	5.31768	4.64783	4.13548	2.43301	4.6536	4.87084	4.74576	4.54203	5.94981	4.61349	6.08218	3.99045	4.58287	5.21732	4.64512	2.39569	2.72654	3.84626	5.66884	3.83411	3.36549	3.95308	11.3936	3.7864	8.2248	6.80862	6.90255	5.55491	6.02785	4.43724	5.90377	5.61225	2.47527	4.74715	5.53421	7.20501	3.88958	3.93291	4.74
TCGA.06.0878.01	4.03606	3.47975	5.78012	5.42232	4.98601	5.40402	0.922209	3.28257	5.70944	4.96447	5.18097	5.24137	2.71918	2.69282	4.79545	4.61481	4.25554	3.89584	4.39863	4.22967	5.89191	3.18778	2.57794	4.97738	3.00003	2.16315	2.05956	2.6144	5.44089	3.95494	2.77015	2.72617	12.184	3.93143	8.08772	5.035	7.16451	5.66039	5.66584	4.49939	5.64852	5.39721	3.11363	4.25396	5.53098	6.38255	3.3412	3.72359	3.65001
TCGA.06.5417.01	4.36138	3.63525	6.45147	5.99984	5.12975	4.99772	1.92247	3.73872	5.81554	5.72373	5.4356	5.48854	2.44956	2.82206	4.90579	4.14583	4.23763	3.29238	6.66961	5.25899	5.56109	3.16013	0.856558	3.14708	2.90082	3.20491	1.9744	2.95376	6.63741	4.08602	2.20484	3.01021	1.98969	4.26141	5.73146	3.10706	5.39584	4.50015	4.78257	5.07955	6.2549	7.25107	5.06805	4.66254	5.71243	6.15705	3.10434	3.95702	2.01482
TCGA.28.1751.01	4.23906	3.53989	5.09425	5.45755	5.0835	5.41021	2.37169	1.99717	6.02177	5.71174	5.14748	4.61767	2.51013	1.01223	4.79401	4.5703	5.05703	2.08739	5.57835	3.97473	6.05603	2.00259	3.00789	4.71032	2.14779	1.17486	1.76172	1.24104	5.15873	4.18969	1.40768	2.06318	11.7156	3.71327	10.6936	5.69702	8.22063	4.44937	5.26125	3.66728	5.87434	5.17434	2.82881	5.20973	5.73448	8.08594	1.8223	3.58893	2.97549
TCGA.14.0787.01	4.64527	3.74721	6.06838	4.66843	5.62213	5.10451	2.7625	3.19521	5.98459	5.44719	5.20797	4.72423	2.97993	1.58209	5.55851	4.32998	4.93087	3.75152	1.98921	4.38455	5.36619	2.98471	2.65464	4.97482	3.28258	2.6093	3.55585	2.29723	5.86998	4.40359	2.95429	3.80375	10.5028	3.68971	7.74069	5.09667	6.88113	6.26509	5.06735	4.51751	5.5624	5.11101	2.06811	3.38692	5.30755	5.96534	3.95286	3.70614	3.23385
TCGA.27.2519.01	4.13167	4.31267	5.70491	5.36908	5.42722	4.38469	1.84226	2.78863	6.33566	6.03405	5.19583	5.16285	2.93157	2.45255	5.14191	4.60613	3.82444	3.73259	4.64578	4.50105	6.46373	2.39931	4.97693	5.11206	3.29728	2.57513	2.23162	2.28594	5.74023	4.29515	2.62417	3.19512	10.4118	4.08001	6.88232	5.53458	7.17576	6.14026	5.96967	4.6189	5.56124	4.76608	3.33452	4.44433	4.94144	6.3913	2.91222	4.42439	2.45346
TCGA.DU.5847.01	4.29365	3.86559	5.81513	5.38025	5.26059	5.38682	2.78165	3.67692	5.64827	4.6424	5.28136	5.86716	2.05659	1.91162	5.43351	4.34876	4.25522	2.6945	2.84744	4.37504	5.72779	2.77335	3.6271	5.08743	2.63405	2.06706	3.53961	2.04457	5.42872	3.61437	2.1948	3.41979	10.6906	3.41043	4.36857	4.40007	7.22712	4.98933	5.58066	4.9653	5.77421	5.42481	2.56753	5.07608	5.1491	7.103	4.08333	4.15363	5.45342
TCGA.DH.A7US.01	4.94729	3.83228	4.80746	5.75687	4.81665	4.82826	4.8252	0.640028	6.9442	5.53084	5.27236	5.41283	0.999424	0.855205	4.55186	3.2104	5.59023	0.964483	6.7041	4.65773	4.93111	0.757718	1.65699	3.03689	1.10726	0.0410511	0.121822	-0.0632294	5.23691	3.88062	0.230546	1.70999	1.94101	3.26753	2.46575	4.66953	4.64138	4.9684	4.44716	4.17067	6.29572	6.67466	4.67771	5.55989	6.51928	7.98544	1.68258	4.79102	0.914239
TCGA.06.2565.01	4.47409	4.71781	5.59555	4.97464	5.1019	6.20958	2.50376	3.19172	5.74883	5.23639	4.86359	5.79894	2.64959	1.83765	4.72413	3.60368	4.86364	3.32231	3.77201	4.28157	5.46219	2.95773	2.38052	4.18991	2.95705	1.99659	2.31393	1.97091	5.3529	4.08632	1.62708	2.26212	9.26989	3.82786	7.37103	4.58101	6.75393	5.43076	5.36669	4.79614	6.09609	5.3507	2.69019	6.29952	6.69786	7.52719	2.80459	3.67759	3.77982
TCGA.S9.A6U2.01	4.41056	3.86467	5.17773	6.45705	4.58534	4.56008	3.96851	-1.54975	6.7978	4.83381	5.45335	6.28869	0.108897	-1.66351	4.14774	3.05659	5.64937	-2.42928	6.98814	4.73785	4.82003	-2.49703	0.841745	3.40129	-2.34071	-2.52502	-1.00184	-2.16859	4.84619	3.81946	-2.62108	1.0436	2.84306	2.85794	5.29375	5.12967	5.20098	5.32774	4.85952	4.48762	6.02002	6.82452	4.56531	5.90645	6.55394	8.15966	0.485941	4.29692	1.04512
TCGA.HT.7856.01	3.89898	5.27074	5.02962	5.84973	4.56879	4.64228	6.81388	0.445083	7.56024	6.56505	6.43455	6.07273	0.960699	0.281209	4.96936	3.35408	6.57401	0.880197	5.97858	4.52611	5.1875	0.540527	1.96252	2.09961	0.220021	-0.377124	1.09072	-0.41785	4.16978	3.38044	-0.998584	1.32292	3.89017	2.97125	2.77232	3.22208	3.89981	5.60839	4.25458	4.90878	8.06313	6.01012	4.75376	6.9712	6.32299	7.54908	1.48488	5.5403	-0.679306
TCGA.02.0038.01	3.65552	3.45322	5.8259	5.13866	5.26073	6.06658	1.4945	3.34531	5.75108	5.86604	5.09985	4.96961	3.3528	2.4381	5.06348	4.31904	3.87108	3.66222	4.03695	4.46668	5.24881	3.75472	2.56966	4.53824	3.25812	1.96082	2.2442	2.32716	5.06117	3.9402	2.68682	3.17024	11.2726	3.98907	7.34572	6.34172	6.02336	6.26502	5.45285	4.48147	5.61515	4.91663	3.5079	4.34385	5.10403	6.23981	2.88884	3.8317	3.28316
TCGA.06.0743.01	4.43812	4.07758	5.50225	4.88964	5.17568	5.41304	2.03393	3.53574	6.21703	5.28281	5.02271	5.19385	2.75973	1.79454	4.75164	4.2912	4.2683	3.21767	4.3927	3.86407	4.84868	2.92737	1.973	4.30378	2.90791	1.89607	2.75647	1.9312	5.45376	3.95644	2.20428	2.62484	9.11041	3.72391	6.86016	5.1216	5.71555	6.4754	5.31447	4.81428	5.06612	5.16863	2.60665	5.01151	5.72038	7.23135	2.40118	3.42052	2.85811
TCGA.06.0750.01	4.54594	4.3035	5.26105	4.76336	5.68334	5.16109	2.25746	1.58474	6.11901	6.24501	5.20675	4.62528	2.0971	2.28531	4.9232	4.34495	4.50231	3.66834	3.38674	4.2308	6.2579	2.70711	2.04503	4.49724	2.99512	1.67505	1.97437	1.5417	5.91778	3.8312	2.15136	2.13804	13.3705	4.01367	9.42435	4.66994	6.27209	5.9392	5.90523	4.22355	5.6025	4.39633	2.74372	4.17814	4.29035	6.1258	1.88479	4.12861	1.82522
TCGA.FG.A4MW.01	4.46937	4.43304	5.51264	4.75695	5.0427	5.96872	5.45402	3.677	6.65497	5.80373	5.27672	5.32785	2.65808	2.78848	5.42149	3.85614	5.6112	3.93844	4.58494	4.25418	5.4217	2.44975	3.11911	3.25207	3.70216	2.4604	2.32585	2.73687	5.26185	3.62263	2.50486	2.42446	8.21012	3.27534	5.17757	3.15494	4.93826	6.13967	4.51437	4.61727	6.32632	5.34147	3.35327	6.28807	5.70344	7.39508	3.18886	4.62932	2.92706
TCGA.S9.A6TX.01	4.88723	4.74692	4.57496	5.86366	4.68232	4.88508	5.24209	1.11349	7.01312	5.50025	5.18753	5.36697	1.36831	1.48707	4.48969	3.23071	5.51958	1.78401	7.04068	4.84792	5.20661	1.49854	1.68646	2.75155	1.3549	0.100683	0.172492	0.693858	5.26147	3.51622	0.462507	1.52149	3.98149	3.23583	4.47283	3.47687	3.96854	5.19296	4.34645	4.25852	6.80892	6.68376	5.28111	6.32868	6.15438	7.74577	2.28673	4.77105	0.754651
TCGA.06.0160.01	4.48524	4.5256	5.21726	5.78192	4.93027	4.67618	8.53744	1.52374	7.39774	7.01052	7.05015	5.65878	2.02708	1.75249	5.17954	3.69417	6.60651	1.78405	2.937	4.32715	5.55337	1.21084	2.72254	3.44947	2.18408	1.13321	1.72835	1.02045	4.56873	3.61538	0.313251	0.540291	8.14505	3.27009	2.97956	4.30789	4.52716	6.80706	4.99816	4.59846	7.55375	4.60996	5.46605	6.92279	6.37613	5.82688	1.53282	5.15821	0.640751
TCGA.HW.8319.01	4.29043	3.69643	5.80769	6.21363	5.2117	5.13283	5.64905	2.33529	6.69403	5.5203	5.33787	5.36961	0.937818	0.730835	4.98849	3.94809	5.80038	1.33983	5.78522	4.77817	5.39421	1.25132	1.9664	3.78436	1.45181	0.67103	1.27976	0.925847	5.09453	3.63819	0.378489	1.56019	4.40869	3.4532	1.93841	2.29798	6.04024	5.20835	4.70982	5.23531	7.16339	6.66672	4.00651	6.13273	7.035	8.2855	1.99358	4.34732	1.31001
TCGA.E1.A7Z2.01	4.22049	5.16735	5.40991	5.18523	4.66347	4.99724	6.08473	2.40387	6.70479	5.90668	6.06125	5.11217	1.9853	1.59521	5.21503	3.66008	5.47044	2.35879	3.30334	3.89451	5.72253	2.15241	1.88402	1.69772	2.60313	1.4273	0.840931	1.51731	4.73349	3.15858	1.23188	1.78129	5.55564	3.42959	2.40893	1.30353	4.02016	5.9495	5.25026	5.13864	6.90327	5.51334	3.69891	5.87186	5.25247	7.07582	1.06086	4.94384	2.08199
TCGA.14.3476.01	3.20565	3.42223	6.03112	5.61022	5.20163	4.82734	3.15192	4.04232	4.61632	5.31463	5.7253	5.39633	3.09556	1.8647	4.05542	5.05917	3.32815	6.32193	4.31999	5.07149	5.15889	3.82744	2.59396	4.84164	3.12033	3.61586	3.54129	3.61192	5.38102	3.86901	4.17585	3.1878	7.19542	3.53956	9.35194	5.6734	6.54281	7.10337	5.03581	4.98191	5.33843	4.94166	3.89276	4.47549	6.22684	6.49259	4.37447	3.47077	3.71806
TCGA.HT.7474.01	3.85851	4.42262	5.59471	6.1321	5.02876	4.80777	6.58524	-0.245925	7.40015	6.85693	6.19338	5.42809	-0.216319	-1.5728	5.10484	3.26149	6.52951	0.25881	5.89161	4.45489	5.5443	-0.899496	1.96459	2.65355	0.0475517	-1.54031	-0.160935	-0.828149	4.34039	3.0773	-1.58734	0.287644	4.48889	2.47295	2.95131	3.05	4.50229	5.6769	3.90045	5.13086	7.55946	5.95297	5.0385	6.41782	6.10305	7.72996	-0.26274	5.06027	-1.29324
TCGA.06.0143.01	3.94498	3.36498	5.1463	5.12927	4.87747	6.28072	3.79724	3.35628	5.91898	5.46149	5.19205	5.36463	2.45169	1.75736	4.98511	4.75146	4.19283	3.28349	5.37143	4.34172	5.93939	2.78787	1.35992	5.67654	3.02038	1.0203	1.63567	2.43446	5.05981	3.56631	1.73889	2.50318	11.1045	3.43797	8.64274	6.0155	7.24408	6.27098	5.45638	4.649	6.14482	5.0464	2.53167	3.69208	5.04185	7.20565	2.26767	3.75627	2.8544
TCGA.26.1438.01	3.73149	3.82992	5.12508	4.8455	5.6109	4.5993	0.815203	2.97233	6.1651	5.59703	5.40511	5.28579	2.1727	0.851785	4.93182	5.34878	4.55112	1.94278	4.9215	4.05599	6.19937	2.07553	1.69519	6.61679	2.00999	1.56222	1.71407	1.55142	8.38207	3.99445	1.6356	2.75907	10.0623	3.63085	8.36143	6.1773	8.05602	6.35941	5.2514	4.71049	5.07161	4.53173	3.20505	4.27706	4.80941	7.65913	2.4385	4.19108	1.79511
TCGA.12.0707.01	4.46505	4.2713	5.34516	4.74343	5.08869	5.32679	3.14079	2.93616	5.63445	6.00976	5.57543	4.443	2.32825	1.81977	4.41576	3.82313	5.19494	3.76652	4.52407	3.78796	5.10038	2.72581	2.10624	4.32485	3.0555	2.71326	2.33042	1.92144	5.18821	4.67105	2.06934	1.87458	10.158	3.53188	6.03529	6.03335	4.73149	6.52124	5.44673	4.72864	5.58512	4.56026	3.25946	4.63291	5.985	5.09242	1.85284	3.72655	2.00173
TCGA.P5.A733.01	4.07222	3.36356	5.80976	6.132	5.67671	5.11093	4.94885	-2.36996	6.40366	6.18957	5.36834	4.64154	0.220542	-2.86763	5.3041	3.5687	5.85932	-3.3407	5.65259	4.78548	5.63406	-5.07494	1.26699	3.10941	-2.46683	-2.49445	-1.09888	-2.93681	5.08862	3.617	-3.46783	0.320988	4.52751	2.83209	3.26438	2.58166	4.59406	6.1387	4.62759	5.719	5.9071	5.98436	5.32064	5.23218	5.7032	7.65864	-1.47406	4.37809	-1.15292
TCGA.06.2570.01	4.75663	3.87737	5.32904	6.11118	5.11282	4.8305	3.34901	4.01951	5.74396	5.13901	4.70779	4.82502	2.60664	3.00663	4.76184	4.51618	4.89019	3.81979	5.85729	5.26427	6.07785	3.65905	0.80053	4.85033	3.27773	2.88164	2.23665	1.76537	9.50691	3.97441	2.67735	2.94718	6.49396	3.9645	7.54002	4.6286	5.82763	5.27154	4.7367	4.70256	5.538	6.61473	2.92768	5.14122	6.23515	7.70154	3.61871	4.15563	3.0809
TCGA.DU.8164.01	4.28767	3.81752	5.32276	6.51349	4.32946	4.39694	5.27722	1.19295	6.88932	5.80119	5.60736	6.84146	1.27948	0.141971	4.4708	3.12692	5.65475	0.822001	7.55277	4.85829	4.907	0.902734	1.90851	2.65176	-0.577566	-0.0481999	0.625611	0.139266	5.41695	3.89685	-0.568601	1.40195	3.58523	2.9643	3.63434	1.61581	4.36094	5.85648	4.44959	4.71434	6.85953	6.87008	5.24348	5.62362	6.96153	7.91458	2.52615	4.65741	1.08268
TCGA.02.0004.01	4.69508	3.71116	5.22813	4.87074	5.72793	5.65841	1.53781	3.15557	5.31896	6.48679	4.21887	5.01377	3.52593	3.40896	5.42622	4.49119	4.8125	4.46256	2.88381	4.86033	6.6535	3.29381	3.39997	4.92565	4.28103	2.66624	3.3363	3.01044	6.05778	4.02002	2.9254	3.06467	10.0887	4.1784	11.8988	5.47971	6.86793	5.59791	6.63677	4.25135	5.03716	4.50099	3.21301	4.52124	4.65216	5.44824	2.77975	3.67403	2.1233
TCGA.76.6664.01	4.33215	4.43799	6.21017	5.45425	5.39196	6.11156	1.20363	3.50216	5.85395	5.9829	5.04622	5.45377	4.62771	4.5666	5.04496	4.02432	4.0592	4.71181	3.95243	4.8779	6.11378	5.04682	3.07623	4.39786	4.35594	2.8914	3.66775	4.20298	5.74982	4.08948	3.51889	3.33517	4.57721	3.84197	5.94716	4.94655	5.29627	6.24315	5.52481	5.04111	5.35733	5.58133	3.50033	5.59907	4.62433	6.30186	3.96527	4.07351	3.48541
TCGA.HT.7481.01	4.23018	4.16199	5.42458	5.88745	4.47804	4.6657	5.52661	2.46638	6.89053	6.21454	5.72708	6.45077	1.73436	1.74349	4.51232	3.23332	6.08626	2.85542	7.05874	4.9302	5.0573	2.33086	1.97931	2.44515	1.51546	1.36111	1.77722	1.52136	5.15068	3.33809	1.31182	2.23907	4.05309	2.99213	2.8512	3.0267	4.14317	5.78582	4.35383	4.91613	6.78206	6.44723	5.0714	6.87067	6.46746	7.83219	3.21815	4.77498	2.15391
TCGA.TQ.A7RF.01	4.3999	3.73198	5.06035	5.96496	5.53154	5.36512	4.89393	-2.68878	6.40187	6.17178	5.52115	3.18015	0.403156	-1.39336	5.06361	4.17867	5.48441	-0.693855	6.20474	3.99007	6.515	-3.1476	1.36724	2.80263	-1.2397	-3.08113	-1.06481	-0.621399	5.20396	4.16499	-1.96883	2.01511	2.914	3.59183	1.7273	4.02507	5.42811	4.95803	4.63171	5.21071	6.03198	6.02087	5.47659	5.83767	4.91508	8.32735	-0.524216	4.10982	-3.08281
TCGA.06.2557.01	4.75182	3.99175	5.74039	5.23125	5.90374	5.6187	2.99726	3.76875	5.90569	5.33782	4.70813	5.39704	3.50239	2.75817	5.10816	4.39586	4.95298	4.07756	2.90788	4.46538	6.25744	3.07898	3.18645	5.69789	3.90136	3.09679	2.99029	3.03417	5.34353	3.94733	2.95528	2.62846	7.11839	3.53924	6.77645	6.022	7.96806	5.47154	5.51193	5.07487	5.75873	5.16734	2.58425	5.6181	4.93771	6.49246	4.0091	4.84829	4.13197
TCGA.19.1790.01	3.89574	3.38	4.84941	5.61742	5.23724	5.28093	2.29241	1.61769	5.36827	5.72331	4.92708	4.75042	1.79839	0.695323	4.54805	4.77021	5.09516	1.5954	5.7674	4.31506	6.53667	0.965993	2.20898	6.62955	1.63852	-0.135936	1.27553	1.08408	4.91467	3.84137	0.458013	1.61894	11.1175	3.81089	10.0473	6.76019	6.39631	5.28122	5.36082	4.33444	6.19787	5.71257	3.07964	3.89395	5.09355	6.87225	1.03396	3.58833	2.52652
TCGA.DB.5273.01	4.57699	4.2207	5.79012	6.30714	5.37931	5.06452	5.37698	0.808547	6.43235	6.21274	5.55241	4.35053	1.28195	1.35702	6.02866	3.88932	5.83813	1.85866	6.88355	4.54573	6.85478	1.20457	2.78034	5.35622	1.71887	0.606582	1.35846	1.63057	5.50959	4.11816	-0.172401	1.54211	1.90517	3.83791	6.69526	4.35828	6.44144	5.00922	6.0978	5.03522	6.05044	7.1791	4.67695	4.03225	6.07573	6.32243	1.95973	4.85266	-0.253146
TCGA.27.1836.01	4.60449	3.58053	4.76498	4.52283	5.21331	5.47817	6.10356	4.73246	6.07255	4.55511	4.94447	5.64686	3.19682	2.45115	4.74082	5.12046	4.65551	4.27988	5.15603	4.68893	5.75617	4.15368	1.3304	5.11372	4.20436	3.201	2.78311	3.07939	5.56483	4.27953	3.10528	3.47953	9.45897	3.28783	6.75231	4.01631	5.7857	5.8947	4.74253	5.04701	6.29774	3.16699	3.68268	5.09548	6.11116	7.37669	3.35749	4.31163	3.45372
TCGA.02.0054.01	4.10558	3.51253	5.44067	5.30341	5.3363	5.51318	1.59364	4.06457	6.285	6.48382	5.89721	5.91607	3.93134	2.36263	4.15295	4.0055	5.5669	3.78966	3.25576	5.30216	5.7255	4.29439	3.0475	4.4814	3.29713	2.43132	3.12321	2.47658	6.07393	4.1852	3.54482	3.53178	10.5175	3.99464	6.71347	5.50176	6.71502	7.24922	5.6972	4.50583	5.12299	5.52942	3.85414	4.07155	5.2837	6.74347	3.39831	3.48641	3.2062
TCGA.02.0060.01	4.00653	3.39155	5.09662	5.11183	4.53443	6.82094	3.28524	3.14505	6.49771	5.6891	5.35111	4.92762	2.83899	2.24468	5.11209	4.02567	5.42374	2.80141	2.94442	5.09835	5.30995	2.65782	3.07945	4.24749	2.90005	1.62811	2.14712	1.66981	7.02456	4.11954	1.55707	1.99958	7.34481	3.592	5.35498	6.35038	5.40094	6.46592	5.31075	4.46838	6.21617	5.09058	5.54117	5.19212	4.96413	6.57379	3.11267	3.99987	3.7546
TCGA.P5.A5F4.01	3.40817	4.55607	5.1749	6.40996	5.15617	5.1391	6.95385	1.07867	7.27861	6.5241	6.34231	4.69548	0.77098	1.0675	5.35677	3.6384	6.16324	1.46369	6.17306	4.62215	5.49049	0.928947	2.25277	2.4528	1.32869	0.416831	1.20586	0.476069	4.49659	3.14934	-0.499101	1.16188	4.23658	3.21105	3.45091	3.16094	3.91077	5.75056	4.5524	4.73735	7.84461	5.80633	4.83191	6.07869	6.15264	7.54073	0.671202	5.31818	-0.143603
TCGA.06.0881.01	4.66681	4.30483	4.19353	5.42779	6.22783	5.57461	2.08916	2.42485	5.73003	5.78678	4.60873	4.5046	3.15205	3.05111	4.6844	4.31649	5.09007	2.97066	4.20639	4.66574	6.77051	2.69901	2.58719	6.60755	3.81242	1.85312	2.27028	2.22429	5.59228	4.17345	1.3261	2.08702	10.6876	4.23126	11.1161	6.33857	8.1795	5.14552	6.16603	3.73855	5.91734	4.40527	2.81594	4.63462	4.81303	6.29663	2.35324	4.35221	2.27301
TCGA.FG.5963.01	4.47355	4.45773	5.11096	5.53985	5.60304	5.66225	3.70918	3.45135	6.67042	6.2528	5.09464	5.42359	2.16917	2.61765	5.41764	4.03111	5.58185	3.16756	3.17158	4.67735	6.1935	2.94157	2.56683	5.22193	3.38386	1.73483	2.55849	2.43246	5.58202	3.52867	1.77815	2.64419	7.77917	3.33845	7.61391	4.88821	6.82194	4.63263	5.39639	4.50052	5.94891	5.37227	3.72581	6.65617	5.72921	7.52574	3.30661	5.44195	2.10034
TCGA.19.2631.01	4.56468	4.11158	5.65321	4.78879	4.77607	5.92894	1.7204	3.37165	6.05715	4.57297	4.97716	5.08693	3.28585	2.08733	4.94597	4.25399	5.08229	3.99501	4.72171	4.20427	5.51612	3.11257	2.11956	3.00698	3.13343	2.1401	2.00968	2.5697	5.24056	3.70591	2.44071	2.68697	10.7835	3.47445	6.21652	6.04699	4.85448	6.12539	4.33315	4.76636	5.64244	6.28468	2.43625	5.43865	5.28406	6.95795	2.88982	4.00596	3.47054
TCGA.CS.5395.01	4.14808	4.56482	6.00761	5.57949	5.02927	6.25347	5.06246	1.68039	6.47281	6.5806	5.22916	6.1349	2.60996	2.13823	5.55289	3.79778	5.64253	3.40815	3.34048	4.32889	5.8412	2.86608	3.01555	1.80676	3.24609	1.56141	2.23939	2.4389	5.13952	4.85212	1.81991	2.67783	6.04459	3.6854	3.52787	3.86776	5.15388	5.72853	6.28137	5.26163	6.29698	5.46481	3.04579	5.43994	5.39178	5.68954	1.9109	4.9269	2.67979
TCGA.HT.7480.01	4.60474	3.77101	4.97631	6.41951	4.63567	4.57401	5.51085	0.173798	6.96527	5.53319	5.53791	6.41477	0.556275	-0.357906	4.23089	2.75053	5.73991	-0.0818397	7.67891	4.76306	4.93456	-1.03857	0.75469	2.69648	-1.10846	-2.23165	-0.292992	-0.827499	5.02063	3.7346	-1.79361	0.959012	2.36991	2.89644	4.27773	3.19906	4.5481	5.35325	4.62901	4.33379	6.87027	6.8396	4.73459	6.22135	6.944	8.54324	1.1537	4.68114	0.28267
TCGA.QH.A6CZ.01	4.02802	3.84726	5.09065	6.01101	4.5122	4.26229	5.86337	-0.158446	7.034	6.62632	5.86556	6.62845	0.60282	-0.851097	4.67715	2.97573	5.72758	0.15408	7.49844	4.95051	5.07223	-0.201552	1.36758	2.32219	-0.585821	-1.15526	0.0738697	-0.628786	5.12915	3.44416	-1.55124	1.16305	2.43247	2.89051	2.88899	2.22592	4.05632	6.07104	4.49011	4.55313	7.21887	6.46439	4.90445	5.87495	6.37779	8.01881	0.569452	4.8176	0.113059
TCGA.CS.6670.01	4.27371	3.85281	4.87725	5.98167	4.58866	4.35444	6.14304	0.679141	6.9947	5.76515	5.88362	6.16544	0.742446	0.447558	4.76594	3.24212	5.76852	1.15883	7.04671	4.63929	4.97666	0.484428	1.75612	2.49105	-0.571665	-0.69651	0.17471	0.25462	5.15733	3.86578	-1.31895	1.1726	1.69968	3.18325	2.68175	4.5207	2.96683	5.24089	4.35953	4.62427	7.13412	6.71557	4.85098	6.001	5.94287	7.39628	1.47485	4.9505	-0.0402239
TCGA.28.5219.01	3.90863	4.23208	6.18445	5.37401	5.35135	5.79573	2.42573	4.45677	5.90768	5.13694	5.43217	5.82378	3.65014	3.49394	5.03205	4.0202	4.69968	5.44525	3.64392	4.89541	5.98473	4.0513	3.0941	4.44194	4.37428	2.94249	3.2233	4.45261	5.71218	4.06874	3.87866	4.01252	9.18666	3.91704	9.15678	5.62747	6.47396	5.91894	5.41329	4.90477	6.12362	5.26067	2.84845	5.84711	5.23598	6.72021	4.16958	4.08342	3.21202
TCGA.08.0357.01	4.09384	3.65185	5.47704	4.49039	5.1461	5.26376	2.8227	3.79612	6.03094	5.65653	5.19487	5.20632	3.77307	2.91744	4.79869	4.63237	5.09262	4.03613	3.82028	4.38068	4.94086	3.80833	2.78589	4.99007	3.73517	2.8099	3.31186	2.75438	5.15889	4.36903	2.87804	3.63711	9.58746	3.7104	6.57164	5.52328	6.01816	6.63399	5.55625	4.46525	5.23963	5.02174	2.99284	4.65009	5.47565	6.01517	3.98414	3.75376	4.06792
TCGA.14.1034.01	4.69258	4.10177	6.34509	5.16939	6.00967	5.13692	1.52887	2.29088	6.04413	4.85975	4.78982	5.10119	2.93593	2.22365	5.14092	5.45303	4.35362	2.93123	4.62255	4.38669	6.52539	3.42134	3.85385	5.01225	4.12508	2.21331	3.59223	2.38768	5.79214	4.33206	2.62682	4.09997	10.1292	3.73007	7.46497	5.67209	7.23787	6.22798	5.83978	5.34644	4.98943	5.62035	2.24263	4.97006	5.88559	7.53626	2.98243	3.63023	4.13874
TCGA.28.2506.01	3.87535	3.55428	6.30598	5.32158	4.86456	5.93747	4.95497	1.70125	5.89973	4.90082	5.31034	5.64668	1.9649	1.50485	4.31074	4.6384	4.54477	2.59301	3.52475	4.12588	5.28079	1.54136	1.67333	3.95296	1.34604	0.821171	1.29612	0.888757	5.27327	2.91839	1.52928	1.36967	10.8463	3.20237	4.7813	3.40284	5.47429	7.72145	5.49948	5.2367	5.80726	4.25764	5.31211	4.78345	5.77352	6.5991	1.75297	3.95619	2.63323
TCGA.DU.8158.01	3.76402	4.78323	5.79837	4.99514	4.83671	5.07763	3.27333	1.49309	6.09835	4.96102	5.8481	6.29747	1.11721	0.381011	4.14806	4.08254	4.65895	1.2985	5.08523	4.45981	5.83681	0.818871	2.04131	4.20818	1.33184	0.425769	1.25495	1.50532	5.00414	2.88265	0.0363557	2.17361	9.05039	3.47882	5.07648	5.35812	6.9419	5.2883	5.91541	5.16707	5.86682	5.35959	3.54291	5.76004	5.33727	7.09189	1.46476	3.79087	2.4921
TCGA.02.0015.01	4.61718	3.75686	5.10453	4.79574	5.28758	6.08597	2.61607	4.32854	5.57049	5.66563	5.23418	5.16884	4.53842	3.98922	5.09273	3.36302	4.44769	4.94084	5.40442	5.33644	6.07202	4.79451	3.78917	4.09759	4.86269	3.84282	4.30154	4.0888	5.88936	4.40635	4.23019	3.93218	8.31587	4.10442	6.99489	5.73074	5.67783	6.49633	5.68726	4.52669	4.75891	5.96273	2.42789	3.49408	5.15609	5.66389	4.67856	3.8545	3.87957
TCGA.28.1747.01	4.92126	4.12502	5.57293	5.61193	5.78255	5.18804	3.77539	2.88461	5.88835	5.52133	5.00998	5.22266	2.51294	2.61182	5.07785	4.31705	4.71351	4.08404	4.75656	4.48084	6.27218	3.31578	1.62796	5.2736	3.08083	2.06526	2.44713	2.18593	5.84916	3.69347	2.3937	2.91126	10.6729	3.59378	4.34766	4.52585	6.55051	5.39579	5.37324	4.5341	5.68971	5.37277	3.10127	5.29047	5.51541	6.79247	2.86867	4.2387	3.09917
TCGA.02.0026.01	4.85183	3.81933	5.13121	5.43389	5.05217	5.49989	3.08437	4.93537	6.30958	5.47678	4.9561	3.88994	4.25951	4.33578	5.08878	4.07432	4.85984	5.74193	4.44248	5.79859	5.25746	4.53253	3.94283	3.64512	5.15187	4.91625	4.45463	4.00899	5.39734	4.05596	4.29573	4.28131	7.72091	3.92675	6.13543	4.26721	5.1951	5.93431	4.90853	4.33121	5.24268	5.94598	2.56777	5.12941	5.65857	6.65245	5.13692	3.97755	4.4388
TCGA.DU.A5TT.01	4.84855	5.5724	5.85764	5.22973	5.30119	5.26321	4.9708	1.93233	5.71983	5.01893	5.30487	5.97431	1.26889	0.836861	5.02929	4.60284	5.07157	2.27784	4.49302	4.56359	5.77744	1.53641	2.91595	3.54002	2.19211	1.58239	1.31029	1.08223	5.83822	3.33808	0.979359	2.67305	6.59038	3.30627	5.04825	5.47022	5.36431	6.31925	5.44962	4.51257	5.87926	5.73877	4.07421	5.91679	5.59204	6.25386	1.9291	3.94151	1.3843
TCGA.HT.7877.01	4.33087	3.93907	5.15158	6.19987	4.25919	4.55479	6.14308	1.06303	6.69544	5.71104	5.40289	6.29483	0.892725	0.103936	4.78131	3.01448	6.27206	0.398935	6.99779	4.76603	4.66966	0.438128	1.66453	1.94806	0.172295	0.201759	0.336998	-0.252538	4.8469	3.41536	-0.823635	1.53365	2.98236	3.10055	3.20102	4.65577	3.82944	5.60493	4.26163	4.79371	7.34186	6.71486	4.73419	7.14646	6.82111	8.40242	1.30223	4.60469	0.316231
TCGA.14.1823.01	4.74553	3.56085	6.00364	5.57313	6.30478	4.65922	2.25368	2.33959	5.09253	6.34087	5.30026	5.52315	2.37772	1.80616	4.39773	4.85327	3.58463	3.62445	4.14232	4.92487	6.50225	3.03306	1.98801	5.34055	2.72922	2.04804	1.61171	1.76681	6.45193	4.0358	2.36057	2.31827	12.4208	3.62579	7.16589	5.71427	7.05895	6.41116	5.97075	5.06563	4.89365	4.06522	4.43191	3.22462	4.90832	5.53313	2.16162	3.95501	2.15979
TCGA.HT.8018.01	3.2865	5.15795	5.12863	6.21211	4.78827	4.71168	6.92992	1.1969	7.64163	6.70819	6.80822	5.85599	0.855034	0.05653	4.94254	3.84244	6.4625	1.18036	4.50633	4.03395	5.76138	0.281585	2.09219	4.35582	0.476603	-0.340709	0.940502	0.309693	4.02326	3.15045	-0.523646	0.396217	8.74306	3.06489	7.54424	4.24978	6.49957	5.67131	4.61904	4.84529	7.78135	5.4068	4.9667	6.86446	6.06973	7.5139	0.585599	5.48171	-0.531704
TCGA.28.2501.01	4.39889	4.18116	4.62452	4.92696	5.38535	5.06231	4.97226	0.0159164	6.41269	6.13357	5.38711	4.8551	0.990642	1.21583	4.4984	4.48202	5.46998	1.65498	4.13631	4.25572	6.29776	0.951164	1.91309	5.24005	1.93634	-1.05774	1.01713	0.414759	4.70172	4.11712	-0.510386	1.49459	10.176	3.80228	8.44396	6.35563	6.30245	4.97028	5.07404	4.48142	5.69642	5.40259	4.0974	6.11791	5.64121	7.55692	-0.147058	5.58204	2.47769
TCGA.12.0619.01	4.57526	3.91769	5.11059	5.16109	5.48985	5.09803	1.95167	3.63153	5.37588	5.09553	4.87847	4.94821	3.68709	2.8152	4.92453	4.39276	5.55689	4.56877	3.92881	4.46581	6.35138	3.02964	4.17659	4.6131	4.85609	2.82226	3.23497	3.35741	5.19798	4.51486	2.95201	3.275	9.79803	3.64056	7.73209	6.42544	6.76476	6.09506	6.27774	4.38795	4.62093	5.99789	2.36286	4.72632	5.21826	6.31818	4.38508	3.79924	3.46924
TCGA.DB.A64V.01	4.63786	4.32436	5.01865	6.02865	5.34539	4.64173	5.61665	-0.492215	6.75365	6.31505	5.71022	5.15754	0.87009	-0.339808	4.48996	3.747	5.58187	0.730441	6.37978	4.76251	5.58291	-0.0189019	1.41291	4.10851	1.21658	-0.680217	-0.660315	0.0145304	5.04268	3.54147	-1.57109	1.744	6.19137	3.66837	4.48489	5.55615	5.82692	5.42801	4.66411	3.87438	5.91753	5.96762	5.03959	5.8669	5.84022	7.17222	0.602605	4.66624	0.426514
TCGA.12.0691.01	4.82144	3.79734	5.50787	5.0839	5.05437	5.97652	2.0991	4.66567	6.67183	5.6091	4.90407	4.80398	3.75599	2.35865	4.62466	3.19386	5.64873	4.43562	4.66471	4.39585	5.03774	3.73132	2.35398	3.75565	4.07481	3.19824	3.42857	3.05567	5.68201	3.34688	4.15408	3.40237	4.76662	3.62392	3.07176	5.40807	5.83693	7.25451	5.8868	5.25308	5.30809	5.70466	3.84458	4.11686	4.73097	5.73078	3.47948	3.2718	3.82994
TCGA.41.2575.01	4.43601	4.3412	6.18223	5.18256	5.34733	4.95745	3.75532	3.63852	5.49759	5.03049	5.18826	4.99336	3.34124	3.09603	5.7494	4.77064	3.47449	5.32249	3.57013	4.33297	5.26254	3.15574	2.56833	3.02398	4.2162	3.71689	1.66917	1.93297	5.65023	3.81269	4.32283	3.06108	8.96306	3.3455	5.36313	4.24739	5.05621	6.15722	4.24943	4.74774	6.10762	4.98842	4.45559	5.51403	5.3372	6.03887	3.83127	3.93805	2.9999
TCGA.06.0410.01	4.97589	3.55886	6.31219	4.74172	5.83691	5.56752	4.65953	3.89279	5.14492	5.61835	4.96186	5.29536	4.08145	4.15852	4.51891	4.301	3.9912	7.16747	4.83122	5.33885	5.98473	4.83943	2.77713	3.46065	5.30888	5.12286	4.02844	3.17583	6.96032	4.13164	4.53887	3.13685	7.30315	3.49776	6.88746	3.97182	4.62202	5.14478	5.68248	4.39833	5.43219	4.73255	3.65892	3.73997	5.67881	6.23248	4.4331	4.1049	4.18514
TCGA.06.2561.01	4.95627	5.70203	5.60227	5.08622	5.04587	4.63375	4.93868	2.07575	6.21006	5.8453	5.74881	5.42397	1.83245	1.03458	4.97605	4.40412	4.67506	2.53398	3.72805	4.33009	6.10757	1.75698	1.01221	4.87953	1.6492	0.597634	1.61741	1.27518	6.03263	2.70553	1.49063	2.47232	11.6147	3.54767	7.04614	5.34797	7.24858	6.43234	5.90581	4.67221	6.20062	5.02266	3.70418	5.46012	5.3231	6.62064	2.29919	4.03126	3.93195
TCGA.FG.A70Z.01	4.05927	4.46255	5.73271	4.9482	4.97386	5.15037	5.61478	3.45036	6.40852	5.85586	5.71543	5.62339	2.69117	2.52056	5.49847	3.94748	5.07424	3.7242	3.77462	4.21698	5.93381	3.10818	2.60385	3.72025	3.39483	2.13379	2.39751	2.56769	6.85843	3.89702	2.61048	2.68711	8.48726	3.41478	7.62926	5.54371	5.63249	6.17265	5.2912	4.60583	6.34428	5.11348	3.38253	5.70157	5.2717	6.78274	3.17918	4.54702	2.56437
TCGA.02.2466.01	5.35132	3.49861	5.7179	5.075	5.66552	4.74642	1.85094	4.3804	5.56844	4.90785	4.60334	4.9613	4.2161	5.66892	5.17631	4.49708	3.17355	5.90955	6.861	5.06608	5.83141	4.23189	2.39725	2.78647	5.36662	4.68181	3.72157	4.58785	7.14973	4.10537	4.12705	4.19239	8.7746	3.68489	7.77685	3.61476	4.15931	4.95362	5.58864	4.82414	4.82447	4.89988	4.02388	4.50212	5.07945	6.30635	4.40876	4.2948	4.04561
TCGA.02.0085.01	4.50371	4.32618	4.7003	5.05403	5.83873	5.48947	5.42844	2.85449	6.15429	5.68761	5.35613	5.00303	2.65677	2.65365	5.4563	4.23389	5.15633	3.60359	3.8195	4.45973	6.32993	3.23142	2.66319	5.15679	3.64289	1.7677	2.39578	2.71159	5.48376	3.73839	2.31199	2.72445	10.3619	3.51186	12.7346	6.36534	7.45482	5.90242	5.46823	4.10146	6.10838	4.88736	3.56403	5.15174	5.37696	6.31857	2.60483	4.49603	3.4167
TCGA.S9.A6TZ.01	4.11796	3.08473	5.59026	6.13112	5.01143	5.32616	3.79222	-2.85503	6.55183	5.55346	5.3984	6.43915	0.00532581	-3.05885	4.2571	3.64791	5.47819	-4.10341	6.85606	4.84828	5.68101	-2.70673	1.60665	4.23638	-1.85624	-2.12881	-1.34276	-2.45389	4.96232	2.69313	-3.81843	0.318418	3.18541	3.05263	5.03174	3.44691	6.42962	5.07205	4.62162	5.72014	6.48568	6.64833	5.14078	6.00707	5.88391	8.51242	-1.54148	3.95837	-1.98437
TCGA.02.0266.01	4.8978	4.23477	4.80424	4.75843	5.52527	5.66379	3.25861	4.07005	5.46606	4.93694	4.34658	4.29137	3.84069	3.19806	5.75086	4.38381	4.88511	4.54685	6.41146	4.31258	5.88973	3.64663	3.77596	4.5814	5.38263	3.00252	3.13447	3.26606	7.7235	4.37698	2.51531	2.62369	10.8272	3.53906	6.46975	5.00468	6.13023	5.51408	6.1322	4.05024	5.65037	4.71433	2.38648	2.30179	5.13693	5.21207	3.35226	3.62939	2.18911
TCGA.08.0373.01	4.74893	3.86962	5.48414	5.20695	4.83134	5.00548	2.97608	2.76885	5.76771	4.78322	4.63322	4.94667	3.04569	2.49674	5.0001	4.00394	5.24436	3.8012	4.33102	4.3635	5.54114	2.71504	3.20537	4.98702	3.79874	2.20518	2.97643	2.71602	5.56288	4.33966	1.78832	3.07692	10.191	3.94752	8.79166	5.2006	6.5342	5.58816	6.03979	4.43114	5.64763	5.43572	3.14175	4.76519	4.92003	6.92404	3.42935	3.80258	2.80622
TCGA.12.0703.01	4.07211	4.08185	5.88674	4.72965	4.65126	6.08259	2.82985	3.57639	6.11972	5.6762	5.61375	5.06191	3.55405	1.59825	4.85948	4.47443	4.7696	3.63487	5.53033	3.79524	4.98638	3.62115	2.99591	3.9501	3.30199	2.90816	2.36447	2.31762	4.89139	4.00758	2.87016	2.26028	10.4615	3.62468	7.42552	4.90994	4.90461	6.75763	4.97255	4.79655	5.38935	5.31037	3.6499	5.4161	5.56566	6.86776	2.30784	3.60588	2.39653
TCGA.DB.5280.01	4.38803	3.46704	6.03319	6.85894	5.39107	5.16049	3.76638	-0.4332	6.67464	5.39483	5.27773	4.46587	0.325293	-1.22017	4.92551	3.91044	5.43801	-1.0403	6.97988	4.67565	6.21528	-1.25431	2.15291	3.92318	-0.653897	-1.55492	0.0840447	-0.775976	5.3757	3.76109	-1.50065	0.166608	1.26938	3.26967	4.61729	4.52866	6.41726	4.92193	4.94283	5.4952	5.80102	6.52126	4.44781	5.29908	6.55677	8.0348	0.349257	3.63656	-0.850273
TCGA.DH.A669.01	5.07795	4.06263	4.76497	6.30153	4.86242	4.65164	3.64634	4.23516	6.16797	5.49204	5.50515	6.20937	3.35236	3.63229	4.71456	3.643	5.29742	4.67708	7.85345	5.43395	4.95817	3.54695	3.56641	4.10708	3.18849	2.70041	3.88408	3.10337	6.2223	4.13602	2.63505	3.62184	4.85314	3.34236	5.61019	3.21475	4.83123	5.93451	4.91855	4.53874	5.961	5.97094	4.47269	4.46132	5.67598	7.22182	4.90148	4.31983	3.91403
TCGA.HT.7677.01	4.62412	3.72552	5.06446	6.47269	4.78374	4.49687	4.57075	0.951822	6.6855	5.52874	5.08303	6.56339	0.955396	0.276777	4.02965	3.21953	5.66046	1.01909	8.33958	4.96131	4.65078	0.526209	1.26014	2.89511	0.143685	-0.355367	0.190535	0.189916	5.37749	3.87497	-0.512773	1.26655	2.89168	3.2401	3.76708	3.12721	4.8397	5.15266	4.04448	4.37097	6.10873	6.91413	4.78133	5.82592	7.16037	8.15988	1.72204	4.32229	1.00475
TCGA.HT.7902.01	4.38278	4.25674	5.74932	5.90615	4.80643	5.30353	5.48178	1.94059	6.80482	6.31411	5.29096	5.76336	0.412486	0.703673	5.06217	3.66108	6.09073	1.3575	5.27318	4.6014	5.448	1.09471	1.98117	3.15788	2.41779	-0.841816	0.354139	-0.0695471	4.70522	3.66699	-0.72959	1.04067	4.18745	3.35922	2.75789	3.04317	5.12812	5.01882	4.61516	5.04167	6.11602	5.73411	4.46919	7.52591	6.57989	8.45462	0.733128	5.05164	-0.280323
TCGA.14.0740.01	4.38292	3.05169	5.80491	5.14231	4.70815	4.93834	2.77879	4.56686	5.51487	5.28545	4.42078	5.37692	3.71606	4.49844	5.18412	4.51221	3.50738	5.76365	4.15397	4.38883	4.95214	4.91534	2.21475	3.31916	5.04114	2.94412	4.27888	3.46072	5.74294	4.07911	3.9715	4.44305	9.7519	3.82364	7.1959	5.06308	4.57149	5.19881	4.41762	4.33037	6.77496	4.95547	3.65335	3.84133	5.81184	8.53903	4.35871	4.20098	3.46989
TCGA.HT.7471.01	4.93173	4.36281	4.96737	6.07382	5.2245	4.47332	5.14495	2.65313	6.4466	5.64648	5.13146	6.29825	1.9827	2.95629	4.47071	3.19526	5.21518	3.23857	7.34918	4.91717	5.35589	2.55276	1.9764	4.40672	2.03548	2.34663	2.71006	2.20725	5.61434	4.05705	1.40498	2.79874	7.09042	3.16421	6.40078	2.63897	5.93916	5.29442	4.46285	4.15772	6.2785	6.59272	4.84705	5.14531	6.59785	7.90476	4.0642	4.45834	3.07575
TCGA.02.0432.01	4.79817	3.78137	4.79618	5.72302	5.51022	4.65242	4.41654	0.949357	6.48845	5.7734	5.26062	3.39729	1.9858	1.82884	5.34014	3.9749	5.5785	1.77679	7.51317	4.68465	5.63107	1.30739	2.67251	4.33705	2.01251	0.932776	1.00614	0.903167	5.55021	4.06391	0.108897	1.13167	1.74286	3.53086	4.34179	3.78982	6.06949	5.37933	5.24118	4.99344	6.54763	6.25504	5.28822	4.16518	4.89509	7.07447	1.5044	4.09762	-0.0455567
TCGA.02.0027.01	5.23554	4.3333	5.0425	4.86611	4.81831	6.48201	3.29338	3.32238	6.36298	4.8928	5.15691	5.38215	2.8418	2.43721	5.07098	3.84671	5.57135	3.35285	3.61796	4.72749	5.44163	3.23395	2.73231	3.57997	3.35293	2.01922	2.41459	2.67855	5.6708	4.12127	2.14759	2.4128	8.90906	3.63364	7.40294	5.90147	5.68423	6.23434	5.4561	4.61066	5.33904	5.5423	3.62588	4.96319	5.49589	6.67136	3.3801	4.00154	3.04857
TCGA.32.1987.01	4.05192	3.73836	5.16862	5.66181	5.47493	5.42201	1.20105	3.82782	5.82135	5.28785	4.65048	5.06868	3.08528	2.32258	4.39099	4.71965	4.42083	4.02419	3.59092	4.64369	6.25036	3.64466	4.61926	4.52752	4.508	2.29807	3.12815	2.85436	5.24192	3.97614	2.94247	3.61416	11.5201	4.34771	8.54847	7.54229	8.22994	5.38861	5.92569	4.70632	5.17194	5.17452	2.19764	5.50007	5.72689	6.1465	2.64289	4.31258	4.46952
TCGA.06.0939.01	3.87074	3.6139	5.68226	6.41214	6.10243	4.4493	4.28918	1.91097	4.55391	5.82687	5.49033	5.19575	1.5962	1.6279	3.81155	4.38637	3.72871	4.38425	3.79061	4.82725	5.92058	2.10343	2.22573	5.46971	1.96477	1.18381	1.46885	1.67979	5.50603	3.5898	2.21272	2.07959	11.5161	3.46381	6.97718	5.69636	7.29031	6.01868	4.48872	4.36586	6.16372	3.64136	3.83848	4.69626	5.23309	5.83912	2.41498	3.96812	2.94121
TCGA.12.0776.01	4.1879	3.79845	5.89924	5.64949	5.91748	4.78757	3.09788	2.98455	5.80718	5.56306	5.60641	4.90964	2.94773	2.23339	4.49622	4.71361	5.40134	3.19582	4.80018	4.43915	5.91738	3.24856	2.42244	5.60612	3.23183	2.10935	2.16992	1.93275	6.57589	4.61541	2.44431	3.08958	10.4003	4.31917	7.33991	6.68592	8.21863	5.55491	5.74288	4.56221	5.14236	4.41889	3.90603	4.45316	4.55817	5.92298	2.36753	4.1462	1.74709
TCGA.HT.7687.01	4.44075	4.25956	4.80648	6.0196	4.46729	4.77404	5.4351	1.2905	6.88719	6.02044	5.55232	6.87607	0.827571	0.382362	4.09818	2.83768	5.84277	1.27467	7.72609	5.08484	4.82395	0.936647	1.45182	2.95852	-0.0336495	0.0774418	0.728547	0.369829	5.40476	3.59654	-0.760371	1.88375	3.20958	2.88304	4.49868	4.32048	4.80674	5.46004	4.06453	4.37549	6.62306	6.86658	5.09526	6.70192	6.86061	7.99128	2.39684	4.45749	1.3886
TCGA.DB.A64X.01	4.46496	3.23263	5.73796	6.66041	5.35106	5.13902	6.1169	-0.150353	7.0363	6.23244	5.91889	2.75679	0.336459	-0.751178	5.15621	4.02186	5.64026	0.348687	6.18525	4.7103	6.02107	-0.165021	1.44459	2.15059	0.421397	-0.33802	-0.875665	-0.825339	5.44153	3.76574	-0.944163	1.21594	3.57354	3.40229	3.95211	1.66507	4.506	5.56086	4.39382	5.07281	6.24274	5.86598	5.14652	4.29907	5.9861	7.13108	0.119431	4.26729	-2.94694
TCGA.19.2620.01	4.05115	2.89782	5.70636	5.26926	4.90478	5.22144	2.93297	1.07192	6.01505	5.14843	5.5458	5.34928	1.27159	0.660578	4.36216	4.43828	5.75725	1.7356	4.56292	4.25278	5.81618	1.39581	1.6618	3.43515	1.78641	0.443729	0.501966	-0.0162296	4.75228	3.87109	0.655177	1.46356	10.6779	3.39043	6.74563	5.39967	5.3452	5.38035	4.75849	4.88519	5.76045	5.30521	3.91147	6.4396	6.14514	6.35658	1.55454	3.89281	1.97424
TCGA.14.0783.01	5.00435	3.72175	6.40386	5.11219	5.99098	5.4959	0.396577	3.46485	5.23542	6.33844	5.02651	4.48112	3.28832	3.58954	4.72302	5.07125	4.72956	4.75674	5.39701	4.46407	6.31432	3.30172	2.45428	4.99995	4.94381	3.45025	3.29786	2.59519	6.61378	4.38182	3.12705	2.41982	10.2631	3.58542	9.49136	5.92482	6.70912	5.3035	4.89534	4.61071	6.45935	4.3795	3.101	4.61358	5.25658	6.41828	3.42714	3.60158	3.27944
TCGA.S9.A6WH.01	5.03201	4.80096	4.33471	5.64635	4.70284	4.63482	5.71883	-0.440677	6.91522	5.84808	5.52269	5.97238	0.673785	-1.69716	3.93008	2.97352	5.86888	-0.987154	7.77034	5.38063	4.65474	-1.29939	1.58114	2.10539	-1.56372	-1.79961	-0.307164	-0.797324	5.35207	3.6988	-1.62615	2.68946	3.02448	3.5045	3.64912	2.39326	4.34459	4.98533	4.01738	4.36808	7.0222	6.36533	5.05036	5.07691	6.44282	7.06036	1.04663	4.62051	-0.631227
TCGA.14.0813.01	4.91415	4.17594	5.22821	4.36101	5.08214	5.46156	3.18967	3.81339	6.09147	5.74497	4.91913	4.65695	3.56858	2.9918	5.05849	4.05394	5.11168	3.81803	4.68462	4.27944	5.28681	3.3316	3.22146	3.53902	4.54866	2.03761	3.11593	2.74728	5.1973	3.95955	2.1525	2.82447	9.70333	3.72315	6.70123	4.20999	4.2892	7.04047	6.34081	4.38253	5.67782	5.23048	2.87035	4.39131	4.82207	6.61996	3.29616	4.11708	3.25179
TCGA.E1.A7YS.01	4.10472	2.32054	4.67065	5.8104	3.93438	4.54287	4.45015	2.47189	6.86967	5.28568	5.39976	6.70231	2.06496	1.57203	3.94999	3.55325	5.14141	2.37195	6.39665	5.64986	4.06267	1.3978	2.15097	1.26307	1.25154	0.97475	1.47816	1.41278	4.5473	3.89095	0.864071	2.07882	1.86477	3.72549	3.11336	2.95661	2.74946	5.15266	4.31829	4.79716	6.7432	7.50682	5.67801	6.23776	6.67034	7.79308	3.01274	3.80275	2.03263
TCGA.TQ.A7RN.01	4.55041	3.39865	5.18449	5.99575	4.53497	4.81678	4.97531	1.41181	6.91771	5.46475	5.4934	6.26226	0.888664	0.703763	4.5685	3.16032	5.44456	1.62631	7.56275	4.72998	4.83343	0.63129	1.19807	1.91044	0.325473	-0.262358	-0.0744687	0.409516	5.41294	3.71411	-0.307383	2.3139	2.19761	3.4219	4.78267	3.81809	4.3608	5.57661	4.68035	4.58691	6.49226	6.93583	4.96428	6.16572	6.75656	7.9698	1.97474	4.0433	0.630645
TCGA.E1.A7Z6.01	4.01457	3.42412	5.67101	6.63428	5.2733	5.18706	4.11591	-3.26795	7.05316	5.62093	5.38284	4.38718	-0.796271	-10.6481	4.12474	3.76926	5.5799	-11.5136	4.84882	4.64343	5.72492	-3.0955	1.67702	2.86047	-2.20673	-2.53654	-0.927245	-1.00653	4.57317	3.71124	-1.91598	0.548657	2.28706	2.69487	3.27352	5.14405	5.16957	5.05018	4.96602	5.15679	5.94914	5.73938	4.61429	5.6842	6.44877	8.13623	-1.7871	3.90606	-3.87862
TCGA.32.1991.01	4.14789	4.38501	5.54128	6.11935	5.2052	5.43724	3.15252	3.00585	5.98221	5.561	5.05124	4.85482	2.52186	2.71495	4.18865	4.32962	4.94406	3.9152	3.59248	4.39184	6.03251	3.20111	2.27588	4.89756	3.31266	1.9914	2.22141	2.12231	5.23818	4.2861	2.38119	2.96204	10.6881	3.69731	5.67435	5.50373	6.71843	5.12277	5.51162	4.62428	5.52078	5.74147	2.01609	4.76261	5.54614	6.36522	3.15669	3.60481	3.73698
TCGA.DU.7309.01	3.84811	4.37048	5.94138	6.44367	5.03072	4.69629	6.68109	0.175372	7.41253	6.53522	6.11402	5.46455	0.486151	-0.412425	5.52977	3.20232	6.23473	0.98284	6.12282	4.28121	5.69663	-0.322019	2.10712	3.67359	0.337988	-0.74271	0.81553	-0.806643	4.92463	3.37291	-0.992442	0.627864	6.14749	2.99692	4.29467	2.66789	5.89206	5.63549	4.66125	5.30266	8.0701	6.58675	4.39946	6.6145	6.25526	7.51149	1.0754	5.30728	-0.948719
TCGA.HT.7879.01	4.56093	3.19191	5.71516	6.31808	5.17356	5.41629	4.52005	0.577127	6.19526	5.05606	4.95307	4.69058	0.638931	0.177929	5.21339	3.80982	5.40684	0.420721	6.74238	3.70448	5.86008	0.459457	2.59759	3.99856	1.11885	-0.713584	0.731382	-0.330865	5.14856	3.46389	-0.0490288	1.1256	2.38157	3.18407	5.56615	4.68616	6.17841	4.84176	4.60275	4.93019	5.87098	6.75797	3.84451	6.31301	6.81037	8.68896	1.0684	3.70961	-0.193175
TCGA.06.6698.01	4.32445	4.3994	6.45339	5.83216	5.69926	5.94356	0.0375555	3.37795	6.05125	5.7391	5.6053	6.03321	3.11475	1.29107	4.40941	4.49268	4.18981	2.35652	2.7093	5.32695	6.09497	2.85927	3.52878	3.87921	3.42523	2.4253	2.87977	1.8955	5.81007	4.54907	2.36882	3.13342	9.41677	3.84045	8.13639	6.9405	7.22116	5.39741	5.48477	4.89231	5.0059	6.34597	1.55226	4.84594	5.00715	6.38667	3.78383	3.61447	4.58819
TCGA.06.2564.01	4.34003	3.5867	6.06683	5.34414	5.49764	5.41641	3.34325	2.73873	5.96198	5.25529	5.0172	5.17733	2.33207	2.14221	4.9517	4.16643	4.4747	3.29442	3.01947	4.42291	5.92322	3.05611	1.81701	3.89585	2.68209	1.844	2.535	2.16775	5.58208	3.6444	2.21479	2.92187	10.1421	3.84906	6.98947	4.82281	6.54791	6.4991	5.03486	4.76604	4.97465	5.75914	2.07833	5.81489	5.51469	6.76101	2.75329	3.97875	3.42915
TCGA.HT.8015.01	3.37021	5.49897	5.15258	5.78297	4.45604	4.99712	7.01816	1.80432	7.9983	6.6437	6.72446	5.91004	0.989351	0.587515	5.07077	3.67069	6.70804	1.87194	3.43203	4.41018	5.62337	0.99174	1.85801	4.10227	1.56953	0.276162	0.488089	0.00545589	3.76291	2.8266	0.0225109	-0.0314228	10.1304	2.82018	3.79053	2.82662	5.59893	5.95003	4.43425	4.95106	8.02239	5.20732	5.44526	6.9617	5.94683	7.46731	0.707688	5.30518	1.77936
TCGA.02.0114.01	4.61661	4.23699	5.92119	6.05313	5.10796	6.20174	3.12291	4.53327	5.64772	5.47116	5.11014	3.95857	3.69984	5.17962	5.63887	4.35867	4.28085	5.60553	6.70924	5.83514	6.01182	4.97564	2.80264	3.01354	4.76613	3.29878	4.5425	3.71656	6.37568	4.74258	4.40703	4.22415	6.56478	5.11981	5.70279	3.10352	5.08113	4.66266	5.1632	4.31702	5.85742	5.91119	3.03159	3.74255	5.8404	6.32477	4.7345	4.28477	3.91757
TCGA.14.1821.01	5.48673	3.40783	5.18378	5.85107	5.7904	5.40788	1.77604	3.53045	6.50213	5.84844	5.16622	4.23529	3.47394	3.90203	5.76127	4.07581	4.86731	4.1346	4.24211	4.84423	5.68355	4.3883	2.4231	2.03946	4.21125	3.84493	3.12499	2.03451	6.51003	4.54768	3.37268	2.97894	3.62406	4.13694	6.84697	2.62547	5.20181	5.10977	5.2536	4.63617	5.93716	6.46305	1.92054	5.41524	6.34252	6.50906	4.48315	4.28716	2.31861
TCGA.06.0201.01	5.06763	3.86234	4.85451	5.07744	5.08707	5.39753	2.53262	4.73101	4.3919	5.21405	4.59012	5.06706	4.13659	6.2494	5.27488	3.87178	4.78898	4.33302	3.59541	4.89889	6.0105	2.74097	3.9263	4.58777	4.77564	3.55355	4.9724	4.76787	5.53475	4.40739	3.32747	3.95112	4.63786	3.82153	3.48227	4.67662	4.82866	5.56724	5.12937	4.44214	4.87158	5.02855	3.46755	3.97233	3.63491	5.14206	4.59609	3.9877	3.76834
TCGA.TQ.A7RK.01	5.0501	2.83835	5.42041	5.72107	5.31078	5.56084	3.79237	2.5033	6.98337	5.43139	4.98274	4.57945	1.94821	2.88952	5.07099	3.7913	5.28	4.03383	6.80345	4.76211	5.77323	2.67931	2.77826	3.21738	2.79328	2.2599	2.56187	1.35364	5.60253	3.73354	1.39399	2.37711	0.758712	3.23074	3.6508	3.54519	5.2674	4.59864	4.34905	4.75498	6.07968	6.14593	4.79492	4.35927	6.52041	8.36103	2.75851	4.08998	1.57066
TCGA.S9.A7R3.01	4.45224	3.78268	5.66811	6.12135	5.32052	4.73221	4.2664	-0.183516	6.48971	5.74135	5.37215	5.00708	0.115864	-0.160257	4.9661	3.86238	5.75853	1.15059	6.27727	4.08153	6.02304	-0.49242	1.34596	3.99105	0.253788	-0.235244	0.569546	-0.104496	4.93833	3.6653	-0.524035	1.43695	5.39919	3.23551	3.35254	5.2814	6.32532	5.10033	4.94414	5.0582	5.5774	5.73611	4.60402	6.00162	6.31274	7.98194	0.0600805	4.52738	-0.518867
TCGA.08.0359.01	4.49813	3.37399	5.22096	5.0489	4.96952	5.01905	3.81215	4.09015	6.31555	6.21985	4.84407	5.43065	3.28917	3.47115	4.96949	4.10571	5.57008	4.20402	4.5229	4.29788	5.24072	3.21539	2.43442	5.89039	4.42474	2.72725	3.10481	2.8169	5.12142	4.37421	2.71309	3.18437	8.84556	3.9558	7.39205	5.82733	6.85161	6.02863	5.66901	4.45075	6.47246	5.62587	3.26968	4.47077	5.4113	7.01526	3.4843	4.07387	3.29593
TCGA.76.6662.01	3.70033	4.23129	5.37118	4.94476	4.67455	5.13354	0.0367607	2.94744	5.90424	5.85687	5.24985	5.41963	2.36937	1.1355	4.009	4.41392	4.46818	3.51809	3.7014	4.43915	5.43768	3.15508	4.61915	4.70413	2.98146	1.62128	3.47566	2.24313	5.90652	3.70384	1.97995	3.74684	11.2923	3.79256	10.585	6.39461	5.55154	5.96417	5.4086	4.4766	5.67629	6.04796	2.70778	4.54314	4.8828	6.8831	3.91758	3.56804	4.17059
TCGA.28.5216.01	4.41517	3.40801	6.06513	5.52228	5.51897	5.14799	3.48262	3.76407	5.76031	6.28472	5.45407	5.24769	2.89132	2.92943	5.19229	4.67384	4.72705	4.38143	4.64386	4.55686	6.55415	3.57041	1.48477	4.67641	4.12339	2.70985	2.47824	2.72299	5.77804	4.07636	2.7568	1.7573	9.98033	4.0782	9.10688	5.46663	5.79469	5.54978	5.93358	4.65817	5.76562	5.93694	3.49099	4.42588	5.67935	6.91536	3.3368	4.37047	2.77764
TCGA.06.0877.01	5.48442	4.39782	5.22103	4.90001	5.11289	5.88108	3.68876	2.05451	6.03455	5.76166	4.74085	4.53431	2.60868	2.18913	5.26697	3.7649	5.31316	2.70851	3.99781	3.90978	5.66267	1.72732	2.46604	4.62141	3.15837	1.42312	2.06186	2.03008	6.12831	4.03315	1.07287	1.62392	10.1965	3.64259	7.91354	5.18236	5.86095	6.17598	5.63499	4.18642	5.79918	5.25238	2.18357	5.29584	4.90702	6.29253	2.40583	4.14202	2.59879
TCGA.P5.A5EV.01	4.32196	3.23927	5.80733	6.22477	5.79822	4.32095	3.64339	0.695123	6.29736	5.62442	5.61188	4.14005	0.66986	0.413194	5.6076	3.96612	5.54652	1.27207	6.81744	4.74896	6.00342	-0.0480464	2.48321	3.93819	0.763938	-0.094949	-0.320324	-0.617213	5.53419	3.45547	-0.218642	1.70614	2.04559	3.13341	4.11508	3.62071	5.71845	5.90948	5.03269	5.41356	5.88398	6.0147	4.97892	5.37017	5.32331	7.24027	0.9371	4.4307	-0.187295
TCGA.14.1043.01	4.38119	3.58227	5.25467	4.98805	5.53312	5.8674	2.19824	2.5057	5.97893	5.98158	5.25389	5.40536	2.5984	1.70823	4.19208	4.57513	4.91847	2.92458	2.81715	4.70797	6.24189	2.1656	2.11257	4.3339	2.43988	1.59688	1.46652	2.33691	5.15932	4.29716	1.55935	1.7588	10.0781	3.72594	8.5825	6.49958	6.99501	6.07495	5.11628	4.65557	5.88639	5.4464	2.90565	6.5444	5.42143	8.46794	1.59194	4.74763	2.73362
TCGA.TQ.A7RM.01	5.1991	3.10939	5.54945	6.03024	4.53253	5.0066	0.350852	5.15309	5.77017	4.93425	5.1672	1.59221	3.23179	3.99844	5.37285	3.77035	4.96007	5.25863	6.16501	5.54129	5.27523	4.62701	3.13864	1.48146	4.45108	2.43727	3.43831	3.64182	6.24309	4.41056	3.11635	4.2285	1.53931	3.44701	6.38794	3.52141	3.99415	5.32223	4.69927	4.97031	5.17362	6.5727	3.4294	4.57379	6.18852	8.14227	4.68326	2.54254	4.59552
TCGA.06.0219.01	4.89805	4.22363	6.43408	5.81933	6.56897	5.00698	5.97617	2.40153	5.43799	6.77914	6.10898	4.69003	3.43522	3.94596	5.27956	4.61305	3.9406	5.93225	3.65639	5.25989	6.3631	4.97808	2.37046	4.86741	4.53072	3.47326	3.235	2.89522	7.02588	4.60961	4.19597	3.43298	10.6758	3.99076	5.78437	5.84136	5.97041	6.70075	6.18414	4.81015	5.8581	3.4225	4.49339	3.97407	5.14449	5.67013	3.20805	4.2657	3.1249
TCGA.02.0107.01	4.28849	4.01875	5.05108	5.38974	5.73857	5.65819	2.60455	1.7666	5.59375	5.87844	5.2987	4.94757	1.51269	1.50308	4.96325	4.71297	4.56256	1.98831	3.68042	4.50731	6.58916	1.16646	2.10425	5.74521	2.0555	-0.117552	1.22967	1.24104	6.21142	3.92672	0.459948	1.51312	12.0183	3.69773	11.8263	7.62745	7.58901	6.1623	5.8651	4.1582	5.47153	4.25764	3.25176	4.6561	5.17344	6.60867	1.39881	4.37882	2.19493
TCGA.HT.7693.01	4.57124	2.17946	5.90149	6.02601	5.10698	5.09937	4.13472	0.471167	6.27337	5.82655	5.13886	5.98479	0.921153	-0.586527	4.38233	3.97673	5.37413	-0.116095	6.68563	4.7881	5.61173	-1.10471	1.66974	4.07392	0.155962	-0.868757	0.234301	-0.851606	5.2724	3.43653	-0.502948	1.85069	4.75134	3.60541	6.54028	6.08997	6.52486	5.07588	4.92356	5.02738	5.97182	6.39549	5.28313	6.23355	7.10013	8.20578	-0.281778	4.13475	-0.0600178
TCGA.14.1458.01	3.89055	3.72412	5.99187	6.08447	5.2183	5.17292	6.64696	-0.636667	7.16652	6.14695	6.12863	4.80028	0.750476	-1.18178	4.98074	3.58182	5.69497	-0.211377	5.76789	4.42598	5.04865	-1.39599	2.43298	2.81401	0.146721	-0.905949	-0.431828	-1.06554	5.01996	4.09328	-1.22874	-0.282472	6.86545	3.08651	4.29742	3.60505	5.31298	6.72289	4.61888	5.03052	6.78273	5.66029	5.78243	6.2983	6.03416	6.80469	0.105418	4.90506	-0.276104
TCGA.HT.A614.01	4.7444	3.70321	5.85095	6.20102	5.32494	5.33196	5.23304	0.748777	6.60043	5.78747	5.4174	4.32509	0.294056	1.14527	5.15723	3.89984	5.74051	1.96308	6.41036	4.61376	5.73142	0.823727	1.92574	3.25048	1.76701	0.535379	0.356855	-0.27367	5.68843	3.70969	0.143478	1.12751	3.69622	3.45088	2.73066	3.79255	5.12902	5.0847	5.00759	4.86237	5.97172	6.20515	4.46557	5.40472	6.43969	7.2243	1.27499	4.40399	0.144847
TCGA.HW.7495.01	4.07136	4.39664	5.22782	5.90525	4.49643	4.25091	6.13078	-0.354102	7.12688	6.31787	5.89721	6.16963	0.296959	-1.18387	4.55842	3.36953	6.1548	0.158045	6.85077	4.73171	4.78908	-1.32847	1.80052	2.02712	0.734859	-1.20036	-0.320243	-1.2418	4.70948	3.431	-2.17532	1.05951	2.83826	3.14626	3.03366	3.63131	4.1647	5.49688	4.11802	4.67389	7.01162	6.37245	4.97564	6.98782	6.36054	8.00857	0.811553	5.18664	0.408199
TCGA.DH.5141.01	4.46274	4.32887	5.57995	6.44153	4.97653	4.68399	5.1918	-1.08673	7.23401	6.56795	5.81836	5.80589	0.996504	-0.372915	4.79765	3.809	5.40833	-0.139377	7.84744	5.03307	5.89932	-0.628288	1.62541	3.0701	-0.00563233	-1.15617	-0.649727	-0.351664	5.34465	4.5076	-1.79555	-0.258386	3.56232	3.54564	3.58952	4.44292	4.64604	6.28012	5.03801	4.81913	6.06645	6.42531	4.50549	6.46451	5.54542	6.92292	0.164947	4.69607	0.122746
TCGA.DB.A4XC.01	4.30147	3.84359	5.50672	6.40587	4.9223	5.24516	5.00358	1.98418	6.68625	5.51943	5.38363	4.95321	1.10678	1.66867	4.65973	4.23815	5.31896	2.13305	6.30408	4.68638	5.67821	1.25061	2.25159	3.62274	1.73423	1.10741	1.23838	0.716315	4.89639	3.93218	0.522827	1.6076	5.00345	3.17565	3.27592	4.94867	5.81904	4.79503	4.61336	5.23848	6.6941	6.51356	4.20668	5.77612	6.70105	7.79357	2.45909	4.24533	1.43185
TCGA.DU.5855.01	4.2352	3.31179	5.33656	5.92343	5.19069	5.06322	4.48099	0.900598	6.75116	5.96664	5.34925	4.67205	0.431097	0.114566	4.80398	3.92574	5.3782	0.609619	7.07269	4.37198	6.14994	0.366852	1.05412	4.05834	0.241242	-0.752076	0.0105989	-0.0144518	5.26992	3.70354	-1.75706	2.10183	4.09408	3.30478	2.64153	4.99407	6.45223	4.71547	5.11072	5.13848	6.33126	6.24012	4.78182	5.42764	6.25857	8.22257	0.805174	3.93995	-0.44884
TCGA.27.2518.01	4.78221	4.2275	5.98507	5.03305	5.0981	5.58685	6.94578	2.33474	5.93118	5.38364	5.14589	4.84579	1.7232	2.11079	4.99822	4.63506	4.68952	3.10305	3.94697	4.05619	5.89688	2.30269	1.80347	4.38751	2.77021	1.39449	1.8489	1.81059	10.7222	3.3023	1.57463	1.89074	10.6464	3.46542	6.90476	4.08809	5.3434	6.90396	5.16626	4.32437	6.88427	4.01061	3.83184	5.83852	6.18635	6.41413	2.55396	4.29337	3.02173
TCGA.QH.A65Z.01	4.5708	3.95607	4.9653	6.14649	4.97585	4.39823	5.14802	-1.2924	7.02054	5.79732	5.8114	5.71538	0.318254	-2.03529	4.43356	3.20046	5.71775	-1.28817	7.77415	5.05737	4.96394	-3.46771	1.02193	2.02213	-1.02124	-2.00305	-1.14992	-1.61325	5.30886	3.67194	-1.43322	1.31753	3.49756	2.69547	1.88326	3.58889	3.67589	5.48983	4.41967	4.08055	6.46407	6.03423	5.138	4.65305	6.21084	7.22295	-0.193154	4.97157	-0.437726
TCGA.02.0068.01	4.61795	3.85064	5.70725	4.83172	5.07928	5.98383	1.8573	3.06074	5.53207	5.56116	5.02994	5.08747	3.64377	2.85017	4.74176	4.01346	5.07244	3.68523	3.54339	4.40072	5.41341	3.60621	3.15157	4.92741	3.7212	2.45735	2.43093	2.50385	5.28305	4.48825	2.31005	2.96539	8.74027	3.89846	8.22988	6.37951	5.71415	5.82353	5.89673	4.4484	4.82096	4.98639	3.20545	4.98145	5.28695	6.34119	3.47066	3.63441	2.55708
TCGA.06.0168.01	4.19673	4.42362	5.67721	5.01316	5.81494	5.26779	6.01283	3.02631	6.32356	5.41842	5.33198	4.51186	2.62742	2.84381	5.91003	4.65333	4.95916	4.11905	4.48785	4.28758	5.81345	3.42073	3.35535	5.04342	4.01698	1.97733	3.48484	2.34511	5.77834	4.16409	2.68102	3.57248	12.1893	4.22031	7.97501	5.84926	6.78022	5.51741	5.55481	4.63205	6.38274	5.72702	3.56686	4.98864	4.18256	5.42297	4.26924	4.6727	3.95335
TCGA.06.0151.01	5.24112	4.47025	5.25223	4.63197	5.3762	5.20455	1.92346	2.08533	5.1708	5.88877	5.22977	4.86386	3.31516	2.84043	3.67457	4.24476	4.28625	3.95076	2.15552	4.38542	5.57726	2.98998	2.26412	4.88425	3.02707	2.25594	2.78984	2.27639	6.13511	3.57495	2.23532	1.46209	10.6945	3.76284	8.98524	6.65456	6.16906	6.20008	5.09908	4.17348	6.29088	4.24586	2.97413	3.7142	5.10114	5.66262	2.71818	3.85557	3.74959
TCGA.HT.8111.01	4.15181	3.82426	5.59639	6.7243	5.28685	4.68666	4.81812	1.95967	6.16837	5.89891	5.50631	5.32921	1.25468	1.49211	4.86291	3.70727	6.11867	1.56362	5.38942	4.77334	5.95972	1.47288	1.58441	4.02597	2.2154	1.4478	0.741861	0.882235	5.18448	3.80753	0.499104	0.993809	4.90286	3.37565	2.82573	4.85122	6.61127	4.99504	4.88763	4.83307	5.89915	6.18305	4.31151	6.43103	6.17862	8.24193	1.73577	4.46054	1.63011
TCGA.28.1753.01	4.5047	3.74475	5.57097	4.83704	5.56182	5.49673	2.00924	4.33661	5.97819	5.37973	4.90167	5.34558	3.47022	3.51687	5.09728	4.46454	4.65046	4.62323	4.60721	4.53732	6.13222	4.42259	3.07658	5.77392	4.28922	3.50868	3.2752	3.67799	5.50881	3.99729	3.38437	3.58185	9.17743	3.9012	10.911	6.10016	6.25495	5.64327	5.5422	4.02171	5.70757	5.06288	2.40119	5.02204	5.45368	6.1532	4.14096	4.2454	3.37067
TCGA.76.4927.01	4.02634	4.28206	5.76573	5.27853	5.66968	6.23813	2.96357	3.96065	5.32764	5.56893	5.0843	5.26376	2.91834	2.6012	4.95846	4.59345	4.39938	4.69112	3.65163	4.74493	5.97683	3.81448	2.36441	5.12019	3.65104	2.29124	3.05552	2.74662	5.64105	3.61641	3.07078	3.202	10.6422	3.7538	9.88175	4.84144	6.81009	6.51738	5.15297	5.09254	5.82845	5.39228	2.90857	4.76627	5.6817	6.18281	3.42347	4.39744	3.5753
TCGA.02.0075.01	3.94402	3.81189	4.91616	4.87647	5.45657	6.21276	1.91631	3.14404	5.8098	5.4305	5.43511	5.41954	2.6526	2.05037	4.89663	4.44858	4.95788	2.48837	4.57346	4.75983	5.94918	2.85224	3.17753	5.02537	2.93275	1.59964	1.85536	3.0284	4.83862	4.09881	1.77601	3.00997	11.5971	3.67797	10.4929	6.5253	6.96299	5.26382	5.93247	4.53931	5.37273	5.93549	1.79327	4.22166	5.51216	7.5001	2.56531	3.54835	3.24225
TCGA.FG.A4MY.01	4.63564	3.95558	5.29814	6.03883	4.95705	5.56829	5.32339	-0.553914	6.69138	5.42461	4.81295	4.28761	0.0548149	-1.15398	5.07533	3.84328	5.4828	-0.00541723	5.30788	4.79864	5.55916	-0.531404	0.588307	3.37132	0.474095	-2.10568	-1.18979	0.14949	5.19217	3.67785	-1.89415	1.80088	4.70606	3.17772	0.988973	3.03199	4.78967	4.77259	4.86045	4.71218	5.99793	6.22993	4.1479	5.8911	5.823	7.71399	0.646654	4.17549	-0.907111
TCGA.08.0344.01	4.92165	3.59144	5.12885	4.93659	4.55512	4.99107	5.48963	3.3363	6.1805	5.80125	5.53625	6.48305	3.79626	3.83807	4.86905	3.23107	4.90846	4.76766	7.51853	5.49307	4.87727	4.18784	2.93955	3.42018	3.64386	3.24103	3.39479	3.3093	6.0509	4.70491	2.59737	2.88938	3.01662	3.83833	6.16862	3.81042	3.52538	5.82367	4.42183	4.1412	6.35385	6.35279	5.08942	5.74231	5.56277	6.07517	4.8369	3.7472	2.61948
TCGA.02.0116.01	5.25362	4.25644	5.17941	4.27906	5.29453	6.68435	2.75475	3.89417	6.12194	6.00224	4.72444	5.1394	3.71623	3.59087	5.8868	3.79295	4.4434	3.77806	5.37895	4.25425	5.79718	3.76483	3.17176	3.11631	4.67346	3.21369	3.02366	3.63076	5.83191	4.48341	2.45067	2.94808	10.7038	3.59935	7.36824	4.6076	4.07505	6.07772	6.28099	4.48924	5.35962	5.12003	2.05895	4.86655	4.78085	6.41906	3.57021	4.38455	3.26408
TCGA.HT.7601.01	3.9284	3.23865	5.6705	6.07259	5.42425	5.03238	4.78975	2.47842	6.62818	5.76054	5.03381	5.03813	1.33272	0.926287	5.10259	3.92038	5.66412	1.83559	5.9083	4.57647	6.42628	1.1083	1.91785	5.70708	2.11105	1.17947	1.24465	1.18289	5.06824	3.78429	1.16174	2.13242	5.49789	3.55676	5.5864	3.38134	8.00581	5.10812	4.92428	4.84359	5.68314	7.11558	4.42768	6.11361	6.16591	7.98198	2.27011	4.75278	1.0165
TCGA.12.1096.01	4.40062	3.24273	5.5625	4.71843	5.93117	4.17817	2.48335	3.62611	6.49926	5.97158	5.34058	5.07085	2.87136	1.63233	4.26421	4.75338	4.75387	3.53648	4.67877	4.28612	6.17172	3.04249	1.43769	6.26441	2.90072	2.41521	2.34663	2.01966	5.07179	3.69451	2.37103	2.73433	10.0618	3.49818	8.63676	5.89136	7.30202	6.35738	5.33445	4.95411	4.87143	4.8338	3.78818	5.11008	5.49228	7.63973	3.01321	4.03962	2.75965
TCGA.19.2623.01	4.33099	3.48169	5.6677	5.01549	5.13857	5.77955	2.16267	3.72239	5.65681	5.37827	5.07304	5.33086	3.19036	2.24645	4.8729	4.91451	4.30548	3.92728	3.86157	4.46247	6.02762	3.94805	2.80908	4.97916	4.11567	3.02204	2.3653	2.5258	4.96838	4.47788	3.20324	3.77934	9.80088	3.06362	8.91248	6.12507	6.45375	5.42166	6.33183	5.05415	5.04844	5.56255	1.98769	4.81136	4.98185	6.95409	3.61112	3.72344	2.75109
TCGA.02.0021.01	5.10167	4.03788	5.71723	4.19211	5.03212	6.96224	2.25427	3.36523	5.70022	5.50496	4.7946	5.01133	3.8406	3.44304	5.60858	4.14221	4.44657	4.15455	5.06585	4.4322	5.74375	4.02988	3.64793	3.515	4.65444	3.09949	3.38161	3.42768	6.0633	3.92983	2.73916	2.83443	8.74394	3.84349	6.69118	5.50793	5.70194	6.28371	5.73925	4.41899	5.36633	4.83103	2.34654	4.82425	4.87051	5.84808	4.04816	3.95499	3.89849
TCGA.08.0353.01	4.69854	3.60741	5.89451	4.12114	5.48726	5.0299	1.81398	4.67739	5.93446	5.96522	4.96578	5.31659	4.23318	2.8692	4.93275	4.49289	4.76006	4.73115	5.63437	4.72014	5.62956	4.73135	2.70701	4.32947	5.14827	3.80605	3.69741	3.7742	6.15678	3.78262	4.3117	3.31517	8.10882	3.63465	8.01273	4.94734	5.32539	6.71233	5.66012	4.33449	4.98074	5.08193	2.93724	4.51307	5.41853	6.81802	4.29779	3.99569	4.46338
TCGA.FG.8186.01	4.44187	4.029	5.08798	6.11798	4.73051	4.59567	4.6592	0.723125	6.67536	5.83302	5.56254	6.00952	0.407062	0.287197	4.22612	3.20253	5.40151	0.599599	7.47689	4.72513	4.99905	0.683226	1.26261	4.5074	0.234948	-0.284773	-0.38271	0.360127	5.21369	3.74779	-0.226619	0.916871	5.16899	2.92515	3.27898	4.53551	5.94736	5.34731	4.37272	4.34227	6.24732	7.00483	4.90634	6.5054	6.40172	8.23644	0.854223	4.28803	0.276486
TCGA.HT.7855.01	4.3061	2.66208	5.59937	6.5372	5.21401	5.10036	3.66471	0.740383	6.7315	5.72539	5.63711	4.59042	0.799582	-0.927506	4.42242	3.74731	5.35969	0.101277	7.43709	4.61086	5.93319	-0.240544	0.765419	3.22646	-0.131305	-1.08864	-1.21721	-0.526735	5.22399	3.63955	-2.69877	0.730734	0.563593	3.13673	2.83455	3.00167	5.46661	4.93371	4.67259	5.80157	6.03452	6.78037	5.05216	5.39771	6.40969	8.30846	-0.661865	3.70636	-1.28961
TCGA.16.1056.01	3.50319	2.89434	6.81009	4.62014	4.89596	5.47829	0.605393	4.21328	6.08713	4.82933	5.51714	5.93676	3.64156	1.57744	4.48664	4.73037	4.89702	2.16923	3.53597	4.24135	4.83231	4.27989	2.10203	4.06053	3.01222	2.5055	2.90037	1.94539	7.53273	3.82893	3.43345	3.55742	9.30145	3.60112	9.71198	6.26128	5.89617	6.51806	4.88913	5.43646	4.36128	4.79312	2.76723	5.58447	6.09345	7.06309	4.2283	3.59024	3.6584
TCGA.41.3915.01	4.37716	3.82318	5.563	5.65344	5.25119	5.3172	2.05071	3.35238	5.65986	5.0922	5.46299	5.12128	2.55013	2.46228	5.03303	4.50843	4.10421	4.12609	4.32082	4.71778	6.00259	3.24499	3.67636	4.97356	3.64398	2.48472	2.54457	2.44771	5.74411	4.09824	2.523	2.88888	10.253	3.77943	9.91415	5.91195	6.14126	5.02289	5.57354	4.46784	5.2936	6.19324	2.88901	4.49737	5.27645	6.37667	3.16441	4.10954	3.22643
TCGA.FG.7634.01	4.35856	3.60987	5.35973	6.12349	4.75635	4.44159	3.58445	2.91379	6.50919	5.19037	5.07355	6.65031	1.90144	1.77519	4.40942	3.3677	5.15438	2.78476	7.66533	4.76718	5.26626	1.80913	1.41505	4.47514	2.33356	1.05277	1.96217	1.8775	5.38378	3.83246	1.16936	2.29001	4.76734	3.3359	8.42591	4.99847	6.37204	5.20741	4.53514	4.52489	5.93526	6.72186	4.3822	6.57374	6.40665	8.02658	2.94871	4.19111	2.12098
TCGA.06.0139.01	4.28272	3.23878	4.73497	6.11288	6.81731	5.62629	0.818779	1.65506	5.3414	5.62976	5.19928	4.86133	2.43257	2.02293	4.21488	5.31391	4.05444	2.8557	4.43165	4.72114	6.49736	2.09366	1.64005	7.67164	2.50985	0.972961	1.22912	1.35987	5.03857	3.06456	1.32735	1.98905	10.8787	3.90496	11.8604	7.04757	8.99755	5.10469	5.42905	3.96392	5.77082	4.14904	3.42867	3.9515	5.2461	6.14928	1.63946	4.09738	2.34755
TCGA.08.0518.01	4.66334	3.80367	5.95357	5.4334	4.75947	6.2759	2.01009	2.85436	5.96239	5.74827	5.15042	5.34666	2.74928	2.14907	4.67483	4.37657	4.69794	3.12741	5.39769	4.26167	5.56861	2.57302	2.44252	3.73264	2.57904	1.41304	2.115	2.4369	5.51401	4.04663	1.83733	2.30592	10.7151	4.0796	7.30504	4.84197	5.37402	5.94243	5.4582	4.60039	5.33141	5.6671	2.92476	4.30777	5.63218	7.29071	2.64656	3.73956	2.84179
TCGA.76.6661.01	4.45889	3.62054	5.24905	4.70404	4.72223	6.21592	4.56436	2.86476	6.15748	5.83654	5.41637	5.44447	2.85496	2.27654	4.61123	4.58613	4.67299	2.59878	6.113	4.20447	5.44445	2.42549	1.54985	3.40049	3.08714	1.21553	1.45965	2.80404	4.8121	4.03488	1.69388	1.52325	9.84878	3.68	9.48812	5.5469	4.291	6.54481	4.95554	5.24103	6.62295	6.41703	3.15356	6.39858	5.21176	7.17907	1.46316	3.9359	3.43384
TCGA.E1.5307.01	4.09882	3.57836	5.67138	6.85591	4.84776	4.58027	5.46844	0.555903	6.80445	6.08764	5.87151	4.79533	0.271199	-0.629776	4.56056	4.06925	5.41841	-0.228678	6.88806	4.998	5.73397	-0.509574	1.56311	4.04114	-0.492125	-0.874283	-0.932583	-0.542579	5.1571	3.77033	-1.43978	0.732169	3.51687	3.84535	2.00193	3.99074	6.22238	4.88148	4.46196	5.61316	6.59662	5.89815	5.19916	5.6413	6.1195	7.8776	0.143753	4.08919	-1.24951
TCGA.02.0016.01	4.93781	4.00072	6.26562	5.03586	4.69726	6.44988	3.2606	3.02494	6.38378	5.39066	5.46033	5.15917	3.73526	2.98627	4.74894	3.97426	4.80964	2.92071	1.95954	3.98789	5.44577	3.11565	3.23511	3.58588	3.28083	2.40154	2.67931	2.4808	5.20997	4.12334	2.17539	2.13054	8.39049	3.79611	5.23383	4.40315	5.40134	7.50558	5.31686	4.86394	5.00605	5.28938	3.04473	6.14861	5.1015	6.1589	3.38852	3.89412	3.05811
TCGA.DH.5143.01	3.42382	3.45513	5.67156	6.46132	5.46827	4.76801	6.04005	0.686191	7.02106	6.01726	5.81592	4.1935	0.417739	0.426514	5.20403	3.98079	5.53401	1.69358	5.7449	4.62806	6.17044	0.466331	2.16149	4.63898	1.04421	0.141837	0.745534	-0.0376991	5.29041	3.808	-0.397781	1.0327	3.98155	3.60412	1.37995	4.25523	6.44392	5.05835	4.85655	5.01301	6.79873	5.97308	4.73648	5.24734	5.75616	6.97646	1.49348	4.73467	-0.562902
TCGA.DB.A75O.01	4.55396	3.45708	5.05154	6.06358	5.88481	5.47893	5.036	-0.855209	6.81798	5.56776	5.02944	5.13944	0.399921	-1.70486	5.14165	3.78454	5.29838	-0.817215	5.58216	4.1824	6.11926	-1.82711	0.812805	4.31324	-0.0650679	-1.42308	-0.316225	-2.25311	5.17633	3.87052	-1.63487	0.836846	4.37926	3.20861	0.533281	4.79507	5.70596	4.43302	4.84012	4.89947	6.29454	6.48825	4.92334	5.98997	5.11185	7.40629	-0.149994	4.31305	-1.42082
TCGA.06.0402.01	4.78125	3.94521	5.80786	5.15012	5.10711	6.85135	0.963023	3.3818	5.56156	6.05299	4.86464	5.23188	4.20421	4.06712	5.08524	4.07609	4.64789	4.47261	5.35377	4.33811	5.85944	4.04702	3.62164	3.93688	4.5935	3.16651	3.55681	3.15167	9.56707	4.25845	2.99854	3.35215	8.89508	4.21488	7.38148	6.76518	6.07319	5.62026	5.66815	4.00447	5.10638	5.02468	2.50765	5.42448	5.0856	5.99773	3.98054	4.02506	3.68621
TCGA.TQ.A7RG.01	4.54432	3.81919	5.03564	6.26693	4.66446	4.49105	4.07337	0.283472	6.63851	5.33745	5.51522	6.04979	0.339146	-0.614252	4.32412	3.50268	5.48482	0.0326102	7.21059	4.88571	5.16788	-0.364155	1.18848	3.42798	-0.276064	-1.14329	-1.28922	-0.385517	5.03532	3.81797	-0.521534	0.932522	1.43256	3.11151	3.3974	4.35933	5.22412	5.34645	4.3161	4.47299	6.23224	6.81219	4.66442	5.47033	6.71454	8.24295	0.712871	4.50469	-0.293793
TCGA.DU.6406.01	4.58776	4.38403	5.76617	4.51525	4.86348	6.39744	2.82039	4.28272	5.83591	5.03373	4.60625	6.00123	3.19395	2.92059	5.15568	3.93049	4.51295	3.9085	3.61613	4.05621	5.38605	3.43832	3.01702	3.18213	3.61555	2.94278	3.20199	3.15483	5.52933	4.18844	2.70142	3.48506	8.34601	3.67613	7.31117	3.84715	6.24627	5.53965	5.34096	4.40139	5.70119	5.87738	1.24872	5.77096	6.01703	7.35595	4.16414	3.69793	4.48926
TCGA.HW.8322.01	4.78037	3.12521	4.85556	5.85748	4.66271	4.76132	4.01427	2.42694	6.65039	5.23759	4.91418	6.7649	1.54738	1.69286	4.13995	3.18923	5.3692	2.59987	7.72274	5.20278	4.51507	2.05802	2.01951	3.25048	1.12609	1.28249	1.42706	1.48519	5.52612	3.41711	0.838707	2.03553	2.96939	3.54063	4.63123	4.09929	4.8495	5.35012	4.2136	4.27903	6.43192	6.80631	4.57752	5.54699	7.02974	7.8132	3.02994	4.12198	2.61449
TCGA.S9.A6WD.01	4.49382	3.54987	4.92565	5.67949	4.89526	4.49892	5.09028	0.775175	6.7247	5.91979	5.66664	6.18072	0.474806	0.516594	4.38389	3.22562	5.99039	1.06878	6.76055	5.12894	4.82802	-0.0230037	1.53153	2.65554	0.495819	-0.915238	0.386193	0.238562	5.31219	4.03692	-0.958568	2.75682	3.61163	3.26461	2.19448	2.8034	4.80263	5.80839	4.48233	4.34641	6.43159	6.18728	5.24182	6.0207	6.30792	7.92493	1.4197	4.96143	0.733471
TCGA.DU.7301.01	4.37347	2.7979	6.64194	6.26317	5.5759	4.86921	2.79781	2.22591	6.21728	5.62762	5.26357	4.20072	0.864456	1.1824	5.3572	4.36975	4.92238	2.43624	7.18705	4.72821	5.78194	1.81443	1.53059	4.23246	1.86164	1.32819	1.16199	1.32383	5.51091	4.38827	0.815532	3.15157	3.46992	3.16872	5.06646	5.109	6.72435	5.04563	4.47421	5.34564	5.04072	6.91857	4.47909	5.00942	5.79881	7.87675	2.63145	3.77229	1.46819
TCGA.DU.6395.01	4.62788	3.1525	5.62987	5.99162	5.75504	5.14183	4.94866	0.843405	7.05442	5.66642	4.98761	3.71293	0.612573	0.812034	5.43619	3.82923	5.14416	1.71095	6.34541	4.47457	6.20505	1.29898	2.53268	4.18935	1.43096	0.710483	1.00281	0.0205529	5.6808	3.82652	-0.52831	1.69121	3.69168	3.05983	2.8415	4.71805	5.89015	5.11945	4.6993	5.09537	6.00654	6.21503	4.5987	4.20441	5.57914	7.13908	1.5084	4.58496	-0.411854
TCGA.06.0173.01	4.4714	3.65881	5.91646	5.34109	5.69017	5.26935	3.11437	2.909	5.57843	5.7343	5.35968	4.81328	3.68633	4.16449	4.78006	4.32735	4.90815	5.34644	4.80126	4.83073	5.68656	3.74033	2.46715	4.74045	4.0098	2.83365	3.81109	2.39589	10.3659	3.96888	3.02308	3.29312	9.77578	4.01001	9.04386	5.89858	5.72986	5.62154	5.45571	4.54468	6.17866	4.80121	3.14453	5.25697	4.96233	5.29029	3.79175	4.23882	3.76365
TCGA.DU.7306.01	3.70526	3.89603	6.03346	5.97718	5.20229	4.77451	2.87632	-1.24113	6.65036	6.1175	5.4211	4.11452	0.429848	-1.88832	4.50476	3.51881	5.40119	-0.0857011	6.2812	4.56764	5.68586	-2.60014	1.36593	3.68903	-0.552207	-1.43393	-0.454084	-0.714965	5.25185	3.83005	-1.84258	1.41559	2.50484	2.8743	3.19901	4.04673	5.72448	5.45666	4.52997	5.73094	5.7743	6.45683	5.28062	5.19668	5.57026	7.69073	-0.049028	3.48652	-1.22765
TCGA.19.2625.01	4.96281	4.2169	5.74148	5.27463	4.95934	5.35045	1.44006	3.80135	6.07353	5.12413	5.04524	4.60963	2.72057	1.41368	5.24168	4.62321	4.31851	3.43692	3.52104	4.09214	5.66869	2.77447	3.17908	4.20831	4.36011	2.30849	2.80673	1.59421	5.59653	5.50418	2.42419	3.26324	11.7335	3.52082	5.92738	5.05402	5.3333	4.7041	5.63977	4.85262	5.51163	5.91413	2.987	3.58127	5.64844	7.03919	3.9665	3.73622	3.7761
TCGA.DU.5852.01	4.41135	4.64564	5.80265	5.11494	4.55202	5.88851	4.70887	4.15628	6.35193	4.97235	5.3136	5.95357	3.08762	2.58595	5.54681	3.85766	5.19416	4.0889	2.78237	4.33161	5.76147	3.40721	1.6428	4.33521	3.49519	2.35106	2.38093	2.5825	5.26096	4.05506	2.59614	3.30566	8.15171	3.39596	6.64891	4.28761	7.10932	5.60974	5.29082	5.13828	6.18312	5.43519	3.61421	6.24729	5.71163	7.19625	3.48197	3.99101	2.85015
TCGA.08.0245.01	4.25464	3.35501	6.49109	4.63356	5.19527	5.68461	1.61113	5.05396	5.78728	5.48438	4.75823	5.55916	4.35364	2.80812	4.73062	4.77497	4.65249	5.5792	3.89758	5.04062	5.72155	5.89372	2.47746	4.36089	5.10402	4.76185	3.60514	4.1205	10.7294	4.50207	3.95097	3.6069	7.83176	3.28977	6.32861	5.09536	5.68383	6.64143	5.16024	4.48882	4.85786	5.06334	3.7919	4.44801	5.55879	6.3576	5.29231	3.3661	3.33538
TCGA.08.0355.01	5.01916	4.07473	5.30036	4.49198	5.40571	5.34961	3.12192	3.11272	5.81423	6.10629	4.8759	5.07022	3.73407	3.04624	5.30725	4.17722	5.04018	3.24821	4.20795	4.36992	5.51462	3.31293	2.99547	4.56781	4.04677	2.28831	2.92247	2.52891	5.36581	4.46648	1.99315	1.66899	8.28588	4.06414	6.67251	4.08979	6.90555	7.02137	5.66261	4.60753	5.15273	5.10328	2.80585	5.70065	4.42587	6.10902	3.33209	3.96562	2.36921
TCGA.12.0829.01	4.66815	3.84242	4.45974	4.50868	5.17185	5.05738	2.1281	2.59619	6.07279	4.85165	4.64277	4.57061	2.58668	1.73899	4.49528	4.26443	5.66001	2.27618	4.34507	4.01362	5.6036	2.1522	2.5518	5.61536	3.01368	1.29785	1.82652	2.35864	5.05386	4.21457	1.47819	2.76739	10.3711	3.53314	8.04452	5.67957	5.66362	6.11334	5.37592	4.27274	5.09723	5.27484	3.15966	4.8629	5.54686	7.16857	2.04523	3.8903	2.73395
TCGA.TQ.A7RO.01	4.21736	3.80321	5.42127	6.50914	4.15879	4.33074	4.68305	-0.0890108	6.73535	5.29023	5.69847	6.42751	0.817869	-1.84652	4.45616	3.30051	5.54832	-1.14709	7.15478	4.70398	4.75283	-1.76336	1.65283	2.33638	-2.39458	-1.38867	-1.06123	-0.482138	4.78962	3.79303	-1.96536	0.839543	3.52929	2.84062	4.41454	3.81935	4.04596	5.96329	4.44391	4.46494	6.60814	6.91345	4.34774	6.767	6.78615	8.19503	0.558926	4.5462	0.899785
TCGA.02.0333.01	5.42999	4.23303	4.74354	4.12821	4.76206	5.78055	2.43984	3.47758	6.49476	4.31404	4.54469	4.49575	3.5233	3.27418	5.47524	3.81355	4.93706	3.8998	4.51139	3.78729	5.38294	3.57568	3.3252	3.93522	4.54575	3.67297	2.94183	2.83818	5.46651	4.20904	2.12091	2.59675	10.7675	3.33824	6.16433	3.81987	4.67105	5.69284	5.45122	3.97258	6.40325	5.02321	2.42524	2.78777	5.95572	6.23678	3.36108	4.00488	3.596
TCGA.76.6660.01	4.52044	4.09687	5.07673	5.12183	5.27623	5.61715	2.94787	3.24392	5.67204	5.65207	5.31376	6.12469	4.47037	4.65313	4.88081	4.21195	4.40193	4.11872	4.52964	4.85171	6.09591	4.63095	2.76104	4.45442	4.12198	2.3677	3.60569	3.55827	5.5814	4.1503	3.01589	3.28365	5.34475	3.97142	6.22507	4.84118	4.93483	5.52106	5.18508	4.57546	5.07482	6.06636	3.52727	5.32913	5.02089	7.23413	2.64395	4.18272	3.40166
TCGA.02.0337.01	5.3946	4.3956	4.49648	4.89489	5.83737	5.30342	3.17318	3.81616	5.6899	5.43546	4.54163	4.21488	3.31176	3.23236	5.35555	4.14072	5.28503	4.60249	4.63739	4.49254	6.29193	3.66981	3.38932	5.3345	4.81727	3.10534	3.23085	3.20953	5.64692	4.16896	2.35036	2.66272	10.6736	3.46719	9.01329	5.85239	6.87943	5.90682	5.89931	4.0977	5.54685	4.70531	3.34877	5.54259	5.1926	6.57242	3.51394	4.85911	3.76026
TCGA.02.0326.01	5.61174	4.66271	3.87742	4.36405	4.96803	5.86951	3.3055	2.56783	6.5009	3.6037	4.19744	3.8232	1.91715	2.0953	5.13957	3.86376	5.51765	2.65674	4.34625	3.86955	5.23075	1.88451	2.10413	5.14847	3.24842	1.63706	1.75197	2.13206	4.86037	4.2353	0.463958	0.828671	8.76117	2.34701	7.01824	4.83672	5.99164	5.49357	5.37726	3.85908	6.35705	5.1898	1.86015	4.79848	6.15743	7.37059	1.99452	4.0383	2.79959
TCGA.TQ.A7RQ.01	4.56044	4.18828	4.59118	6.05237	4.87896	4.63535	5.90933	-0.616422	7.15544	5.51304	5.89419	6.40186	0.584977	-1.23869	4.33552	3.11773	5.8367	-0.900503	7.9713	4.85766	4.53453	-1.18054	0.837482	1.70544	-1.74628	-1.19188	-1.36869	-0.679315	4.99836	3.51222	-2.37905	0.848254	1.98021	2.81652	1.06056	2.3423	3.11869	4.94736	4.20357	4.38828	7.22423	6.83983	5.25499	6.35881	6.81586	8.2158	0.503184	4.64598	-1.39404
TCGA.DU.8166.01	3.95214	2.86582	5.72914	6.53804	4.89468	4.83892	4.82124	1.31213	6.48337	5.3019	5.20483	5.09507	0.789891	-0.0564673	4.94652	3.62308	5.54817	0.96975	5.10979	4.58491	5.5932	0.414562	2.37426	4.56532	0.367688	0.109002	0.334876	0.216865	4.97295	3.94238	-0.481477	1.14382	2.75561	3.36654	3.06128	3.869	5.74517	5.5569	4.22406	5.34645	6.64242	6.54146	4.96489	5.65385	7.01845	7.99922	1.0268	4.42964	-0.584339
TCGA.HT.7873.01	4.43688	2.73969	6.11572	7.35113	4.99246	5.3661	3.02711	2.39608	6.16266	4.95477	4.91944	4.90367	0.396117	0.56045	4.53769	3.80891	4.92698	1.26205	6.67155	4.21846	5.6351	1.3394	0.837681	4.07792	1.71192	0.49651	0.148322	0.474885	5.22558	3.66769	0.099956	1.15739	1.9998	3.4386	4.32644	3.55876	6.0606	4.7612	3.9363	5.40461	5.73749	6.8227	4.77253	6.24698	6.90254	8.6005	0.139381	3.61899	0.120254
TCGA.HT.7606.01	4.53236	3.75743	5.48974	5.59863	5.27946	4.55449	4.79709	4.72613	6.2456	5.91548	5.46742	4.81962	3.33166	3.26894	5.7733	3.95332	4.74251	4.73833	6.16561	4.69109	5.94047	3.83245	2.72078	3.02675	3.83258	3.16647	2.65314	3.23671	5.94348	3.82526	3.34251	3.13326	3.10197	3.86515	5.34775	2.53685	5.31757	5.68154	4.8088	5.32197	6.12903	6.69433	5.03025	5.30628	5.69068	7.66628	3.65379	4.16192	2.5648
TCGA.FG.A70Y.01	4.17354	3.48111	5.68171	6.86875	5.14279	5.27495	5.17612	-1.60195	6.80382	6.0598	5.73383	4.14067	-0.234766	-3.49349	5.13865	3.75926	5.82484	-0.92588	5.47366	4.59172	6.11577	-2.25054	1.04258	4.07224	0.115425	-2.67812	-1.61744	-2.30999	5.17026	3.57038	-2.49265	1.15409	2.44747	3.35133	3.84988	3.84604	6.11018	5.08771	4.8069	5.22666	5.93677	6.11248	4.67808	5.95525	5.73883	7.25502	-1.75236	4.75864	-4.02053
TCGA.HW.7487.01	4.02264	4.44682	5.02948	6.12088	4.70788	4.41643	6.29685	-0.476974	7.2819	6.86994	6.37249	6.17107	0.049485	-3.40864	4.3994	3.27113	6.44083	-2.66218	7.12167	4.99692	4.94258	-3.42719	1.90027	1.83094	-0.696474	-1.96384	-0.694026	-1.75419	4.69715	3.27503	-3.56384	0.884962	5.20394	3.12924	0.460004	2.92462	4.06636	5.66972	4.08317	4.93246	7.47609	5.75767	4.9479	6.72071	6.5955	7.51434	-0.206525	5.12969	-0.999858
TCGA.DB.5270.01	3.82983	4.73537	5.35906	5.85457	4.87296	4.23747	6.80387	0.917383	7.47836	6.72603	6.20643	5.35486	0.911123	0.156984	5.18681	3.56057	6.5631	1.39707	5.1237	4.20105	5.78051	0.749604	2.21895	4.2048	0.988722	-0.0444081	0.792283	-0.429587	4.75008	3.30625	-0.430301	0.734352	4.50534	2.91545	7.2846	4.53038	6.06424	5.77074	4.72835	5.04734	7.69239	5.77161	4.55848	6.25847	5.90848	7.1891	1.06542	5.33058	0.171021
TCGA.06.0124.01	4.62065	3.93003	5.01441	4.78989	5.3243	6.27563	2.60733	3.02198	5.66115	5.80976	5.24899	4.88598	2.56756	2.39738	5.19213	4.37912	5.01428	3.12049	5.39056	4.06841	5.74507	2.24788	2.58231	5.12629	3.20203	1.36374	1.56894	1.89639	5.49447	3.74496	1.73543	2.72584	11.9165	3.4954	9.10259	6.06615	6.56242	6.10759	4.91197	4.13025	6.07605	4.91313	2.58542	3.1741	5.54072	7.63021	2.67914	4.2393	3.53844
TCGA.19.5960.01	4.73955	3.06125	5.44112	5.07905	4.64811	5.52996	4.02053	4.58307	5.95641	4.63685	5.31279	5.94277	3.33329	3.10228	4.90585	4.28226	4.78481	3.98212	3.42858	4.68451	5.15363	3.71727	2.76171	2.69921	4.05578	3.39401	3.48284	3.00495	10.2161	3.81992	3.41846	4.55604	6.04205	3.51106	4.71908	5.82782	4.92192	5.26295	5.47349	5.1337	6.0634	5.64763	3.5992	5.04907	4.97351	6.57211	4.57394	4.46083	4.5317
TCGA.06.0195.01	4.54237	3.96102	5.77364	5.58388	5.73876	5.03323	5.73401	3.559	6.05035	6.15762	5.75983	5.17877	4.18017	3.49881	5.26135	4.23269	4.79136	5.49845	1.89678	5.10417	6.01351	3.92333	3.54409	4.46735	4.76759	4.10524	3.4526	2.94194	5.54741	3.95298	3.68281	3.01944	7.47004	3.19147	3.21823	5.85751	6.5323	5.96742	5.69194	4.70627	6.44914	4.55326	3.68122	4.64107	5.04222	5.29601	4.31379	4.40305	3.91126
TCGA.HW.8321.01	4.45267	3.39772	5.83454	6.89497	5.1343	5.22608	4.94764	-0.629174	6.84879	5.93067	5.31648	3.75654	0.425046	-0.987457	4.87002	4.08415	5.52386	-0.238046	7.09426	4.48884	5.8343	-1.54248	1.74887	3.29317	-0.228531	-1.40893	-0.266938	-1.54874	5.33749	3.65497	-1.93787	1.06892	3.51954	3.57878	3.35507	3.09579	5.30774	5.26192	4.65819	5.30519	6.18084	6.30254	4.6594	6.91935	6.6258	7.9599	0.23047	4.3858	-1.7956
TCGA.FG.8187.01	4.52575	3.87506	4.9354	5.70655	4.81637	4.58148	5.07987	-0.0959075	6.69779	6.05902	5.27504	5.89811	0.48835	-0.84641	4.35404	3.51372	6.19816	0.605096	6.16318	4.93669	5.09361	-0.272641	1.04415	3.51742	1.67301	-0.987495	-0.611463	-0.50772	4.93578	3.74371	-0.790443	1.41202	3.57267	3.02333	2.12104	4.90476	5.10501	5.39944	4.27924	4.61721	6.19068	5.99843	4.88259	6.93032	6.42674	8.40963	0.936904	4.89262	0.00624091
TCGA.QH.A65S.01	4.39796	3.49843	5.64061	5.86313	5.47504	5.05261	4.09169	0.478109	6.36952	5.97923	5.309	4.37267	0.581436	-0.180607	5.2886	4.07874	5.97309	1.17791	7.02657	4.85879	6.08183	0.337471	0.896174	3.93355	1.22753	-0.429185	0.688226	-0.509259	5.29705	3.50697	-0.377594	1.47067	4.30621	3.72602	2.11351	4.50187	5.98523	5.16672	5.25417	4.84878	5.72141	6.23631	4.52391	6.07023	6.03468	7.15721	0.852222	5.15145	0.217985
TCGA.HT.7884.01	4.44664	3.05348	5.70007	6.23918	5.09265	5.70423	4.6623	0.758377	6.49779	5.49144	4.95743	5.16889	0.00715615	-0.384729	4.76349	3.8521	5.61871	0.690436	6.54969	4.70354	5.54373	0.188567	2.43231	2.73006	0.686792	-1.6383	0.469404	-0.540771	4.53948	3.39023	-0.460399	0.673293	2.47283	3.25147	4.03232	2.06574	4.8561	4.58347	4.37599	5.25603	6.09872	6.62437	4.24194	6.54309	7.37697	8.93041	-0.555867	3.68392	-0.24491
TCGA.S9.A7R2.01	4.05949	4.3516	5.23381	5.30817	5.25316	4.84983	4.92923	0.602547	6.46813	5.97836	5.42957	5.18753	0.523479	0.123694	4.85582	4.00293	5.88408	0.374299	3.39725	4.31796	5.78842	0.277765	1.51624	4.94719	1.53327	-0.622353	-0.447389	-0.0223651	6.18934	3.78425	0.0981822	1.68141	7.54863	3.45981	3.80643	5.75126	6.52076	5.6177	5.15857	4.57545	5.80292	4.63736	4.21158	6.02023	5.68903	7.31807	0.139938	4.95872	2.44548
TCGA.15.1447.01	4.74355	3.20304	6.03371	5.31145	4.81986	4.70426	5.33684	4.62754	6.40827	5.97365	5.18397	5.02687	3.57979	2.37325	5.16767	4.62576	4.93023	3.72397	4.33893	4.62164	5.82822	3.75725	2.35753	2.78499	4.09383	2.88961	2.84737	2.71713	5.78823	6.11132	3.22571	3.2443	6.95038	3.29264	9.79519	4.20107	4.19804	5.96471	6.19097	4.73521	6.10746	6.51919	2.92489	5.83508	6.35661	8.47058	4.01696	4.10467	3.04566
TCGA.HT.A61C.01	4.86703	4.55268	4.49893	4.43074	4.92786	5.74508	4.36428	4.38869	6.18598	6.05175	5.3103	4.96204	3.78188	4.15078	5.16184	4.12205	4.73708	5.61262	3.21104	4.50086	5.56691	4.70724	3.7972	4.24045	4.13154	3.82486	3.84899	3.64774	6.17962	3.93349	3.78286	4.19861	10.0352	3.76259	7.55462	4.48215	5.62669	5.95773	5.58565	3.91062	6.64612	4.87331	2.92374	4.61317	5.41128	6.36526	4.45208	4.5983	3.16572
TCGA.DB.A64W.01	4.42182	4.05339	5.05982	5.71216	4.28632	4.604	6.3168	3.9265	7.06614	6.04798	6.18302	6.33609	2.63195	3.39123	4.52542	3.29691	5.88594	3.67544	7.4067	5.68465	4.76898	3.75785	2.23673	-0.0381624	2.52098	3.12427	2.76137	2.92907	5.41405	3.90208	2.6492	2.86219	3.90246	2.81182	4.4483	1.13977	2.07442	5.84886	4.06662	4.32773	7.2326	6.53956	4.63603	6.52472	6.4811	6.99424	4.40262	4.96841	4.24979
TCGA.HW.A5KL.01	4.35815	2.77867	5.86972	6.39092	5.43106	5.33931	4.33891	0.851082	6.52601	5.13713	4.97357	4.92671	0.187407	0.252274	5.01384	3.73856	6.14896	0.54719	7.265	4.62901	5.91103	-0.234296	1.74105	4.06011	0.99059	-0.232282	0.332082	-0.381777	5.09053	3.7363	-0.302032	0.599643	1.39903	2.82734	3.72139	3.89381	6.45915	5.02863	4.63688	5.06851	6.03729	6.52404	4.51935	5.69259	6.97346	8.33073	0.74831	3.94758	-0.957356
TCGA.DU.7294.01	4.60729	3.47977	5.2812	6.57627	4.92952	4.25084	4.76121	0.724564	6.61336	5.85564	5.21385	6.66257	0.996797	-0.0779415	4.25362	3.1031	5.35547	0.461	8.4179	5.38265	4.85974	0.0249858	1.11049	2.8837	0.214919	-0.766049	0.704972	-0.449127	5.47849	3.70164	-0.888703	1.57025	2.68614	3.38089	4.17837	3.26691	5.10335	5.68978	4.34257	4.27867	6.40476	6.71598	5.23992	5.95217	6.77935	7.89858	2.52038	4.3623	0.623969
TCGA.41.5651.01	4.89376	3.56123	5.20159	4.82977	5.69647	5.05078	6.32251	5.13431	6.26871	5.64306	5.24617	5.42406	4.04331	2.944	5.32911	3.77158	4.44435	4.24405	7.2718	4.92702	5.66211	4.02054	2.58286	2.40091	4.7376	3.94466	2.8854	3.54563	10.5372	4.1306	3.66794	3.74039	7.41346	4.14015	6.22713	4.83278	4.25267	6.126	4.6528	4.70661	5.7045	5.14249	3.81419	5.04823	5.01294	6.40988	5.21025	4.54473	2.16631
TCGA.19.2621.01	4.10827	4.59028	6.32986	5.25024	4.63394	5.17148	1.12384	2.71516	5.76042	5.2786	5.06373	5.82025	2.60528	0.91198	4.54451	4.69039	5.56277	3.56939	0.676395	3.94025	5.41492	2.86202	2.85423	3.67922	2.50034	2.22096	2.52622	1.36785	4.84813	3.98823	2.28427	2.62941	10.4156	3.66007	5.43361	5.07712	5.95772	5.42897	5.35289	4.79618	5.581	5.34865	2.44315	5.54538	5.55699	6.62895	2.93319	3.48354	3.68168
TCGA.14.1396.01	4.42177	4.90546	5.04206	6.02374	5.12255	5.60524	1.49708	3.55238	6.08205	6.08745	5.62563	4.12059	3.74724	1.48095	4.40473	4.49417	6.04071	3.57414	2.58652	5.18522	6.24471	3.44694	2.34278	4.0573	3.48093	2.40952	3.1	2.67124	6.62152	4.04559	4.0949	3.57505	10.0542	3.95681	8.43531	5.82903	5.45988	6.55733	6.21916	4.40631	4.33551	7.35379	3.94744	2.7416	4.33694	6.98106	3.23565	3.54167	5.37829
TCGA.HT.8558.01	3.47303	5.25736	4.83589	5.63999	4.65572	4.17751	7.36669	-1.80835	8.07847	7.48793	6.93227	5.98133	0.140109	-10.6481	5.0477	3.37054	6.90281	-1.7093	2.70086	4.40011	5.4206	-5.47453	2.28974	2.01161	1.05476	-4.22041	1.14609	-3.30439	3.34059	2.66047	-3.87298	0.122159	4.5054	3.02178	0.794112	1.89695	3.77248	6.09124	3.72855	5.01084	8.35662	4.49736	5.0068	7.22662	6.19832	7.33116	-1.88513	6.18265	-2.25926
TCGA.02.0422.01	4.0823	4.48322	5.76905	4.78013	4.98009	5.88042	2.37984	3.79291	6.01825	6.0034	5.06814	5.36346	3.53468	3.65837	5.25427	4.2694	5.06402	4.46609	4.04193	4.4616	5.67226	4.1863	3.43703	4.76448	4.04988	3.21662	3.69425	3.53055	5.34763	4.08395	3.28523	3.50949	10.1284	3.84729	6.83032	5.62787	6.07599	6.00182	5.94021	4.53832	5.26098	5.39854	2.82231	4.65567	4.33513	6.38784	4.03052	4.25386	3.09966
TCGA.12.3649.01	4.04999	4.5917	6.91602	5.41218	5.31081	6.33583	5.50533	2.87579	5.61471	6.0334	5.47159	4.77607	3.48957	2.60363	4.78974	4.3848	4.39716	4.616	4.43409	4.21962	5.89443	3.77164	2.74395	2.43695	2.80727	2.65274	2.41651	1.8822	5.51877	3.80163	3.20953	2.43909	10.7525	3.87819	7.8286	4.49816	4.99817	6.86935	4.86868	5.37413	6.17089	4.33992	4.30244	5.51789	5.7916	5.2045	2.48937	3.48163	2.77178
TCGA.FG.7638.01	4.10627	4.29225	5.22387	6.12626	5.16108	4.13189	5.93285	0.81492	7.01072	6.0718	5.77113	5.99948	1.15465	0.638671	4.72337	3.04448	5.91544	1.38976	7.05713	4.73753	5.08806	0.732358	1.22355	2.51932	0.0684231	-0.153734	0.628373	0.362309	5.18019	3.57018	-0.966457	1.22462	3.04358	2.89428	2.48574	4.43055	3.90676	6.03433	4.6845	4.57866	6.69792	6.12947	4.92944	5.89135	5.73876	7.39684	2.02376	4.95417	0.824135
TCGA.06.0241.01	4.59872	3.3547	6.18001	5.18597	4.9474	5.5648	4.3168	4.14831	6.0144	5.22074	5.06459	5.1189	4.17728	4.11669	5.71995	4.11338	3.98945	6.81765	3.94775	4.89976	5.58422	5.15963	3.28448	4.00471	5.04163	4.2977	3.70825	3.28225	6.12959	4.12576	4.10527	3.49259	8.77202	4.19233	6.52772	3.95056	5.6336	5.73706	5.525	4.43547	5.92481	4.26408	2.96112	3.71077	4.97642	5.27832	4.30416	3.95822	3.04954
TCGA.06.6697.01	3.7688	5.27615	6.60753	5.5212	5.32696	5.58347	-0.653068	1.83491	6.34643	6.48696	5.96872	5.56738	2.33819	-0.159356	4.5441	3.98335	3.64959	2.00059	0.87911	4.04309	5.56297	1.30541	1.5726	4.09787	1.37826	0.991508	1.01795	0.785222	5.4451	4.1503	1.33889	1.26091	10.2287	3.41897	11.8298	5.69584	7.44741	5.60678	5.59256	4.97476	5.2532	5.15574	3.63463	4.5979	5.14813	6.96977	1.57022	4.33538	2.24957
TCGA.S9.A6WE.01	4.48808	3.29925	4.8528	6.56617	4.90735	3.97858	5.04123	-2.96881	6.69424	5.75245	5.93966	5.95793	0.537619	-3.41364	3.94976	3.19606	5.66783	-2.39862	7.62308	4.89934	4.98431	-2.56163	1.70341	1.60034	-1.91584	-2.23812	-1.02786	-2.22796	5.23029	3.85422	-2.68652	0.778963	2.1234	2.93549	1.81476	4.97012	4.83705	5.43661	4.34263	4.37632	6.61917	6.20956	5.3477	5.98121	6.05386	7.25217	-0.641616	5.03562	-1.96834
TCGA.06.6700.01	3.60666	3.35248	3.27699	5.68571	5.73494	5.4277	7.54759	1.47826	7.56645	4.89545	5.62441	4.08104	1.07492	3.44592	3.52211	4.71865	5.54804	4.82188	2.63064	4.19871	5.6036	1.97458	2.13098	4.94182	2.18573	0.727299	1.91524	0.947242	4.8336	1.77063	2.2804	1.99827	5.89145	3.66159	7.81939	3.29326	7.25909	4.81563	4.17442	3.97844	7.63349	6.26682	4.73043	6.81005	6.27528	6.76662	1.85679	4.65484	3.18421
TCGA.76.6280.01	3.83016	5.4218	6.44807	5.11378	5.03627	6.65091	2.35023	3.11203	5.73503	5.16322	5.4558	5.3948	3.35076	1.791	4.74748	4.52492	4.1879	3.92464	2.86468	4.15181	5.98097	3.20945	2.84835	3.76859	2.83988	2.00897	2.95117	3.36583	5.10162	4.04352	2.82004	2.42627	9.73047	3.78336	10.6062	5.51029	5.60288	5.526	5.26306	4.74242	5.87373	5.00296	3.3639	5.67337	5.92354	7.024	2.50227	3.6572	2.80201
TCGA.06.0129.01	5.52416	3.18959	5.28357	6.09124	5.45763	5.38049	3.64086	5.08683	6.06978	4.66969	4.49636	4.75336	3.61944	4.18377	4.6773	4.3726	4.90996	4.82459	6.17259	5.20422	5.71227	4.34612	2.46169	5.70897	4.07881	4.11145	3.34984	3.70151	9.65295	4.43794	3.57895	3.6677	6.90511	3.91254	4.42518	3.80962	7.48332	4.91899	5.09847	4.9944	5.73074	6.12146	2.58734	4.90165	6.59168	7.53291	4.56417	4.65572	4.73913
TCGA.FG.6691.01	4.15802	3.16415	5.99868	6.42797	5.43775	5.0954	2.40499	1.83014	6.07101	5.30941	5.28057	4.86343	0.652668	1.5306	4.64644	4.01162	4.75972	1.79585	5.95886	4.71798	6.69175	1.03037	1.76473	5.36301	0.884977	0.733241	1.30151	0.402039	5.35655	4.0887	-0.0097904	1.55368	4.48638	3.39507	5.222	5.49856	7.5978	5.42192	4.93702	5.26223	5.37993	6.64346	4.17557	5.8472	6.26718	7.36642	2.35932	4.06715	1.50146
TCGA.S9.A6TV.01	3.84878	2.26554	5.37793	6.34515	5.54295	4.69892	4.93317	1.17595	6.23362	5.81945	4.96421	5.08081	1.54216	1.30783	5.31262	4.5193	5.77534	1.80711	6.68264	4.64996	6.29171	1.06651	1.86097	5.27769	1.393	-0.173873	0.746023	0.954589	4.74251	3.91931	0.101743	1.75935	8.02373	3.99842	6.98574	2.84987	6.64841	4.84534	5.19851	4.47204	5.85	7.53726	4.78683	4.71919	5.92544	8.0735	0.691326	3.86598	-1.51078
TCGA.E1.5322.01	4.62488	3.76104	5.6399	7.27162	5.42544	4.72764	4.44316	1.59967	6.75488	6.23919	5.45837	4.4999	1.65643	1.93042	5.83632	4.42649	4.69285	2.66155	7.25355	5.11045	6.80456	2.15638	1.67644	5.31731	2.31431	0.670194	0.971816	1.70551	5.9366	4.28506	0.690296	1.47222	5.39993	3.99912	3.59186	4.5475	7.47213	4.82842	5.40144	5.27389	6.50829	6.49342	4.40622	5.06799	5.82522	7.5109	1.7724	4.43432	0.970243
TCGA.19.1390.01	4.51276	2.91349	5.07044	5.22883	4.2303	5.74274	3.63953	4.03705	6.40944	4.85471	4.70161	5.65844	3.46391	4.31187	4.80655	3.45268	4.25093	5.13231	3.40775	5.257	5.71145	4.3536	2.94217	3.60634	4.082	3.93255	3.80139	3.97801	5.5265	3.53605	3.51997	3.2395	5.21941	3.41415	6.64123	3.727	5.0963	5.36032	5.63215	4.31712	6.61413	5.7356	1.99796	5.63799	6.33633	6.57302	4.58743	4.75043	4.25545
TCGA.06.0125.01	4.47634	3.73645	5.67069	4.85236	4.68828	6.06759	3.02426	3.62011	5.7641	5.10872	4.74141	5.29763	3.43025	3.20702	5.12601	4.45844	4.55613	3.41894	5.09043	4.30841	5.54184	3.52576	3.08896	3.69016	4.44954	2.5968	3.05857	2.77909	5.49413	4.1328	2.75012	3.08618	9.35773	3.70876	7.75516	5.19308	5.63611	5.614	5.267	4.43973	5.97456	5.52491	2.61263	5.05762	5.50354	6.66531	3.63629	3.71317	3.58622
TCGA.32.1973.01	4.72932	4.63377	5.34457	5.54681	5.20572	5.54232	6.16356	4.92289	5.84486	5.27769	5.27899	3.92137	3.37956	3.22793	4.96845	4.31805	5.21242	4.57955	3.74064	4.50437	5.71892	3.77394	1.8544	4.95449	4.23309	3.53143	2.48928	3.34144	5.43838	4.14891	3.97537	3.25091	6.74035	4.05241	7.62809	4.56403	6.42793	4.76342	4.94771	4.82555	6.02406	6.56392	1.17549	5.77989	5.76376	6.94266	3.48667	4.01348	3.29884
TCGA.S9.A7QZ.01	4.7944	4.18007	4.95323	5.97099	4.73728	5.07871	5.8322	0.588945	6.89616	5.66747	5.54895	5.99088	0.859618	0.416073	4.8454	3.0618	5.91985	1.48666	7.21929	4.82939	4.73601	0.0955223	1.67272	0.849518	0.0358983	-0.12721	0.771313	0.152829	5.1363	3.78823	-0.945336	2.57398	3.20582	3.31756	4.38143	2.74779	3.11451	5.25418	4.36749	4.44561	7.34548	6.54331	4.71886	6.59004	6.91562	7.90017	1.84398	4.90432	0.520209
TCGA.32.4213.01	3.84381	4.42818	5.86442	5.05512	5.42381	5.19829	3.30193	3.43334	5.0613	5.63967	4.74489	4.93764	2.71122	2.72225	5.05942	4.54566	4.06333	5.24567	4.02973	4.53818	5.94936	3.73901	2.70723	5.5235	3.63406	2.72741	3.01323	2.45818	5.59194	4.04628	2.85094	3.37444	12.2614	3.90268	9.40284	5.78533	7.4281	5.54855	5.52767	4.2004	6.14177	4.67015	2.77029	5.06778	5.03209	5.95073	3.49965	3.67236	3.63771
TCGA.CS.5396.01	4.56275	5.75169	4.78738	6.15459	4.61344	4.30379	3.94347	1.37895	7.17848	7.3854	6.31438	6.66557	1.8175	0.874801	4.2486	2.947	6.30987	2.08067	5.04887	5.24483	5.44031	1.30025	2.3106	2.32457	0.818822	0.135594	0.201411	0.799411	5.45954	4.50933	0.162958	1.42837	2.62518	4.62554	7.1075	4.68253	4.55728	5.45531	5.52892	4.32802	5.54776	6.21252	4.95617	5.12683	5.8404	6.96914	1.64003	4.9355	0.702672
TCGA.12.1093.01	4.99858	4.1334	5.22281	5.13671	5.2896	4.50985	1.11402	2.3394	6.03193	6.62779	5.602	5.36256	2.57241	1.60068	4.52994	4.63918	4.42767	1.96782	4.08448	4.23033	5.95858	1.91801	1.95835	5.70491	2.47249	0.979794	1.81183	1.34746	6.11862	4.20178	1.28863	3.30904	10.5376	3.8103	8.56758	6.24934	6.86402	6.56857	5.71383	4.83963	5.25076	5.74423	2.82576	4.60563	5.11271	6.87904	2.14526	3.63476	2.93798
TCGA.P5.A736.01	3.96661	3.71652	5.07496	6.13164	6.01227	5.09227	4.9228	-2.71169	6.40292	5.54525	5.22865	4.88088	-0.372067	-1.94305	4.9518	3.96683	6.03502	-0.545674	5.13568	4.17179	6.41252	-1.50962	1.1748	5.06956	-1.77016	-10.9201	-0.794139	-0.127057	4.97631	3.44687	-2.13683	1.56053	6.7556	3.12122	4.30837	4.44743	6.49682	4.80201	5.00344	4.64454	5.98442	5.59714	4.32614	5.26812	5.03753	7.13138	-0.838855	4.60227	-1.71382
TCGA.06.5856.01	3.8166	4.31375	6.04863	5.25493	5.39256	5.53123	2.53873	3.94592	6.53253	5.23842	5.4718	5.15533	3.65714	3.41572	4.75168	4.29071	4.26958	4.57955	4.94099	4.74867	5.92616	3.80306	3.0681	4.66418	4.28687	3.53567	3.42453	3.07379	10.8819	3.76921	3.23132	2.93796	10.4028	3.80679	7.87822	5.12555	6.80534	6.36186	5.84837	5.06704	5.71794	4.9329	3.5906	4.93476	4.81914	5.71103	4.30709	3.36681	2.5896
TCGA.28.2510.01	4.02108	4.70725	5.44678	5.44527	4.78322	5.47915	6.72663	2.34682	7.40868	6.71272	6.38374	5.27569	2.40679	2.08487	4.97018	3.70251	6.32757	3.25315	3.0645	4.34877	5.69844	1.95971	2.6405	3.80275	2.81033	1.98223	2.39047	2.29934	4.58463	3.25294	2.0132	1.83109	8.20716	3.19443	8.93688	4.06056	5.34508	5.9927	4.98735	4.66368	7.6304	4.84484	4.66947	6.63597	5.95661	6.80658	2.77019	5.52347	2.68995
TCGA.14.1453.01	4.56487	5.40061	6.23656	4.52332	5.75388	5.01246	3.6979	4.81362	5.3156	6.44828	5.34364	5.81827	3.94459	2.14111	5.43788	4.4571	4.79534	6.03631	5.96387	4.8191	5.84477	5.44929	1.87359	3.40936	4.55546	3.76066	2.80879	3.6955	6.07257	3.82824	4.22252	4.31054	6.24254	3.66682	7.10789	3.93127	5.27466	5.82407	5.37258	4.38508	4.91229	4.99468	1.6498	4.22445	4.25705	5.2043	3.98022	3.65696	3.68265
TCGA.32.1978.01	4.22482	3.6294	6.09167	5.04732	5.39196	5.56885	3.411	3.48067	5.63036	4.37048	4.71207	5.1897	3.32043	2.96126	5.08222	4.55709	4.66076	4.20836	3.76318	4.27884	5.38444	3.33654	2.62624	3.59531	3.60514	2.58815	2.57976	3.13193	5.117	3.92223	2.66553	2.68893	7.62186	3.88165	8.98926	5.3229	5.90508	5.26774	5.37047	4.88923	6.12134	5.2233	1.80189	5.48912	4.91352	6.55171	3.38133	3.96681	3.4513
TCGA.02.0059.01	4.55564	3.97921	5.02195	4.85281	5.49186	5.65049	1.64272	3.26881	4.97137	5.63852	4.9539	4.7404	3.90585	3.08763	4.81836	4.3755	5.26326	4.20123	5.2916	4.99986	5.95068	3.76944	3.59701	5.16704	4.49257	2.6734	3.26545	3.4013	6.12245	4.56289	2.87763	3.11644	8.3951	4.02378	7.96187	7.17854	6.8283	5.84858	6.07438	4.32855	5.37197	5.35675	2.89756	4.21328	4.64385	6.17478	3.46021	3.72022	3.95055
TCGA.FG.6692.01	4.78708	3.80592	5.62557	4.35339	5.2694	6.05952	1.19894	3.35249	6.17833	5.54946	4.91512	5.28096	2.33212	2.57276	5.71832	3.75256	4.79296	4.06101	3.94255	3.93744	5.75323	3.1832	2.74958	3.46063	3.51953	2.33081	2.45682	2.10866	5.77031	3.71672	2.25918	2.64641	10.0286	3.64716	6.30039	4.30074	5.65609	5.76028	5.40717	4.1398	5.71972	5.52352	2.91984	5.47579	5.83736	7.12157	3.07233	3.88151	3.04642
TCGA.02.0011.01	5.4471	3.95754	5.35078	6.07569	4.73767	5.75878	3.82367	3.65692	6.08746	5.30463	4.84346	3.40045	2.5284	2.97343	6.18937	4.37095	4.0314	3.81355	4.95351	4.45418	5.97307	2.79941	2.66119	4.61762	4.17448	1.8222	2.23033	2.2418	6.33532	4.15617	2.29077	1.82355	4.89877	3.71107	5.73085	3.78168	5.44827	5.50088	5.48362	4.42232	6.16814	5.24336	4.41126	4.77937	4.77146	6.66799	3.15334	4.31903	2.46428
TCGA.12.3646.01	4.58718	3.75322	6.30857	5.1411	5.44996	4.91076	2.16208	4.05732	5.51004	5.00537	5.09704	4.70373	3.57946	4.1012	4.78568	4.07538	4.56177	5.62684	4.61338	4.95709	5.28399	3.779	3.91864	3.45289	4.85968	4.3073	3.6856	2.90558	6.29478	4.632	4.1294	3.82155	6.32517	3.53281	4.9248	5.63298	4.95314	5.2949	5.33875	4.24614	5.60677	4.75023	3.70391	4.49632	4.68759	5.88433	4.24504	4.34899	3.80165
TCGA.S9.A7J1.01	4.26635	3.5895	5.0697	6.25783	4.52924	4.5352	4.63482	-0.764404	6.87767	5.5666	5.40181	6.23772	0.738979	-1.25338	4.15809	3.04534	5.78119	-0.681106	7.38613	4.81506	5.02119	-1.07313	1.30977	3.58968	0.265506	-1.40306	-0.777991	-1.14255	4.83208	3.60115	-1.49017	1.37826	2.54941	2.78303	2.73172	4.04696	5.26214	5.72667	4.42929	4.43832	6.08169	6.66281	5.06031	6.28324	6.77724	8.61454	-0.227229	4.4752	0.201859
TCGA.HT.7681.01	4.09976	4.40198	5.07922	6.22915	4.87232	4.39123	6.66255	-1.27188	6.97312	6.67037	6.19378	5.70717	-0.158973	-1.86634	4.89422	2.76415	6.05292	0.0188779	7.08747	4.65498	5.2833	-1.55633	1.74566	3.36915	-0.752102	-1.76067	-0.815162	-1.30358	5.06483	3.27248	-1.8177	0.888671	4.6056	2.88949	4.11347	4.07655	5.45149	5.78574	4.43896	4.35897	7.28877	6.03299	4.87864	5.74271	6.01297	7.18127	-0.255068	5.00134	-0.814855
TCGA.14.1402.01	5.35709	3.5606	6.01087	4.96049	5.46163	5.25019	3.20894	2.25774	5.63568	5.50488	5.10414	4.66653	2.86414	2.34736	4.94836	4.62363	4.79788	3.5457	4.56253	3.80921	5.80019	3.15233	2.60949	3.35133	3.54546	3.03278	2.81002	1.29137	5.97459	4.16239	2.43249	2.40235	11.374	3.88495	8.54226	5.44809	5.68163	5.68188	5.69223	4.16159	5.46589	4.96633	3.12529	4.55087	5.51831	6.12221	2.84753	3.68871	2.62417
TCGA.14.1450.01	4.31253	3.612	6.23686	5.39828	5.23906	6.03235	1.81776	2.28924	5.76615	4.71074	4.42274	5.33311	2.70434	1.43404	4.50205	4.46392	4.55478	3.12389	3.92188	4.18876	5.57877	2.70131	2.36119	4.05083	2.92324	1.28809	2.3215	1.19071	9.93494	3.44122	2.23131	1.70075	10.6257	3.60222	8.98747	6.09633	6.17056	6.37437	5.1308	4.70861	5.78027	5.29859	3.39575	6.55084	6.00235	6.49376	2.6593	3.3359	2.71212
TCGA.28.5214.01	3.6761	3.56724	5.58157	5.67302	5.78138	5.57915	2.97032	2.69115	5.56393	5.49463	5.19646	4.94622	2.17346	2.29071	4.47259	4.54502	5.56928	2.85889	5.59006	4.73323	6.15836	2.06543	1.5453	5.59031	2.46657	1.2562	2.22978	1.98374	9.86373	3.89493	1.58735	2.36822	10.2714	3.94947	9.65655	6.68172	6.39491	5.34934	5.4281	4.56395	5.87998	4.72225	3.80809	6.48062	4.95943	5.66946	2.36125	4.54771	2.26202
TCGA.FG.A6IZ.01	5.36353	4.62688	4.34868	5.14693	5.81109	4.55702	6.53167	-0.708324	7.39404	6.55116	5.99651	5.2894	0.332998	1.17599	5.20018	3.04942	4.95386	2.67209	6.94262	5.43082	5.11945	1.81583	1.52041	1.32897	0.858054	0.484942	0.41356	0.164743	6.1627	3.97429	0.0964936	3.14421	1.8565	3.32562	3.80523	3.76034	3.6462	5.69319	4.49296	3.38469	6.1466	5.71513	5.63614	2.77297	5.18675	6.4953	1.80499	5.21505	-0.00347489
TCGA.02.0106.01	4.62315	3.92655	5.44599	5.01805	5.6231	5.66423	1.59941	3.71937	5.49186	5.82249	4.78138	4.9138	3.71785	3.49173	4.64017	4.64714	4.98997	5.86279	5.21088	4.92642	6.1452	4.53462	2.87054	4.50229	4.92256	3.15626	3.04385	3.26318	6.00815	4.55321	3.34676	3.21115	8.7187	3.90581	8.26961	4.81769	6.87213	5.7244	5.9126	4.33954	4.84246	4.60407	0.537153	2.26958	4.45406	7.06152	3.87447	3.13514	4.14876
TCGA.S9.A7IQ.01	3.77579	5.46906	4.65717	5.76034	4.58081	4.38752	7.43033	-0.708214	8.06393	7.16986	6.85588	5.79228	0.0894333	-2.94676	5.20608	3.1008	7.05363	-1.16592	5.36758	4.17989	5.33694	-3.27291	2.43819	1.11212	-0.586085	-2.08613	0.988302	-2.54948	3.92076	2.83744	-3.04091	0.305468	4.1921	2.78179	4.73043	3.031	3.48602	6.09611	3.94248	4.6001	8.49762	5.53549	4.89517	6.48236	6.19433	7.0456	-1.58538	6.09411	-1.59023
TCGA.06.0127.01	4.59757	4.40841	5.2288	5.01134	4.35136	6.17022	4.18249	1.87347	6.5584	5.68025	5.10879	4.92608	2.53842	1.9156	4.65859	4.16636	5.15141	1.9822	4.07912	3.77961	5.67659	2.06707	2.22917	4.58288	2.60427	1.23294	1.59338	1.89373	4.76911	4.12956	1.18549	1.33301	10.985	3.1919	5.96403	4.89406	5.95942	6.346	5.00533	4.63651	5.34087	5.23618	3.21341	5.75605	5.34298	7.86941	2.23133	3.98925	2.64438
TCGA.FG.A6J3.01	4.01199	3.92558	4.3863	5.25679	6.19205	5.04995	6.15299	2.49217	6.36669	6.75747	5.77637	2.0309	2.33553	3.77332	6.28565	4.41662	4.84568	4.81193	5.21476	4.57255	6.56824	3.39377	2.36464	3.56163	4.13632	1.39999	1.95846	2.17251	8.02636	4.54457	2.1721	2.59056	8.76524	3.56319	5.85905	5.27928	6.21492	5.10159	5.18571	4.10222	5.06633	5.65238	4.72023	2.87473	4.47928	7.27801	2.36011	5.46847	0.615894
TCGA.HT.7689.01	3.89986	3.58058	5.66561	6.2376	5.07149	5.64975	4.42701	0.202169	6.29183	5.91504	5.26085	4.92458	0.0753383	-0.840534	4.89537	3.75639	5.71445	0.24361	6.31211	4.92037	5.82839	-0.888231	1.69523	4.34355	0.168482	-1.46349	0.0577748	-0.877084	5.10097	3.86853	-2.00773	1.57609	6.50106	3.29954	1.89528	3.70193	6.10414	5.19678	4.53379	5.09129	5.78341	5.91492	5.11729	5.83086	5.62393	8.46082	0.800544	4.24441	-0.342244
TCGA.DU.7299.01	4.55206	3.36014	5.62259	7.05548	5.52577	5.7127	3.82007	-0.542028	6.80905	5.9395	5.04493	4.91299	0.582473	-2.18587	4.78007	3.77612	5.48072	-1.43184	6.03047	5.0129	5.75527	-0.767212	1.61111	4.43595	0.321532	-1.53301	0.0570905	-1.76792	5.15297	3.99395	-2.3137	0.653053	3.33766	3.31623	2.23645	2.88337	6.31264	5.38589	4.60581	5.07222	5.85578	6.14199	4.46548	6.62976	6.65059	7.58822	0.2564	4.38904	-1.63829
TCGA.P5.A72X.01	4.00653	3.55674	5.33088	6.54632	5.04113	5.4573	5.05152	0.410789	6.62372	5.31878	5.17764	4.55859	0.72338	0.0105458	5.03368	3.79491	5.98767	1.07263	5.8554	4.2912	5.95636	-0.0786824	1.40685	2.61112	0.673636	-1.9113	-0.37444	-0.645385	4.83929	3.39335	-1.03007	0.539968	6.00276	3.25204	4.73466	3.87966	4.98825	5.22884	4.91594	5.38246	6.48796	6.4755	4.14881	6.40814	5.90904	7.93528	0.839842	4.24888	-0.217058
TCGA.02.0083.01	4.23733	5.04321	5.07296	5.73278	5.59345	5.97829	5.71553	3.1983	5.34591	5.37785	5.52816	4.98325	3.97611	3.89959	5.26645	3.60959	4.29897	5.61938	5.59455	5.00473	6.31375	4.34656	2.88275	4.3169	4.08908	2.99211	3.4007	3.59551	6.00484	4.17967	3.21955	3.01503	10.4641	3.52985	5.19069	5.47394	5.83964	6.07962	5.58568	3.8463	5.73255	4.63371	2.04409	2.83351	4.87593	6.08479	3.51729	4.14381	3.61329
TCGA.32.1986.01	4.22848	3.73156	5.56228	5.38999	4.80423	4.97728	2.00174	3.12999	5.46671	5.04033	4.8966	5.45802	2.06693	1.44709	4.51464	4.96444	4.87144	2.47955	5.28867	4.52882	5.83781	2.58784	1.49394	5.08599	2.44609	1.56743	1.37384	2.03717	5.65873	4.42812	2.09678	2.32021	11.5604	3.72104	11.0765	6.14449	6.0914	5.71174	5.04872	4.48648	5.47382	6.08919	2.09824	5.57137	5.79087	7.66143	2.48357	3.32528	3.27928
TCGA.19.5953.01	4.64219	4.88332	5.00465	5.10536	5.67058	6.43925	3.72989	1.49677	6.10162	5.53736	5.27691	5.21499	1.41278	0.627603	5.15893	4.29497	5.06878	2.10619	2.20139	3.92361	6.07315	1.0721	1.86349	3.50492	2.58884	0.667754	1.40322	0.724032	5.14836	3.78919	0.950992	1.49059	10.5976	2.93315	4.00795	5.47853	6.25662	7.31274	4.81659	4.59199	6.46759	5.21612	3.68055	6.50124	6.04609	7.02801	1.42184	4.39195	2.57858
TCGA.R8.A6MK.01	4.44582	3.46762	4.95895	6.40248	4.96124	4.32316	4.39617	-1.1299	7.19856	5.85157	5.48321	5.96327	0.524087	0.403273	4.22391	3.26866	5.85243	0.752215	6.40134	5.12839	5.11277	0.150841	1.44649	2.28695	-0.0880941	0.0686694	0.935497	-0.564922	5.09004	3.71483	-0.666744	1.15784	3.18182	3.06935	3.25953	4.16805	4.64564	5.79849	4.54212	4.43385	6.08612	6.0175	5.61103	5.54001	6.46078	8.36469	1.89689	4.67293	1.03745
TCGA.FG.8185.01	4.65382	2.4503	5.92758	7.15456	5.25176	5.26805	4.82666	1.03116	6.17058	5.87262	5.12829	4.02254	0.872203	0.953086	4.93162	3.68176	4.91452	1.55906	7.12934	4.89475	5.81127	0.831688	1.56542	2.34531	0.817064	0.369919	0.543831	0.15431	5.64715	3.94136	-0.675816	1.51253	1.67018	3.34448	4.21171	4.21035	4.55222	5.01931	4.73329	5.19809	6.14966	6.6233	4.8668	4.57156	6.61462	8.03906	0.812201	3.45005	-0.015496
TCGA.DU.7292.01	3.5901	4.59308	5.42054	5.44903	4.81985	4.98146	6.65013	2.77988	7.45879	6.72696	6.42879	6.18593	1.62543	1.82053	5.24786	3.30995	6.15392	3.23052	2.60007	4.08212	5.47092	2.14696	1.87521	2.29796	2.34227	1.14942	1.99357	1.62574	4.63648	3.55864	1.09981	2.21648	7.83856	2.82203	4.95267	3.34138	5.06381	5.68708	4.56044	4.77446	7.77587	5.36458	4.70414	6.55414	5.73646	7.16608	2.63701	5.15288	3.11809
TCGA.P5.A5EW.01	4.0262	2.26324	6.12527	6.77763	5.25579	5.07741	3.5292	0.0945566	6.47663	5.4301	5.21098	4.3991	0.0689902	-0.497526	4.79856	4.07144	5.39044	0.864356	7.25136	4.59134	6.23433	0.00601202	1.8864	4.63773	0.493165	-0.731078	-0.219805	-0.25241	4.91934	3.86938	-1.62424	0.406061	0.655198	3.23287	2.23912	3.06395	6.57427	4.98687	4.76633	5.6138	5.91779	6.63848	4.6993	4.82359	6.09149	7.76356	0.0876677	3.86076	-0.727171
TCGA.HT.8109.01	3.81055	4.40997	5.05244	6.16058	4.49064	4.28501	5.90609	0.342943	7.38953	6.36323	6.27819	6.54411	0.370586	-0.476074	4.25724	3.36518	6.41187	0.206989	6.86295	4.77193	5.13371	0.0259897	1.64387	3.60607	0.397539	-0.642456	0.67949	-0.201552	4.54091	3.34977	-0.881606	1.17121	4.37516	3.18169	2.1291	3.41875	5.74844	5.80427	4.35922	5.05043	7.31403	6.17286	4.83057	6.84158	6.69334	8.02744	1.82144	4.94972	0.336238
TCGA.02.0269.01	5.31805	3.91263	5.38937	4.45905	5.17905	6.91854	2.42335	3.58244	5.88188	4.85016	4.32601	4.5577	3.17796	2.67356	5.40166	4.34929	4.76117	3.4452	4.05384	3.80741	5.40062	2.93935	2.49178	2.45858	4.01222	2.36673	2.41706	2.4267	5.22008	3.9948	2.01002	1.95827	10.4854	3.09217	6.65536	4.62637	3.6988	6.19805	5.49767	4.72452	5.72691	5.10475	1.95013	5.8922	5.46047	7.09015	3.02815	3.78933	3.30369
TCGA.HT.7608.01	4.07945	3.60506	5.12481	6.22693	4.67828	4.2134	4.1629	-1.48431	7.37461	5.97273	5.9496	6.11267	0.615984	-2.31109	4.02195	2.86499	6.20362	-1.90777	5.76307	4.64823	5.14362	-2.71085	-0.0182713	3.3153	-1.3309	-2.73632	-1.56551	-1.42797	4.78266	3.63798	-2.12488	0.548796	4.30396	2.92125	2.00954	3.6196	4.93396	5.79537	4.38791	4.64794	5.94994	6.21716	5.29022	5.69636	5.8986	7.91065	-1.8141	4.58316	-0.48282
TCGA.P5.A77X.01	4.25311	3.60034	5.07094	6.28414	4.31884	4.4969	5.89145	0.819875	6.88016	6.43852	5.98479	6.25076	0.836825	0.0290553	4.4243	3.38292	5.7329	1.15511	7.11753	5.07341	5.04135	0.552042	1.51094	2.2218	-0.368885	-0.0789437	0.687907	0.0262244	4.93874	3.50542	-0.0114376	1.14937	2.76432	2.86062	2.16243	3.78923	3.74449	6.11756	4.19941	4.49531	7.10264	6.09361	5.32918	6.742	6.64471	8.4553	1.63685	4.76326	1.5091
TCGA.08.0525.01	4.97973	4.07599	5.57366	5.21475	5.11068	7.03491	2.59183	3.77829	5.82258	5.94894	4.52804	5.27848	3.44837	3.95691	4.95388	4.44751	4.80026	4.1251	4.86753	4.68652	6.47215	4.35205	3.15567	3.95703	4.46987	2.75019	3.01295	3.31661	5.76036	3.99583	3.18333	3.20494	10.9677	3.92751	8.1289	5.72641	6.83921	5.5306	5.46107	4.01237	5.38828	5.58482	2.44275	5.14186	4.93558	6.58439	3.67473	3.88278	3.42123
TCGA.HT.A5R5.01	3.70426	4.03006	5.3125	6.0017	5.10062	4.84108	5.70013	-3.66097	6.82622	5.90258	5.52695	3.85929	-0.403615	-2.80866	4.8845	4.16057	5.87925	-1.49598	6.50017	4.07826	5.99016	-1.78525	1.58676	5.11537	-1.75719	-1.58606	-0.938338	-0.215122	4.62563	3.18966	-2.51815	-0.331716	4.09372	3.37777	2.25716	4.66869	5.71006	5.23201	4.87685	4.57003	6.63875	6.50757	4.50125	5.5276	5.67037	7.43163	-1.11798	4.56697	-2.43072
TCGA.HT.7605.01	4.073	4.35774	4.96545	5.97152	4.65339	4.32016	6.4177	-0.684343	7.33375	6.59808	6.11145	6.0365	0.238172	-1.17336	4.72427	2.90505	6.39654	-0.478541	6.3036	4.6818	5.17515	-1.10592	1.80746	3.08292	-0.720978	-1.94643	0.167229	-1.30165	4.70832	3.64862	-1.21117	0.586148	3.26171	2.72099	2.52198	4.31558	5.05458	5.79285	4.75007	4.90731	7.28482	6.23753	5.06208	6.51857	6.1902	7.86434	0.399926	5.24855	-0.766727
TCGA.08.0516.01	4.46966	3.69076	6.74008	6.10606	4.85509	5.45779	3.26914	2.19056	6.46732	5.39785	5.52865	4.68197	1.32749	-0.145635	3.65198	4.86381	4.96852	1.22149	5.28545	4.65592	5.08138	0.28331	1.21946	3.99298	1.16506	0.296657	0.419448	0.861931	5.00126	4.32376	0.547953	0.712405	8.85452	3.75988	4.74576	2.52692	5.15067	5.03569	4.69552	5.05801	5.20898	5.7932	4.14995	4.98617	5.36684	8.53712	0.944219	3.52925	1.95759
TCGA.02.0456.01	4.3081	3.81948	5.82309	4.53307	5.47779	4.99595	1.33754	4.93543	5.19873	5.49323	5.56061	5.2932	5.07839	5.78643	5.57184	4.62676	4.47247	6.2103	3.85434	5.06427	6.18865	5.30913	4.54737	4.43769	5.93809	4.17536	4.06332	4.94257	6.81705	4.17518	4.79507	4.01571	8.54286	3.79856	10.0885	6.39395	6.5322	5.86653	6.35878	4.47385	4.72186	5.03996	3.87803	3.30381	4.05208	5.34149	3.93996	4.25863	4.81631
TCGA.76.6285.01	4.54044	3.85981	5.59229	5.15146	5.36296	5.80553	-0.410675	3.2554	5.61373	5.83447	5.0543	5.7378	3.2009	4.0171	5.25937	4.32508	3.33832	4.63927	4.3886	4.53978	5.98943	4.84778	2.96019	4.15498	4.22173	3.0907	3.35648	3.72654	6.16128	4.44229	3.0564	3.59938	5.53809	3.98687	6.74674	4.10606	5.77039	5.85725	5.76256	5.06578	4.94598	5.27852	3.77717	4.38294	4.09474	6.98189	3.70519	4.06767	2.50211
TCGA.QH.A65R.01	5.14475	4.12769	4.81223	5.83801	4.68075	4.6065	5.87587	0.865675	7.20401	6.14291	5.98973	5.83896	1.59018	1.45349	4.10254	3.6055	6.04976	2.60652	7.20407	5.10047	5.03519	1.79629	1.24603	1.24223	1.0651	0.831437	1.01895	0.986391	5.66097	3.50831	0.205669	1.94032	4.41134	3.27984	4.76294	3.35095	3.35271	5.72126	4.3135	4.3377	7.33401	6.42957	5.19264	6.40239	6.04328	7.41766	2.31324	4.56056	1.02733
TCGA.28.2502.01	5.35171	6.01991	4.71619	5.10341	6.07279	5.43757	4.24607	3.15387	5.79441	5.91703	4.8388	4.98424	2.9479	3.962	5.91448	4.12936	4.63279	4.41818	5.56224	4.47022	7.39431	3.70782	2.64976	4.6594	4.38389	2.50062	2.87373	2.78741	7.03841	3.2484	2.58824	2.16108	11.5769	3.92118	8.28917	5.46384	6.62947	5.36241	5.52614	4.00206	6.17638	4.79974	3.07287	4.55495	5.0903	6.4259	2.18584	4.37894	2.44681
TCGA.28.1757.01	3.79592	4.49634	5.67051	5.35779	5.21882	5.16007	3.65081	2.39757	6.07845	5.26438	5.40192	4.91588	2.6227	0.682487	4.7836	4.41406	5.1031	4.20184	3.6976	4.16497	5.78984	2.68967	1.85717	4.69498	2.53673	2.06705	1.80552	2.15068	4.9852	3.37625	2.51621	2.34332	10.8368	3.25329	6.83228	5.08736	7.19234	6.48461	4.97676	4.23101	5.77738	5.56678	2.94692	5.80093	5.53168	7.24972	2.1451	3.50085	2.9742
TCGA.HT.A74L.01	4.55606	2.95691	4.97708	5.96279	4.24383	4.46198	3.20669	1.90446	6.65389	5.32604	5.24347	6.45669	1.07789	1.16658	3.81387	3.38048	5.53357	1.78749	7.13721	5.10838	4.82513	1.17404	1.46923	3.18705	0.623605	0.270345	0.411631	0.668353	4.93648	3.59114	0.112556	1.11793	2.67825	2.97583	3.99771	5.28098	5.40538	5.5124	4.1457	4.78982	6.29725	7.52078	4.78359	6.82891	6.91717	8.38	2.07339	3.84598	1.24979
TCGA.02.0034.01	4.97319	3.5799	4.86079	4.82867	5.55946	5.34712	2.4307	3.84773	5.84945	5.57339	4.64559	4.48563	3.5182	3.65217	5.47774	4.24412	4.31072	4.39396	3.41134	4.41228	6.05791	3.17452	3.1904	4.03835	4.68015	3.22541	3.04852	2.22074	5.64097	3.85865	3.09145	3.20609	9.84729	3.77627	12.1908	5.63849	6.94868	5.55464	6.16517	4.31525	5.89676	5.30098	3.24765	3.89932	5.05704	6.47823	3.31494	3.83803	3.2914
TCGA.FG.8182.01	4.20552	2.88749	5.59948	6.56453	4.99469	4.99907	3.86495	1.72141	6.28295	5.24559	4.94911	5.41306	1.08366	0.430481	4.67156	3.93042	5.72767	1.80975	7.048	4.71806	5.69489	0.737648	2.10954	4.53986	1.23701	-0.0779905	0.629054	0.27997	5.12259	3.70276	-0.384528	1.04427	1.89684	3.0895	3.22635	4.65918	6.5755	5.09595	4.35835	5.28068	5.9152	6.45296	4.44087	6.59755	6.79556	8.10698	1.75619	4.22975	0.23878
TCGA.76.6191.01	4.86587	4.54252	5.77378	5.37596	5.15492	6.42601	5.44652	4.3165	6.35446	6.27192	5.37058	5.71125	4.30539	5.07937	5.55955	4.08575	4.54254	5.57635	2.56066	4.60921	6.42587	4.00824	3.29535	4.82732	5.19194	4.05513	4.25609	4.10875	5.93235	4.566	3.7238	4.29404	9.05749	3.87625	8.88761	4.75811	6.21139	5.9788	5.74919	4.34863	6.53528	5.40737	2.22418	5.4307	5.13693	6.08933	5.11413	4.98837	2.92909
TCGA.19.1389.01	4.63796	5.21811	5.39077	4.89489	5.66033	5.4116	3.08496	2.50835	6.19041	5.04677	5.15691	4.80732	2.80467	1.64118	5.32307	4.44538	4.76276	2.80569	3.92286	3.80934	6.28158	2.79721	4.14519	4.45479	3.06938	1.64292	3.24445	2.09348	5.77804	4.13129	1.96004	3.14991	10.5418	3.24366	10.6329	6.26063	7.05805	5.13015	6.29083	4.07371	5.3552	5.42689	2.05842	5.26341	5.32201	7.63324	3.24537	4.25446	3.73132
TCGA.HT.7692.01	5.04641	3.13318	4.64872	5.98716	4.72379	4.65819	4.64205	1.99065	6.33883	5.82211	5.44557	5.91494	1.59793	1.46173	4.45938	3.4506	5.13737	2.5035	7.26378	5.45943	5.31452	1.50898	1.59411	3.15173	0.520885	1.26528	0.847406	0.853766	5.31084	3.16072	0.239696	2.01574	2.3479	3.25367	3.44238	4.50969	4.60518	5.77067	4.30863	4.38546	6.52764	6.74795	5.50186	5.70729	7.02119	8.23895	2.64303	4.02167	1.7788
TCGA.06.0214.01	4.50544	4.03519	6.06476	5.76229	5.62096	5.71995	3.06132	3.30297	5.81939	5.77521	5.23197	5.12558	3.22401	2.92452	4.87582	4.20442	5.24706	4.49154	3.15787	4.80026	6.16363	3.75604	2.61648	4.43122	3.61319	2.78061	3.21081	3.07629	6.01436	4.35003	3.08592	3.21156	9.82436	3.8776	6.29536	5.68941	6.29724	6.15126	5.47272	4.60034	5.38828	5.06113	3.37917	4.77614	4.31669	6.2916	3.76349	4.06969	2.89255
TCGA.FG.7643.01	3.46938	4.96367	5.64389	5.44962	4.75763	5.66762	6.6494	-0.142395	7.435	6.96995	6.39774	6.01532	0.920147	-1.46611	4.8563	3.45003	6.6627	0.243413	3.36633	4.25805	5.5762	-0.278577	2.49782	2.50428	1.02836	-1.16453	0.695878	-0.313162	4.17934	3.07378	-1.04442	0.750621	8.26511	3.08075	4.25792	3.9578	4.48905	6.73947	4.62807	4.93204	7.71085	4.69593	4.91742	7.28868	5.95876	7.3602	0.124276	5.42086	0.556666
TCGA.02.0290.01	4.82741	5.10631	4.92097	4.72916	5.0787	5.64274	2.29381	3.27121	5.20921	5.2762	4.91007	4.19122	2.75107	2.48855	4.83325	3.82711	4.71224	4.38927	4.68706	4.0054	5.38914	3.09225	2.46215	4.82704	4.20271	2.58782	2.5188	2.97586	5.62576	4.42743	2.08551	1.59583	11.0551	2.96972	8.12167	5.62905	5.08213	5.98279	5.59973	3.74837	6.64155	4.49528	2.43692	3.92638	5.87004	6.58586	2.68845	3.72309	3.39455
TCGA.16.0850.01	5.08533	3.84431	4.72373	5.03695	5.1474	5.24061	2.58746	4.80222	6.02423	5.30694	4.84958	5.67007	4.61004	5.3456	6.08383	4.06651	4.75577	5.34101	6.29766	4.88218	5.33685	4.85525	2.78279	2.97445	6.06036	3.21646	3.7861	3.85335	11.0919	4.3248	3.30479	3.98974	2.68705	3.83808	6.01847	3.02321	2.93749	5.79611	5.29813	4.40975	6.0666	5.62716	3.95819	4.05888	5.7934	6.74747	5.04995	4.04451	2.79425
TCGA.E1.A7YU.01	4.72746	3.56651	5.41194	5.69031	5.08407	5.44075	5.72176	0.288718	6.72823	5.67075	5.4885	4.25093	0.647399	0.378213	5.31725	3.77371	5.78777	0.950055	6.31245	4.44633	5.60957	0.591978	3.27169	3.16177	1.26719	0.469819	0.384484	-0.425054	5.23494	3.74501	-1.01947	1.05983	3.95489	3.03326	1.7901	3.47899	5.27886	4.95808	4.55086	5.10846	6.99956	6.53168	4.69035	5.85774	5.98377	7.13218	0.439004	4.44407	-0.642515
TCGA.32.2632.01	3.93575	4.64127	5.40117	5.66706	5.55206	6.90734	3.34656	2.21389	5.85513	5.47865	5.34367	4.91585	2.78054	2.84295	4.4274	3.85829	4.23155	3.84975	4.06679	5.31468	6.04676	2.97563	4.26148	4.9653	3.33677	3.08724	3.91316	2.32345	5.78626	3.98277	1.80979	3.0411	11.0935	3.30561	6.18715	5.1428	7.51302	5.85629	6.0662	4.28673	5.24526	5.21124	1.83127	5.14722	4.67621	5.10976	4.44111	3.76736	4.43726
TCGA.DU.A6S3.01	4.83329	4.55927	4.19225	5.9763	4.83029	4.8221	6.85026	0.991828	7.31083	5.89757	5.58318	5.86586	1.07687	0.785077	5.05371	3.00513	6.07877	0.521888	7.57857	4.54244	5.04523	0.656652	1.72994	1.6141	0.74537	0.344693	0.375169	-0.303104	5.53348	3.44491	-0.633786	1.73157	3.61512	3.17145	4.07392	1.84253	3.1109	5.15977	4.38538	4.27726	7.9256	6.50286	4.95168	5.50512	6.1161	7.13787	1.4455	5.29981	0.078623
TCGA.26.1443.01	4.57372	4.0537	5.14304	5.46608	5.29284	5.63509	6.49239	1.59753	5.61389	5.83728	5.08565	4.92563	1.48822	1.44709	4.58303	4.49701	5.0629	0.982216	5.78028	3.7194	5.2663	1.19041	0.905928	5.56897	1.69898	0.0981752	1.40514	0.585247	5.79784	4.15652	0.181416	1.17861	10.6886	3.24729	9.05984	5.67917	3.47175	5.97778	4.82835	4.72901	6.65908	5.78767	0.857252	4.68402	4.72699	8.43853	0.292907	3.50884	1.74094
TCGA.DB.A4XA.01	4.67015	4.24933	4.77005	6.01236	5.29957	4.65701	5.53177	-0.3139	6.85523	5.88046	5.53681	5.42421	0.887162	0.100648	4.7152	3.38589	5.69756	0.274236	6.47998	4.73582	5.07272	-1.03171	1.42437	3.3768	0.200788	-1.30875	-0.0882571	-1.05311	5.17748	3.67038	-2.4246	1.21452	5.02519	3.02321	4.21635	4.35098	4.99663	5.73183	4.52328	4.10215	6.57251	6.16355	4.52804	5.55909	6.0012	7.49346	1.34551	4.79583	0.0355546
TCGA.02.0258.01	5.21611	3.93351	4.30117	5.02305	5.03653	4.80269	3.54651	3.27039	6.27788	5.22719	4.90198	3.82193	2.74384	3.11042	5.93332	3.48176	5.0548	4.06802	8.23472	3.97005	5.42207	2.59575	2.3643	2.44739	3.36768	2.18826	2.02918	1.88486	5.88655	4.15893	2.36688	1.9581	3.02584	3.17788	5.47526	2.9114	3.68529	5.9404	5.18623	4.3312	6.85043	6.28008	5.40102	4.98982	4.67747	7.21229	2.73933	4.49293	2.35127
TCGA.12.1097.01	4.68989	4.85913	5.63399	4.96318	5.09291	5.23994	3.25424	2.95052	5.90596	5.63844	5.27324	5.16288	2.94816	2.48302	5.4232	4.56575	5.30394	3.28912	5.02056	4.47336	5.95407	2.46866	1.67134	4.04907	3.60854	2.45816	2.72613	2.39433	5.72578	4.01069	2.51344	2.97209	9.65733	3.554	7.20428	5.52853	5.65571	6.22615	5.21977	4.70569	6.33586	5.42044	3.58792	5.25955	5.31081	7.118	3.09071	4.41964	3.10822
TCGA.12.3651.01	3.90959	3.37399	6.57167	5.16634	5.49245	5.14234	3.28087	3.25507	5.1201	5.43091	5.11173	5.16613	2.78454	2.86477	4.6154	4.57761	4.64201	5.27892	2.42402	4.67115	5.38444	3.23219	3.27316	3.55594	3.55711	3.60578	3.08531	1.12664	5.53849	4.24567	3.28827	3.07055	6.24186	3.58035	5.82283	4.98881	6.25331	6.21193	5.00925	5.07558	6.01156	4.72648	3.77783	5.44681	5.05993	5.8304	3.62312	4.66205	2.49241
TCGA.S9.A7J3.01	4.3715	3.88204	4.9376	6.28515	4.46227	4.65294	4.64515	-0.915792	6.78649	5.36302	5.49986	6.16271	0.725386	-1.64889	4.22223	3.34749	6.04489	-1.04235	7.61328	4.86988	4.9308	-2.03555	1.67114	3.22885	-0.738973	-1.25785	-1.16745	-1.47424	4.89327	3.45601	-1.6594	0.935545	5.07143	3.22612	3.15099	3.67999	4.52457	5.34006	3.95877	4.4683	6.52312	6.56789	4.90597	6.71609	6.71397	8.1764	-0.424564	4.68594	-0.76085
TCGA.19.0957.01	4.66431	3.35043	4.96562	5.10793	5.5819	5.19807	2.07823	2.96073	6.74931	5.53124	4.83929	5.18916	2.83373	2.59212	5.04745	4.34581	4.99045	3.70362	4.65203	4.21342	6.1119	3.50746	2.50875	5.32175	3.40048	2.86245	2.42283	2.85924	10.3582	4.48583	3.05606	2.95257	10.7083	3.63456	7.62144	5.40912	6.6877	5.72108	5.19827	4.61212	5.38341	5.3978	2.36459	6.38999	5.95391	7.65659	2.51044	4.62911	2.09921
TCGA.12.3650.01	5.03193	4.44024	6.02024	4.85821	5.61441	6.44229	4.63294	3.10335	5.62167	5.94334	5.1857	4.77816	3.93284	4.25292	6.12189	4.1569	3.99762	5.83335	4.06173	4.84668	5.9712	5.0562	3.88782	2.61269	4.92053	4.58003	3.53586	3.63046	6.4958	4.26245	4.44712	4.06692	7.26097	3.89427	6.57557	5.64867	5.32766	6.47537	5.51248	4.31016	6.52344	4.55687	2.50177	4.41551	4.8247	4.54847	4.18793	4.5621	3.51563
TCGA.08.0356.01	3.77746	3.51158	5.36179	4.37064	5.08356	5.65614	1.90518	3.05368	5.67376	5.70331	4.94876	5.13082	3.24423	2.18492	4.37839	4.33232	4.65488	3.25601	4.61923	4.36183	4.97039	2.90958	3.06281	5.11446	3.13663	2.23918	2.60928	2.64175	5.08199	4.12369	2.25198	2.58932	9.87198	4.11599	8.49325	6.42006	6.76556	6.11808	5.36656	4.41648	5.20838	4.75667	3.07619	4.81824	5.55771	6.15329	3.05257	3.61805	3.53989
TCGA.S9.A6U6.01	4.42593	3.76258	5.7362	6.21528	5.13944	5.43326	6.05453	0.825039	6.77982	5.70148	5.68343	4.66238	0.4702	0.859834	5.57987	3.8852	5.72012	1.62211	6.90306	4.62524	5.78935	0.837646	2.20237	4.12716	0.895717	0.363471	0.726028	-0.110643	5.41197	3.5897	0.0362304	1.47642	3.71593	3.35011	2.02868	2.66021	5.23347	5.30064	4.69333	4.90828	7.21583	6.46489	4.20725	5.72302	6.53743	7.35531	1.59072	4.64879	0.03954
TCGA.DU.A7TB.01	4.42869	4.67708	5.61935	5.35956	5.22893	5.20619	6.13329	3.36145	6.48636	6.32235	5.42188	5.63804	0.774708	-0.863314	5.14348	3.80597	6.23282	0.179837	3.44811	5.07782	5.59534	-0.782036	2.61076	1.75141	0.226831	-0.674472	-0.836469	-0.190717	5.37926	4.07554	-1.46312	1.4291	4.80492	3.12118	3.92963	2.64812	4.41499	5.36544	4.66377	5.11847	6.83412	5.46345	4.22224	7.39732	6.08425	7.7219	0.373063	4.90832	-1.06788
TCGA.E1.5304.01	4.86664	3.13978	5.9552	5.87948	4.34559	4.95396	2.47977	4.88943	6.34553	5.03099	4.72273	4.28044	3.91596	4.92622	6.1671	4.19554	4.51521	4.94227	5.70318	4.96798	6.14764	5.24399	3.70696	2.0366	5.08258	3.76196	4.11975	3.49264	6.42038	4.60505	4.25245	4.52298	2.53129	4.25161	3.78923	2.21657	2.8067	4.40034	5.69166	4.8571	4.9937	6.56392	4.34783	3.49344	5.25116	7.39262	5.04162	4.29551	2.77194
TCGA.DU.8162.01	3.25722	4.916	5.60801	5.87102	4.435	5.12275	6.79372	2.10134	7.84227	6.80703	6.80962	6.48119	1.32039	0.443339	4.53799	3.36728	6.59418	1.3966	2.85252	4.44146	5.38683	1.02037	2.05445	3.45177	1.3563	0.413698	0.922829	0.681871	3.85685	3.16629	0.00423665	0.935323	7.94854	2.66819	3.64778	3.09387	5.4098	6.31395	4.16879	5.1488	7.74062	5.01445	5.18441	7.51303	6.31608	7.91817	1.84214	5.61009	2.27658
TCGA.06.0140.01	4.45505	3.46746	4.89428	4.6038	4.88058	5.72815	1.39973	2.7422	5.83593	4.3199	4.7848	5.19124	2.32842	1.64848	4.64974	4.72746	4.83824	3.06057	5.64276	4.06862	4.94142	2.58938	1.73036	5.57904	2.48345	1.14346	1.72039	1.25323	5.25407	3.69727	1.70508	3.15236	11.1646	3.47724	10.3323	5.81775	6.35018	5.35137	5.19903	4.83468	6.06538	5.16495	1.97309	3.80096	5.10765	7.48906	2.12697	3.37278	3.87505
TCGA.HT.7476.01	3.96518	4.34747	5.94359	6.53518	5.06648	4.87004	6.82306	1.55915	7.07823	6.60901	6.55012	5.28141	0.869921	1.30158	5.43609	3.82874	5.63684	2.21633	6.2456	4.44668	5.91532	1.61574	1.62991	2.88143	1.53023	1.28896	1.39704	0.722762	5.2121	3.33995	-0.229271	1.22497	4.74034	3.34437	6.85386	2.87898	5.25968	5.97845	5.2599	4.84217	7.33331	5.70355	4.56863	6.55753	6.15294	7.32273	1.70522	4.85158	0.403821
TCGA.14.2555.01	4.91492	4.27368	5.19908	4.8066	5.39248	5.21867	1.65206	1.40319	4.96301	6.21514	5.01059	4.17352	1.80765	0.821245	5.5301	4.06601	4.61404	2.71964	5.18736	4.3315	4.67429	1.52719	1.42593	3.74142	2.67423	1.27882	1.26702	-0.0727635	6.03662	4.08326	1.53343	0.407124	11.5012	3.36147	6.56168	4.31051	3.34496	4.90907	5.19196	4.34748	6.14588	4.01466	2.0843	3.66202	5.10692	5.72526	1.54702	4.81638	2.34641
TCGA.TQ.A7RI.01	4.57888	4.0439	5.00699	5.74461	4.55654	4.72348	4.62442	-0.315905	6.77941	5.24814	5.33854	5.9255	0.0430489	-1.23064	4.35694	3.05207	5.52685	0.068874	7.39058	4.70787	4.74883	-0.601617	1.42472	2.74771	-0.39293	-1.34143	-1.35146	-1.3771	4.89219	3.79626	-1.28027	0.565593	4.35047	3.00909	3.02504	4.38564	5.17032	5.77538	4.26274	4.32177	5.61507	6.89614	4.77612	6.5603	6.84526	8.31946	0.322946	4.64983	-0.429067
TCGA.06.0187.01	4.16905	4.03488	5.97124	5.50523	5.89653	5.31289	1.66616	2.7737	5.44452	5.6991	4.72358	5.18121	2.7605	2.9336	5.46733	4.77909	4.91927	3.93373	3.52572	4.47089	6.41816	3.13146	2.25879	4.17726	3.67278	2.42269	3.48157	2.64508	5.66476	3.897	2.24708	2.62843	10.1329	3.93283	7.89616	5.46134	6.94918	5.58478	5.97892	4.66861	6.29804	5.44769	1.31896	5.04437	3.68733	5.77709	3.56016	3.72428	3.52437
TCGA.P5.A5F2.01	4.09726	3.48335	5.24494	6.07709	4.91434	5.32473	6.13319	-1.63764	6.94041	6.28513	6.02717	4.6612	0.343439	-4.11791	5.03894	3.83723	5.90682	-3.00958	5.66399	4.80557	5.81265	-3.34837	1.82147	2.34607	-0.360736	-1.47742	0.0387042	-0.412013	4.64473	3.29641	-11.7602	0.725046	3.31074	2.89302	1.54901	2.68848	3.86732	5.62124	4.92477	5.56288	7.02068	6.04304	5.26643	6.37014	5.57876	7.96952	-0.677939	4.61634	-1.16838
TCGA.02.2470.01	4.72162	4.31463	5.16382	5.65534	5.3869	5.29926	9.06156	2.76797	6.39246	5.84439	5.62257	4.80425	2.16165	2.52861	5.73327	4.46427	5.07037	3.81796	5.24094	4.54593	6.63355	2.11859	1.85817	5.0603	3.20106	1.76412	2.50356	2.57724	5.65975	3.38558	2.18589	2.32184	12.284	3.48805	7.49375	5.92233	7.07867	5.93695	5.17256	4.48507	6.64841	5.53696	3.91558	4.78753	5.7728	6.46362	2.25305	4.70228	2.14804
TCGA.DB.A4X9.01	4.49	3.55846	5.46204	6.20832	4.95671	5.36455	5.1803	-0.00726701	6.71435	5.22313	4.92986	4.33771	-0.178424	0.17926	5.21684	3.80858	5.05588	1.23791	5.74708	4.64674	5.80745	-0.351794	1.69092	2.89233	0.493446	-0.623807	0.0651585	-0.786361	5.06294	3.46088	-0.9012	1.97436	2.61774	3.44162	1.26051	4.41923	5.52666	5.48803	4.67979	4.94443	6.34946	6.32603	3.63683	4.07642	6.39447	7.64274	0.540919	4.10133	-0.156156
TCGA.12.1599.01	4.15481	4.20204	6.01597	5.30816	5.29783	5.40993	4.56456	2.65807	6.11751	5.83199	5.19658	5.34874	2.35271	1.0233	4.79952	4.20598	4.40193	3.16575	4.40168	3.92341	5.79529	2.8016	2.18157	4.73176	2.98418	1.63202	1.66231	1.84651	5.27404	4.01173	2.32533	2.16271	11.4712	3.59597	8.36612	6.2584	6.74354	5.7871	5.21079	4.96966	6.08353	5.44971	3.18461	5.9111	5.31225	6.43196	2.21271	3.94974	2.24521
TCGA.02.0048.01	4.24271	3.50541	7.35951	4.73953	5.07202	6.06525	2.23897	4.08328	5.67426	6.99358	5.8006	6.11467	3.98851	3.23922	4.49445	4.17935	5.02239	5.7477	3.37659	5.05612	5.81486	4.56581	2.58464	2.97168	4.17777	3.00903	3.90007	3.09269	6.36285	4.07496	3.0396	3.38424	5.2206	2.76713	6.17824	4.18598	4.18102	6.3093	5.94012	5.26012	5.55234	4.93044	3.66396	5.63944	5.47059	6.61727	5.30881	3.80258	4.12693
TCGA.19.1786.01	5.06898	6.20778	6.4647	5.06854	5.8482	6.51402	5.21724	2.23751	6.23406	5.1676	5.17736	4.80994	3.27574	2.2615	5.683	4.31563	4.52888	3.70375	3.85307	3.67463	5.98398	3.20759	2.96806	2.79978	4.02882	2.81201	1.63965	0.769703	6.63562	4.32998	2.62668	2.34666	10.5941	3.60383	8.1612	4.82071	5.95251	5.84032	5.49757	4.90895	5.55737	5.6857	2.61395	5.76056	5.38564	5.75887	2.84083	3.91	2.484
TCGA.DU.6392.01	3.85558	3.80879	5.4612	5.09344	4.6073	4.99216	6.05556	3.04514	6.59324	5.64776	5.12644	4.5529	2.874	2.37114	5.74454	4.83458	5.02833	3.9318	4.90152	4.9337	5.71246	3.37788	1.88246	4.23853	3.60416	2.6966	2.46224	3.01555	5.86267	5.67966	2.78878	3.69845	8.01579	3.97608	8.11775	4.99593	5.89582	5.42849	4.84293	4.90258	6.60601	5.99248	4.24095	5.28573	5.77632	6.62439	4.31132	4.74809	1.41764
TCGA.12.0826.01	5.18438	4.24489	5.91358	4.51612	5.15012	6.25557	4.22163	2.95519	5.60579	5.3486	4.97227	5.28561	3.36529	2.94909	5.0919	3.8416	5.23419	3.72947	3.91847	4.30236	5.88634	3.06578	2.94798	4.05832	3.97787	2.3952	2.34429	2.78165	8.20132	4.03212	2.11794	1.67217	9.22017	3.57697	7.12454	5.21162	5.35641	8.41517	5.67513	4.51402	5.50568	4.47908	3.27937	5.79986	5.07186	5.23518	3.00586	3.77859	2.67478
TCGA.12.5301.01	4.09846	4.91622	6.20847	5.17804	5.95355	5.7646	3.13622	2.85342	4.69183	6.12646	5.59453	4.22707	2.87442	3.85599	5.13051	4.52755	4.56066	6.40337	4.21615	4.67557	6.17793	4.0156	2.30949	3.35669	3.67957	3.33148	2.12474	3.10134	6.12041	4.38043	3.02757	2.47248	10.4661	4.0725	6.13275	6.2164	6.04247	5.10429	4.95554	5.03696	6.99908	3.73247	2.24249	2.90631	3.56948	4.27159	2.88778	3.97588	1.72833
TCGA.DU.7304.01	3.92671	3.87868	5.53891	6.71848	5.00664	4.78068	5.90988	2.89739	6.97169	6.06977	5.92125	5.35672	0.80318	1.14776	4.72574	3.65906	5.71843	2.40441	6.43096	4.53031	5.72512	1.86005	1.44419	4.81039	1.44585	1.0176	0.676516	1.83782	4.77326	3.676	1.03867	2.09499	5.26654	3.02529	2.34816	4.19702	6.49901	5.12389	5.11822	5.49129	6.98134	6.15882	4.74777	6.28531	6.25159	7.71419	2.12533	4.5192	1.02567
TCGA.HT.7610.01	3.81586	4.34294	5.63049	6.24069	4.78407	4.88328	6.20427	0.968028	7.3331	6.43469	6.01194	6.16536	0.339595	-0.064583	5.0966	3.16508	6.30623	0.616553	6.47288	4.58245	5.52147	0.039903	2.5208	2.96921	0.319181	0.0658673	0.818486	-0.408001	4.82868	3.38641	-0.680531	0.751597	3.07986	2.5725	2.72149	2.73361	5.48725	5.63767	4.06578	5.37217	7.57217	6.3902	4.52115	6.69246	6.95495	8.05238	1.36402	5.14618	-0.279969
TCGA.19.5958.01	4.24021	3.85586	6.5424	5.97655	4.986	6.24876	4.74814	2.32225	6.56855	5.51257	6.0199	5.67937	2.28951	1.03989	4.55576	4.43849	4.93262	2.48817	3.89729	3.90236	5.72249	2.03928	1.83232	2.12199	1.54022	1.23131	1.64226	1.09028	4.90294	4.11263	1.53612	2.22591	11.1015	3.06911	10.0208	5.21425	6.02566	7.32655	4.88922	5.31636	6.03336	4.99008	3.95726	6.56072	5.77678	6.9022	2.05845	3.71067	2.57842
TCGA.06.0745.01	4.45601	4.4032	5.66068	4.87342	5.31022	5.315	2.85171	4.05228	5.80268	5.50463	5.29674	4.8867	4.19911	4.01091	5.66197	4.28815	4.20681	5.24357	4.30272	4.42478	4.91772	4.80308	3.28126	4.56448	4.16972	3.85193	3.13515	2.72556	5.67487	4.2163	4.36666	3.50124	6.52421	3.87245	7.62144	5.84386	6.3776	6.01252	5.58577	4.64216	5.28461	4.60076	3.38049	4.86741	5.1203	5.61362	3.87782	4.03401	3.3512
TCGA.06.0210.01	4.45844	4.28126	5.85462	5.40528	5.25976	5.20227	2.11885	2.28285	6.18934	6.01666	5.15856	5.1298	1.74862	1.81091	4.71479	4.80987	5.17896	3.14573	2.3766	4.1166	5.92677	2.32622	2.26827	5.673	2.41636	1.40401	2.01313	2.09888	5.50195	3.93085	1.6294	2.2002	11.6956	3.97125	6.67011	6.48769	6.66367	5.99098	5.33611	4.29521	6.0846	5.46467	3.149	4.17921	5.59718	6.33844	2.3616	4.23013	3.45543
TCGA.DB.A4XH.01	4.3023	3.74021	5.37165	5.9016	4.82549	4.66458	5.90734	0.0295048	6.66689	5.81819	5.8313	6.2284	0.360823	-0.340924	4.64904	3.38029	6.1272	0.464434	6.30151	4.95471	4.90435	0.329411	1.0099	1.52979	-0.0833838	-0.874681	0.00745711	-0.318556	4.82846	3.48973	-1.25789	1.12573	4.31505	3.15029	2.53896	3.52729	3.14666	5.72629	4.45898	4.80488	7.27962	6.43042	4.96886	6.68999	6.07475	7.55611	1.4154	4.63478	-0.29708
TCGA.FG.A4MU.01	4.52713	4.05115	5.84774	5.05324	5.00136	6.19532	2.65087	3.56009	5.73484	5.28227	4.83951	5.29677	2.98571	2.76309	4.94934	4.4044	5.06379	3.28276	5.43141	4.15865	5.51837	2.90357	2.99184	4.53232	4.18493	2.41572	2.65389	2.75031	5.07862	3.82639	2.47655	2.13377	9.72753	3.45364	8.65685	5.65734	6.16662	5.62501	5.30487	4.54718	5.87823	5.72397	2.28491	5.75662	5.6132	7.28188	3.31321	3.97805	3.24276
TCGA.76.6656.01	4.88568	3.71637	6.12508	5.01025	5.14714	6.40247	2.50441	3.71597	6.18861	5.5924	5.09569	5.47138	3.6927	3.22107	5.2805	4.35547	4.40939	4.23849	2.85951	4.42959	6.08519	3.87006	3.77907	2.47798	4.05939	3.83289	3.28756	3.19822	5.68329	4.56012	3.32353	3.36056	11.1821	3.62055	8.89175	4.73226	5.65101	5.77078	5.2772	4.72212	6.40172	5.65367	2.26213	6.00516	5.37985	6.22911	4.17889	4.17138	3.23207
TCGA.19.5956.01	4.62853	3.4703	5.07784	5.55608	5.01538	6.36791	3.54313	5.23671	6.17362	4.88752	5.00459	3.86555	3.99828	5.00412	5.36585	4.08398	4.30294	5.57249	5.43478	4.96344	6.05847	4.94708	2.08993	2.128	4.67744	3.97525	4.16588	4.79736	6.1974	4.47304	3.45211	4.20627	6.75853	3.86291	6.22674	3.46674	3.5495	5.89375	6.47718	4.95505	6.11082	6.46599	2.80028	4.86548	5.26598	6.30713	4.44371	4.11338	4.32854
TCGA.HT.8019.01	3.46672	5.72753	4.6525	5.73775	4.56154	4.51597	7.88767	-0.717167	8.26561	7.43436	7.01206	5.7475	0.0225772	-10.6481	5.51498	3.20154	7.11306	-1.51767	2.30154	4.09773	5.65057	-2.98237	2.52321	1.83666	-0.413109	-1.3091	1.26655	-2.28238	3.24387	2.57094	-4.51236	-0.101795	4.84517	2.67618	1.50229	2.42377	3.4708	6.37996	4.15353	4.97117	8.87509	4.56614	4.97088	6.96203	6.28535	6.94537	-2.38174	6.39046	-2.29835
TCGA.E1.A7YW.01	4.45617	2.7958	5.61112	6.80021	5.02337	5.54062	4.44818	1.33451	6.59031	5.42215	5.3033	4.16509	0.82638	0.74713	4.62556	4.17272	5.54367	1.3934	6.75992	4.59292	5.9048	0.979563	1.90192	4.01198	0.931951	0.528316	0.481593	-0.232701	5.02212	3.75825	-0.010007	0.751073	0.922701	3.29418	5.98737	2.94531	6.35153	4.53631	4.43527	5.36948	6.42595	6.8661	4.47671	4.96649	6.7761	8.26238	0.857548	3.83074	0.325329
TCGA.02.0260.01	5.28324	4.14178	4.91683	4.29186	4.87818	6.29224	1.90498	3.97956	5.92537	4.63313	4.27066	4.37446	3.34617	3.23789	5.48867	3.95551	4.77849	4.63255	4.63983	3.77333	5.16697	4.05679	2.57121	3.23701	5.049	3.71364	3.17497	2.91023	5.34329	3.8856	2.82564	2.8666	10.0191	3.40926	5.82802	4.41693	3.56421	6.18823	5.58721	4.07216	5.65159	5.11856	2.29266	5.24194	5.97596	6.62993	3.47442	4.0568	4.00827
TCGA.06.0142.01	4.62007	4.38264	4.92444	5.04598	5.09518	5.97231	7.2903	0.84784	6.91729	6.2582	6.01513	5.19593	1.3178	0.677618	4.8347	3.66839	6.19404	1.14379	3.32711	4.49708	5.23846	0.263868	1.5564	4.3924	1.79776	-0.350362	0.0856654	-0.33282	4.57714	3.28399	-0.428188	0.715916	9.79532	2.99767	8.57792	4.83383	5.69194	5.30925	4.47639	4.63418	6.68485	4.65009	4.59268	7.01986	5.99512	7.45706	0.376444	5.05187	1.34937
TCGA.HT.8108.01	4.18474	2.94584	5.72802	6.36435	5.15486	5.32011	4.61834	2.27277	6.53712	5.25937	4.95803	5.08346	1.31506	1.15254	5.05537	3.82678	5.64247	1.99696	6.6723	4.36877	5.9531	1.25407	1.97789	4.48793	1.23473	0.429499	0.644291	0.978555	5.18692	3.87247	0.508563	1.11919	2.30459	3.41508	4.26978	4.25005	7.30925	5.25432	4.56986	5.2554	6.34279	6.57753	4.20729	6.01298	6.8737	8.02855	2.19226	4.06414	0.518536
TCGA.08.0349.01	4.97223	4.181	5.53714	5.0589	5.42115	4.81721	3.93791	3.83374	5.98573	5.10124	4.90309	4.58317	3.82191	4.03968	5.38198	4.10954	5.04813	5.33504	3.48317	4.54098	5.87129	4.5556	7.19673	5.04931	5.29791	3.87584	3.52647	3.41527	5.84916	4.16896	3.68156	3.9392	9.33035	3.96053	6.49883	5.12187	7.16783	6.34709	6.072	4.31759	5.81473	4.94663	1.83786	4.13082	4.68904	5.40305	3.89937	3.95941	2.92537
TCGA.06.0409.01	4.34869	3.84922	5.26169	5.57803	5.52774	5.40312	1.70372	2.80565	6.38624	6.04728	5.16487	5.12793	3.10448	2.77957	4.65537	4.29667	4.85778	3.18096	4.02446	4.3909	6.02725	2.77403	2.8559	5.78855	3.01873	1.87622	2.24818	2.51472	6.60384	4.4962	1.8981	2.11315	11.0182	3.81047	8.40675	6.69694	7.89872	6.27402	6.07152	4.00716	5.14739	5.12169	4.22109	4.43083	4.99739	6.05792	2.50635	3.74075	2.44875
TCGA.TQ.A7RU.01	4.83188	3.48239	4.68148	6.37211	5.08549	4.6525	4.63747	0.164588	6.67055	5.55997	5.55964	5.88761	1.17356	0.482725	4.34663	3.23647	5.28143	1.47097	8.06511	5.09153	4.83337	0.328994	1.72339	1.93622	-0.255512	-0.555403	0.226666	-0.183264	5.36705	3.90308	-0.717075	1.52113	2.2273	3.30531	5.71486	3.38964	3.7025	5.25553	4.60462	4.00718	6.65683	6.76444	4.709	5.04724	6.35715	7.57295	1.81922	5.09587	0.71666
TCGA.DU.A76O.01	4.42127	3.01649	5.40464	6.11055	5.48887	5.44685	5.53912	0.831621	6.79438	5.3681	4.99011	4.87483	0.668776	1.85456	5.74538	3.86928	5.47838	2.57884	6.23606	4.33464	6.3792	1.52619	2.82534	4.07817	1.45824	0.864943	1.09058	0.12788	5.52397	4.07431	0.58607	1.37052	2.25179	3.39658	3.62812	3.77047	6.75807	4.97373	5.0822	4.70193	6.46441	6.43671	4.4092	4.43463	6.05069	7.20549	1.99563	4.58022	0.716515
TCGA.DH.A66B.01	4.15317	2.95749	5.52477	6.70741	5.28634	4.671	5.85928	1.4603	6.48925	5.7608	5.41532	3.72504	1.12182	1.07147	5.33461	4.43454	5.13741	1.89736	7.05358	4.00995	6.3886	1.28606	1.12603	4.4373	1.61978	0.202096	1.25138	-0.0648006	5.3635	3.82869	0.0178905	1.2365	3.24877	3.76804	5.0837	3.17194	7.42474	4.78894	5.24605	4.99458	6.44912	6.56549	4.37696	3.13718	5.53108	7.55911	1.8536	3.27269	-0.249398
TCGA.HT.7875.01	4.47007	3.77724	4.95775	6.28351	4.53179	4.55156	5.37334	-0.364219	6.84478	5.52405	5.35732	6.40736	-0.510415	-1.81862	4.4238	2.96748	5.46028	-0.227785	6.97123	4.80059	4.76894	-1.37059	0.909344	2.09319	-2.09704	-1.57935	-0.361138	-1.85928	5.18737	3.77758	-2.13013	1.19736	2.6425	2.98725	4.60402	4.08051	4.24933	5.2418	4.3822	4.31325	6.50059	6.94788	4.63571	5.41968	6.71012	8.06351	0.848935	4.51815	0.202769
TCGA.06.5858.01	3.94067	4.36633	5.82285	5.68254	5.20089	4.71625	1.5531	4.25261	5.39742	5.54638	5.0065	6.35768	3.68191	2.7637	4.87596	4.33938	4.88208	4.45099	4.39452	4.89949	5.772	4.04231	3.61396	5.03343	3.84259	2.69112	3.36908	3.6462	5.63377	4.05184	3.94964	3.33256	8.37525	3.72776	8.02657	6.2109	6.74907	6.0393	5.46693	4.64575	5.12343	6.0641	2.2904	5.20209	5.68024	6.31417	3.91424	3.85661	4.65252
TCGA.02.0010.01	5.36517	3.78185	5.26916	5.00391	4.90731	6.112	3.07721	5.12826	6.02308	5.23645	4.72811	5.78223	4.37938	4.76954	5.35367	4.37664	4.53158	5.01305	4.42901	5.17339	5.5434	5.49037	2.716	2.86567	5.18961	3.90854	3.87329	4.03337	6.36004	3.98512	3.84167	4.13703	7.82932	3.84416	6.0088	3.42567	4.55938	5.51374	5.40679	4.49524	4.94187	5.3505	3.48918	4.00326	5.4677	6.93958	4.73401	3.94819	3.57126
TCGA.S9.A7QX.01	4.25441	2.82245	5.70813	6.20166	5.42566	5.32755	4.37171	2.06047	6.4219	5.3268	5.15728	4.56922	1.32832	1.65734	5.26472	3.82817	5.95287	2.25976	7.18417	4.52024	5.85378	1.55747	2.09906	3.8318	2.03045	0.709713	0.457319	1.15612	5.19029	3.77494	0.0320872	2.33878	3.69626	3.30053	4.26751	4.04885	6.1197	5.29686	4.94645	5.07497	6.40614	6.22409	4.69482	5.26595	6.08694	7.83059	1.87039	3.85155	-0.681559
TCGA.02.0102.01	4.33849	3.81031	5.13742	4.43625	5.27487	6.50173	2.95145	2.90704	5.72938	5.32818	4.79889	5.3929	2.54327	2.10769	5.81498	4.16636	4.85047	2.87022	4.86772	4.44075	5.64329	2.84301	2.09936	4.28418	2.92605	1.45485	2.10978	2.21897	10.1996	4.0259	2.10625	2.41631	11.4231	3.92979	8.4072	5.37421	5.3336	6.08917	5.18804	4.54067	5.37136	5.76761	2.61966	3.5104	5.35093	7.38695	3.31747	3.95141	3.00588
TCGA.06.0240.01	3.96421	3.80494	5.27108	6.4086	5.38904	4.38461	8.48518	1.36645	6.29991	6.8325	6.96211	5.17055	2.13702	1.97756	4.27733	4.2346	5.7536	2.60095	3.48795	4.74419	5.18673	1.64747	2.38616	4.49101	2.32033	1.24661	1.95861	1.32994	4.39597	3.60466	0.799662	0.751024	9.40646	3.3162	3.87898	4.76533	6.13133	6.66019	4.5172	4.1279	7.73838	3.60123	5.78987	5.89177	5.97198	4.9356	1.38901	4.94337	1.0063
TCGA.CS.5397.01	3.4418	4.51755	5.76867	5.52363	4.68547	4.94017	5.64929	3.49633	6.8036	6.16547	6.48225	6.15269	2.637	1.61219	5.09815	3.76452	5.69452	2.86509	3.57988	4.20232	5.53703	1.78523	2.39279	4.37115	2.73197	1.91401	2.14482	2.4293	4.83646	2.99533	1.94501	2.49568	9.49029	3.40731	4.90568	3.91192	6.71718	5.74587	4.91009	5.30901	6.7662	5.08496	4.15045	6.22231	5.69492	7.18519	2.6325	4.5492	3.18549
TCGA.19.5959.01	4.55083	4.8071	6.28144	5.01915	5.03472	6.35938	2.09711	3.4784	6.4348	5.72373	5.76901	5.69147	2.36299	2.16014	5.26551	4.18858	4.46087	3.81667	4.52485	4.41088	6.08782	3.08577	1.95147	3.39633	2.94692	2.17963	2.51276	2.82709	5.35222	4.09051	2.36577	2.99617	10.8768	3.07173	8.89208	4.13572	5.26285	6.95616	5.53044	5.05886	5.96293	5.10715	2.98913	4.88524	5.44203	6.49562	3.46732	4.03962	2.71988
TCGA.19.0960.01	4.12827	3.98822	5.78295	5.569	4.96206	5.08075	2.53461	4.02304	6.08598	6.33175	5.33654	5.84717	3.2822	0.393463	5.07337	4.88362	5.12726	2.79463	7.36842	5.02979	5.50559	3.15135	2.07074	3.85324	2.32605	0.95539	1.57045	1.86513	9.59877	3.95886	2.7003	2.44252	5.08058	4.23557	5.31715	3.85831	5.82833	4.73451	4.65509	5.57708	4.76638	5.59881	4.61683	5.22626	5.67447	7.70056	3.81371	4.19931	2.23243
TCGA.S9.A7QY.01	4.99873	4.16275	4.91241	5.98081	4.85007	4.96485	5.96695	-1.50946	6.99276	5.9245	5.35609	5.5887	0.586226	-0.696632	4.66633	2.94657	5.92809	0.102616	6.85732	4.77521	4.95939	-0.831138	1.02536	2.69256	0.291582	-1.48203	-0.640472	-1.25002	5.00941	3.64321	-2.77587	2.02848	3.57829	3.01098	3.14546	2.82839	4.10971	5.56958	4.4212	4.21942	6.8149	6.30278	4.60109	6.31043	6.62571	7.91737	0.202254	4.8564	0.287273
TCGA.FG.A60L.01	4.82156	3.82386	5.29015	6.06818	6.14635	5.43068	6.17171	-0.229575	7.06192	6.36401	5.70792	3.39353	0.35117	1.57945	6.12184	4.15845	5.19796	2.36338	6.57725	4.61785	6.14036	0.493159	1.94618	3.60167	1.89671	-0.237414	-0.514151	0.300899	5.80371	3.49973	0.57557	2.24654	2.83994	3.58299	2.87154	3.70017	6.02245	5.13376	5.00336	3.92215	5.9596	5.80505	4.47447	4.82423	5.23393	6.44449	0.700488	4.96371	-2.06935
TCGA.DU.A7TJ.01	4.27894	4.04768	6.10821	4.879	5.08242	5.9713	0.248661	4.51946	5.90449	4.89506	4.58818	5.93105	2.80936	2.81963	5.06485	3.98842	4.95161	3.6957	2.41873	4.10514	5.36357	3.37484	2.60846	3.68571	3.5672	3.00098	3.03082	2.41654	5.1407	4.22595	2.79712	2.87047	9.99185	3.56946	6.41139	4.60872	6.22118	5.79235	5.45217	4.58146	5.52306	5.87701	2.67671	5.00914	5.79178	7.5609	3.71481	3.97875	3.91006
TCGA.12.3652.01	4.88888	5.21287	6.81126	4.88878	5.84125	6.36401	5.00203	2.97225	5.06367	6.59412	5.45123	4.36385	3.40052	3.5535	5.74099	4.43254	4.32148	5.2255	4.19033	4.57681	5.72003	4.29753	2.5417	2.70319	4.24234	3.58207	2.57931	2.90733	6.25811	3.96395	3.77086	2.9972	9.98778	4.10146	5.53418	4.54248	3.12607	6.72494	4.72217	4.57144	6.32176	4.19227	3.75776	3.44679	4.79914	5.2299	2.57475	3.83196	3.21141
TCGA.E1.A7YJ.01	4.63529	4.3988	5.25667	4.82268	5.05378	6.27968	2.20671	2.66549	5.82158	5.9385	4.95663	5.27766	2.75901	2.00866	4.5073	4.12261	5.25242	2.61601	4.20777	4.02756	5.50715	2.37132	2.29602	3.7149	3.09347	1.88113	1.80902	2.09642	4.99167	4.06317	2.46749	1.58999	9.14737	3.79807	4.8201	5.69471	5.5699	5.54288	5.26479	4.73885	5.9337	5.49138	3.30549	5.63929	5.81698	6.93767	1.6855	3.51272	2.5653
TCGA.08.0517.01	3.90286	4.07394	5.56871	6.16069	4.94669	5.6495	2.26261	4.45217	5.66729	6.40423	5.61069	3.96833	3.5143	4.18552	4.74457	4.3091	5.14187	5.61917	4.90374	4.81783	5.39385	4.70663	3.21736	4.03318	3.84551	3.19466	2.95199	3.6117	6.65593	4.06011	4.30506	3.99684	9.09399	4.57935	6.45826	2.99394	4.66445	5.66989	4.88779	4.77626	5.7013	6.2394	2.98767	2.89471	4.76676	6.75304	3.8289	3.76713	3.91369
TCGA.06.6391.01	4.44447	4.13862	5.04805	5.33231	4.35019	5.99242	6.01674	3.11978	6.76569	6.00084	5.15287	4.94179	1.97747	1.82685	5.35346	4.18326	4.70096	3.85406	2.94706	4.74052	5.38406	3.05853	2.55923	2.80708	2.13139	2.47052	2.74343	2.38857	6.79275	3.60535	2.73114	2.9716	7.81806	3.46069	7.12599	3.16808	5.7854	6.72086	4.90767	4.49644	6.68226	5.22348	5.65171	6.24976	5.4883	7.13495	3.61038	4.65967	3.9229
TCGA.HT.7688.01	3.70742	4.64729	5.20663	6.33707	4.60384	4.44939	6.62484	1.71528	7.53715	6.98879	6.58867	5.84955	0.521962	0.381839	4.79297	3.32315	6.74523	1.01582	4.8428	4.52447	5.45794	0.883235	2.34304	2.40481	0.788661	-0.0730869	1.19724	-0.685423	4.66353	3.82952	-0.356139	1.50467	5.08164	3.12356	1.67951	3.40446	4.52151	5.91958	3.95527	5.09638	7.72015	5.62928	5.26267	6.48332	6.26143	7.39302	1.71423	5.37517	0.0516265
TCGA.DU.A7T6.01	4.70303	5.10852	4.41058	5.61952	4.85085	4.88521	6.57561	3.51529	7.24778	6.01298	6.0628	6.19897	2.66687	2.85927	5.15435	3.0358	5.72284	4.19743	7.28688	5.23325	5.10689	2.78338	2.31738	2.20064	2.87122	2.03918	2.61442	2.74839	5.81103	4.508	2.19922	2.67141	4.90578	3.58074	7.5156	3.19918	4.016	5.60177	4.37779	4.05702	7.05402	5.80786	5.85007	5.18582	5.7996	6.66343	3.85196	4.33692	2.33996
TCGA.DU.6400.01	4.76148	3.67443	4.5411	5.79628	4.92873	4.73895	5.64779	-0.488854	6.89974	6.06222	5.54617	6.28275	0.37853	-2.73537	4.40028	3.09293	5.8249	-0.707743	6.788	5.04649	4.83019	-1.22634	1.21382	2.75482	-1.2968	-1.72755	-0.629381	-1.63182	5.60467	3.74914	-3.31805	2.63611	5.01756	3.61579	4.13769	1.9172	3.74964	5.15971	4.05914	4.36264	6.83369	6.60568	5.11003	5.56713	6.31518	7.28579	0.866447	4.95471	-0.129331
TCGA.27.2524.01	5.57366	4.59692	4.73756	4.76953	6.34752	6.0524	7.96145	4.06962	5.38809	5.63389	4.21017	4.31187	3.51574	4.8065	6.2131	3.47423	4.53619	5.92773	5.81932	4.66801	7.36233	3.44331	3.81591	3.95499	5.42901	3.25664	3.87206	3.80657	7.79658	3.41081	3.40953	2.30674	13.0655	4.0926	6.63703	5.53968	5.83353	5.52458	5.51162	3.35968	6.82664	4.67402	3.15409	3.22779	3.5778	5.27726	2.44078	4.34791	2.93953
TCGA.DB.A64P.01	4.53398	3.98939	5.14647	6.04469	4.70158	4.39116	4.84253	1.75324	7.02482	6.09987	5.88644	5.90859	1.82429	1.91376	4.13161	3.65241	5.64028	3.20313	7.98046	4.91861	5.16932	2.36446	1.67813	3.16365	1.27572	1.13166	1.06409	1.32059	5.44083	3.68574	1.07817	2.25866	6.47342	3.45487	5.85174	4.14348	5.15441	5.79814	4.40732	4.50557	6.33712	6.44131	5.42541	5.63411	6.26126	7.40398	3.11852	4.10904	2.08156
TCGA.S9.A7J2.01	4.67242	3.78549	4.82169	6.23239	4.55404	4.49063	5.62982	0.393595	6.99921	5.21885	5.12118	5.92045	0.600066	0.462993	4.47852	2.80187	5.44049	0.877773	7.70217	4.6862	4.92614	0.155509	1.56343	2.81439	-0.731131	-0.91638	-0.21117	-0.971374	5.18684	3.7379	-0.912465	0.965736	1.30111	2.82075	4.32324	3.70536	4.45498	5.35036	4.40567	4.31475	6.57518	6.86773	4.7632	5.05099	6.56495	8.39743	1.54865	4.58849	0.64182
TCGA.TM.A7C4.01	4.05304	4.42018	5.59361	6.53005	4.94702	5.0174	6.54493	-0.514746	7.22319	6.32727	6.58786	5.48501	0.144147	-0.678843	5.24938	3.38097	6.21494	-0.504462	6.04519	4.38428	5.57848	-0.887465	2.24307	3.06036	-0.721151	-1.15654	1.08515	-0.967264	4.80998	3.20584	-2.06909	0.9846	5.21724	2.78826	3.19847	2.68027	4.64779	5.85547	4.45188	5.21486	7.67035	6.37557	4.91071	6.30723	6.6324	7.75335	1.2128	5.31268	0.0941315
TCGA.HT.8113.01	3.41513	5.22934	4.79114	5.99215	4.46771	4.60648	7.09107	-1.34572	7.8787	7.34517	6.90703	6.03654	0.216907	-2.96467	4.70141	2.82712	7.01946	-1.04202	4.74954	4.39341	5.265	-3.80251	2.26613	1.0813	-1.31049	-1.0153	0.656075	-2.23538	3.66357	2.86613	-1.98184	0.490923	4.43344	2.64621	2.17139	3.14689	3.41799	6.07779	3.93139	4.79197	8.12875	5.08435	5.06462	6.93117	6.42908	7.49145	-0.773069	5.9525	-0.906906
TCGA.02.0439.01	4.61738	3.92433	5.35218	5.22695	5.18924	5.52204	2.91628	2.01897	6.36412	5.75513	5.06422	5.19521	2.50368	2.20617	4.81409	3.99521	5.19971	2.70553	5.06429	3.92281	5.41228	1.78093	2.67816	3.59873	2.49228	1.74297	2.26713	1.30866	5.06788	4.09259	1.23651	2.16933	7.41278	3.6409	6.54708	5.93795	5.68053	6.06973	5.47683	4.71779	5.30229	5.00591	4.0195	5.64374	5.58301	6.7829	2.11055	3.95416	1.9862
TCGA.DU.A7TA.01	4.8784	4.35138	5.51707	6.44756	5.36597	5.58881	4.66274	1.72045	6.38623	5.28364	5.22412	4.41782	1.23451	1.50601	4.92588	3.99533	4.93374	2.68994	6.77607	4.73501	5.44368	1.33105	2.19932	3.79348	1.71373	0.688865	0.514872	1.19045	5.59828	4.13247	0.269523	2.24926	1.0124	3.5846	5.61665	6.24761	6.55385	5.2727	4.48718	4.67429	5.90355	6.83969	4.91089	5.29148	6.23836	8.07467	1.66468	4.18901	0.766339
TCGA.08.0511.01	4.5891	3.92607	5.80653	4.95171	5.13488	6.1803	4.98815	2.58605	6.19737	6.0977	5.3336	4.97955	3.16913	2.74062	5.26478	4.05557	5.42565	3.35	3.24503	3.85525	5.87393	2.95769	3.16477	3.9488	3.30082	2.42627	2.80879	2.14248	5.2788	4.40324	2.11967	2.67505	10.849	4.09193	9.37105	5.36476	6.01695	6.22541	5.95254	3.94167	5.73438	5.75049	3.1663	5.173	5.1738	6.30307	2.90387	4.3121	3.04824
TCGA.32.2494.01	4.12346	3.6286	5.53537	5.92948	5.83665	5.30935	1.95565	3.45864	5.63232	5.49794	5.2223	4.99129	2.63527	2.37525	4.62258	4.24952	4.96392	5.0708	3.38987	4.67971	6.35194	3.67882	2.24892	5.81415	3.62775	2.18565	3.0481	2.32161	5.26537	4.0836	3.16515	2.88505	10.3037	3.87431	9.05582	6.38122	7.8667	5.68607	5.64005	4.21727	5.84842	5.41014	2.58462	5.14981	5.69869	6.54037	3.32033	4.27797	3.14913
TCGA.06.0185.01	4.32407	3.71195	5.51925	4.90452	5.35615	5.78847	3.08635	2.1963	5.60251	6.34522	4.91839	5.1095	2.778	3.28259	5.27894	4.28439	4.60165	3.80988	3.8969	4.17045	6.16194	3.00701	2.95286	4.11044	3.2621	1.90241	2.92879	2.2939	5.46685	4.36108	1.92216	2.45819	9.6633	3.72019	5.66636	4.62847	6.00355	6.3116	5.6262	4.14814	5.90819	4.72261	2.99749	4.21457	4.11281	5.11099	2.9594	4.17365	2.3136
TCGA.06.0133.01	4.24021	4.13925	5.9376	5.20402	6.23036	5.73906	5.15723	2.46184	5.08259	5.89522	5.70571	4.92545	2.03337	1.86049	4.94618	4.6803	3.86615	3.52921	2.445	4.14172	5.79755	2.40726	1.45755	4.70431	3.06201	0.838741	1.10019	1.13263	5.41043	3.06802	2.44452	1.95312	10.5923	2.90816	3.73868	5.89845	6.84411	7.25681	5.7984	4.9719	6.21526	3.85562	3.2584	3.65472	4.94389	5.62129	2.39424	4.04726	2.78973
TCGA.14.1829.01	4.2831	4.08374	6.41362	5.16841	6.18683	4.93502	1.54914	1.84304	4.80314	6.64597	4.65012	4.39749	2.10847	2.67932	4.99271	4.50787	3.16084	4.85914	4.5392	4.39103	5.90929	3.02788	1.86527	3.80981	3.35808	2.48452	2.9649	1.9465	6.10452	3.47335	2.79591	1.56913	11.572	3.71428	8.40932	5.19903	6.50568	6.22866	5.78282	4.77188	5.90529	2.89898	3.68891	4.60413	4.95618	5.11335	2.33781	3.90116	2.04877
TCGA.DU.6410.01	4.75166	3.97519	4.46263	5.62303	4.54827	4.14709	5.51449	2.67989	7.45054	5.70237	5.53653	7.07009	2.29564	1.6039	3.95518	3.34775	5.70187	2.93481	7.36171	5.15866	4.23676	2.45586	2.22055	0.489986	1.39758	1.31893	1.73469	1.5096	5.78293	4.45358	0.328895	2.5877	3.61559	3.70576	6.27939	2.43782	1.68507	5.89195	3.97389	4.60957	7.21149	6.66319	5.68799	6.2461	6.56388	7.78317	3.53768	4.41209	1.55842
TCGA.HW.7490.01	4.32988	3.03401	5.8499	6.72197	5.2164	4.94265	4.72799	-1.91674	6.83026	6.15502	5.36818	4.29802	0.22609	-1.46931	5.01022	3.75451	5.37836	-2.44404	6.76501	4.70336	5.89824	-3.0033	1.25226	3.58266	-1.64703	-10.9201	-1.24236	-1.50048	5.28312	3.77688	-1.88468	1.30905	4.92944	2.78042	4.36048	2.46385	5.22429	5.57406	4.92365	5.27545	6.10096	5.74781	5.15203	5.52513	5.9247	7.56366	-0.412227	3.90386	-2.67003
TCGA.HT.7602.01	4.18639	3.50439	5.90304	6.31453	5.31017	4.91648	4.6373	-1.78654	6.36224	6.18018	5.39608	5.73604	-0.607462	-1.55573	5.04138	3.59346	6.44819	-0.453258	5.60631	4.69118	5.93554	-2.99045	1.39687	4.25778	1.01856	-2.65687	-0.647546	-1.12065	4.74218	3.8978	-2.04177	0.673378	3.0538	3.1163	2.26243	2.86743	5.61892	5.47868	4.61691	5.25502	5.34075	5.85652	4.90836	6.41309	6.29181	7.98294	-0.17367	4.80712	-1.45961
TCGA.06.1084.01	4.37081	3.90061	5.74392	5.86521	5.9086	4.66089	1.6155	2.70029	4.71517	6.17638	5.43633	4.40444	3.11688	2.55849	4.71698	5.80463	3.66166	4.46202	3.01557	4.80353	5.88766	2.98834	4.44985	4.91844	3.70771	2.68658	4.29399	2.21076	6.08735	4.25845	2.87203	4.16569	10.319	3.82178	9.89159	6.31968	7.23827	5.37534	5.68487	4.07251	5.00773	3.59497	2.69305	3.86474	5.12608	6.57242	2.95327	3.25748	5.21322
TCGA.HT.7472.01	4.10733	2.81722	5.91822	6.22187	5.09205	5.29307	3.51448	2.13827	6.44276	5.44377	5.0802	4.92104	0.945936	1.01842	4.82036	4.10281	5.48038	2.15692	6.96843	4.77585	6.03701	1.35292	2.48762	4.88396	1.26361	0.954518	1.43251	1.13959	5.26564	3.59544	0.408392	1.94476	2.04486	3.32327	4.14058	4.58784	7.47571	5.12102	4.72128	5.1995	5.53701	6.57058	4.39707	5.03052	6.28797	8.01905	2.43204	4.22585	0.841065
TCGA.DU.8161.01	3.87637	4.00523	5.95537	5.57077	5.25199	5.50807	3.31863	2.65829	5.93353	5.56817	5.5016	6.17808	1.70339	0.485115	4.45703	3.72376	5.08696	2.11637	3.02305	4.05206	5.77317	1.6352	1.54812	5.16758	2.39638	0.911744	1.08099	1.85322	4.78841	2.83394	1.20429	1.60323	10.2913	3.16041	6.45441	4.60984	7.96217	6.5154	5.86273	5.45988	5.63165	5.04803	3.48834	5.7232	5.52427	7.46419	1.99863	3.58374	3.00289
TCGA.HT.7609.01	4.18042	2.74085	5.66836	6.29414	5.21902	5.10796	4.16925	0.0415544	6.26715	5.58471	5.13993	4.77937	-0.283341	-1.38666	4.99671	3.68597	5.70854	-0.89049	6.70986	4.70529	5.78173	-0.81823	1.75279	3.60951	-0.376497	-1.30064	-0.455086	-0.324075	5.34741	3.71431	-1.36902	0.648107	2.71728	3.21186	2.44931	3.95517	6.61328	4.9593	4.9261	5.33539	6.10584	6.5449	4.36467	5.20897	6.06304	8.13142	-0.0993497	3.89044	-1.18169
TCGA.74.6581.01	4.38369	3.148	3.40799	5.24548	5.49738	5.69896	1.99181	3.5789	6.4339	4.00841	4.53232	3.66606	2.53214	3.22351	3.92292	4.71638	4.35489	5.74906	4.16764	4.18956	5.23677	4.62183	3.1631	4.84322	4.64891	3.38875	3.89416	2.31895	6.13842	3.47577	3.9473	3.65335	11.1457	4.20736	7.5487	4.64146	5.88777	4.41531	5.78206	4.46509	5.53877	5.1782	2.27142	4.39947	5.61266	6.05263	2.81886	4.18465	4.7206
TCGA.14.0789.01	3.84583	4.17259	5.69141	5.33595	5.27699	5.66668	0.970596	1.5517	5.80177	5.42067	4.95389	5.37659	1.38126	0.544903	4.67906	4.79019	5.11088	1.38123	5.81904	3.89103	6.06592	1.14882	0.874803	5.81525	1.55499	-0.838597	1.09141	0.568453	5.15125	4.01224	0.131228	1.59144	12.7751	3.9239	8.152	5.94439	7.26187	5.24046	5.34775	4.43748	6.06389	5.32199	3.2711	4.9586	5.52483	7.17293	0.942607	3.83484	1.99079
TCGA.02.0324.01	4.86145	5.01094	4.07998	4.14528	5.46643	5.34691	2.20182	2.85701	5.83995	5.02363	4.78566	3.95325	2.68387	2.80945	5.59401	4.14626	4.27958	4.39715	3.51352	4.03454	5.1429	3.03689	2.61692	5.0287	4.2393	2.69048	2.6513	2.20877	5.42402	4.98758	1.83443	2.13013	11.8853	3.42767	7.26953	5.23905	6.10341	6.47811	6.8234	3.88594	6.13643	3.62424	2.51853	2.74181	5.03535	5.48469	2.70225	4.03997	2.35547
TCGA.81.5911.01	3.9444	4.51864	6.20389	4.93927	4.74455	6.45686	0.573206	2.21816	6.16502	5.85001	5.4476	5.73617	2.16717	0.820581	4.53941	4.25925	4.12085	2.38224	3.86137	4.40814	5.80244	2.22679	3.99297	4.42364	2.1637	1.63007	2.84407	2.2806	5.5633	4.51209	1.22482	3.1019	9.91445	3.77694	7.82899	6.41127	5.91329	5.75304	5.46174	4.9594	5.51056	5.5574	2.84726	5.5209	5.08596	6.76741	3.59813	3.25056	3.90011
TCGA.DU.7298.01	4.1171	3.48005	5.56498	6.25683	5.10206	4.23353	5.19953	3.80224	6.18529	6.02425	5.63329	5.1383	2.06641	2.56632	5.07437	3.90032	5.44967	3.41627	7.13192	4.97413	5.68398	2.96029	2.06849	4.68352	2.74976	2.697	1.39511	2.22624	6.26683	3.79547	1.61106	3.26132	3.97713	3.61261	3.65344	3.82172	6.06745	5.33684	4.55761	5.31622	6.30695	6.30302	4.47068	6.00754	6.19615	7.66942	3.68443	4.14374	2.96845
TCGA.14.1455.01	4.1827	4.1644	5.97812	4.72794	5.81849	5.57649	3.73327	4.00773	5.96534	5.81621	5.29319	5.31894	3.81775	3.94053	5.83507	4.06665	3.36009	5.6491	4.39348	4.72294	5.55507	4.75441	3.16532	4.25664	4.87035	4.65643	3.69494	3.39332	6.17479	4.16274	3.87561	3.60387	9.00254	3.85142	7.98417	4.06709	6.2286	5.96701	5.85746	4.82617	6.15107	4.51645	2.19936	4.70485	4.64602	5.65246	4.48683	4.5575	3.05843
TCGA.E1.A7YH.01	3.99938	3.45726	5.54899	6.02616	5.19337	5.43464	4.91597	0.658925	6.74477	5.79118	5.07779	5.50617	0.236074	-0.0932258	4.45177	3.91247	5.83565	0.849302	6.8567	4.91847	5.56506	0.357465	1.94072	3.47783	1.34668	-0.418618	0.591354	-0.394098	4.40667	3.8837	-0.781091	1.46248	3.25749	3.37801	2.17661	3.77106	5.4268	4.80033	4.65556	5.07709	6.13037	6.35828	4.52574	6.83419	6.58301	8.23754	0.581398	4.23999	-1.59267
TCGA.12.1090.01	4.85818	6.32607	5.13794	4.72709	5.23783	5.6531	0.57559	3.68005	5.58228	5.35876	5.51653	5.62491	3.0569	1.97336	5.00728	4.26315	4.82997	3.05053	0.496616	4.91666	6.13842	3.45243	3.95081	1.80278	4.03658	2.44693	3.62217	2.95169	6.29189	4.49378	3.12595	3.30504	9.88975	3.06725	6.9755	4.28269	3.37879	6.53533	5.86568	4.74658	5.28933	7.17855	0.953734	2.30608	5.56349	6.49987	4.23573	4.23822	4.92916
TCGA.06.6695.01	4.35811	3.54732	6.28499	5.5112	5.35031	5.81605	0.0349726	3.81408	5.95789	5.5524	4.93492	5.75839	3.64487	4.04565	4.72219	4.38409	4.63486	3.58242	3.45721	4.64897	5.94598	4.54988	2.34222	4.83222	3.61281	3.12747	3.34015	3.32149	8.32539	4.43918	3.18907	3.35967	6.83791	3.79451	7.32381	6.08741	6.39591	5.46282	5.28561	5.36282	4.94888	5.3551	2.77931	4.97801	5.6705	7.1009	3.47189	3.89126	3.52842
TCGA.19.5951.01	5.24458	4.06524	5.32549	4.72026	5.43504	5.64401	3.36411	3.40625	5.55984	5.55447	4.85754	5.1375	4.1506	5.13336	5.48492	4.14874	5.06195	3.8601	4.02817	4.5047	5.96084	4.3325	2.76759	3.38838	4.53576	3.02709	3.33507	3.26008	5.72229	4.02831	2.82529	2.97037	5.44637	3.60839	6.09978	5.03683	4.65404	5.99065	5.18938	4.88621	5.53983	5.73503	3.28759	5.04544	5.15392	7.52722	2.97761	4.30626	3.81151
TCGA.06.0156.01	4.54775	3.96449	5.76627	5.09792	5.57428	5.26178	3.46358	4.01254	5.56957	5.0328	4.92276	5.29338	3.56692	3.86465	5.25926	4.62826	3.9128	5.61192	3.95264	4.875	5.83759	4.50744	2.98592	4.45752	4.27164	3.70693	3.70764	3.11465	6.23967	4.50713	3.99047	3.9749	10.3499	4.08574	8.02296	5.74036	6.73041	6.27556	5.71676	4.65185	5.90562	5.451	2.9961	4.48975	5.65826	5.85848	3.76123	4.12473	4.26618
TCGA.DU.7015.01	4.04803	2.89897	5.99799	6.29532	5.61708	4.68193	3.78589	2.60719	6.26461	5.51593	4.83559	4.86528	1.221	1.03291	4.70334	3.81939	5.12198	2.24158	6.45034	4.82364	6.0276	1.72239	0.913326	5.05067	1.42582	0.900292	1.0745	1.22997	5.28263	4.02961	0.273101	1.83518	3.54325	3.43622	3.37917	3.70224	7.45535	5.47348	4.73828	5.1454	5.64779	6.55684	4.94343	4.47692	6.11737	7.77947	2.78148	3.88988	0.779395
TCGA.TQ.A7RS.01	4.98165	3.6775	4.68386	5.79636	4.66048	4.7284	4.90003	-1.82431	6.95281	5.56004	5.24069	5.56179	-0.384411	-2.37006	4.3621	3.06953	5.18793	-0.399419	8.56852	4.95232	4.81201	-1.82928	1.17819	1.66884	-0.769879	-1.11105	-1.81148	-2.75814	5.19006	4.00953	-3.78746	1.31946	0.118744	3.06658	1.8194	2.66013	3.07715	4.92196	4.14455	4.32256	6.60683	6.43747	5.04524	5.69938	6.45603	7.75862	-0.490915	4.75936	-0.919779
TCGA.06.0164.01	4.35542	4.21738	5.518	5.20719	5.60344	5.48947	1.90836	2.29637	5.39702	5.44984	5.05418	4.59527	2.72456	2.35732	5.01154	4.39496	5.17508	3.46753	3.49225	4.31853	5.83988	2.84444	2.64721	5.24135	2.95963	1.69075	2.1901	2.17307	5.77863	4.3711	1.79758	2.94882	9.29236	4.33843	10.0009	6.31994	7.48624	5.61741	5.93104	3.72836	5.27637	4.78999	2.87022	5.15067	4.79857	5.43269	2.50121	4.21149	3.07702
TCGA.DU.A5TR.01	4.72143	3.72325	5.09321	6.15742	5.62783	5.22106	5.04803	-1.70965	6.3273	5.76648	5.24585	4.49199	-0.0231321	-1.48561	4.90797	3.95512	4.86737	-1.33957	4.81546	4.30471	6.41393	-1.02685	1.83245	4.88763	-0.414617	-1.9859	-1.02538	-1.04863	5.34042	3.55726	-1.53668	2.18412	6.60108	3.46503	4.81395	3.53314	6.83282	4.91905	5.3114	4.30986	5.87734	6.7497	4.33019	3.93222	5.97484	6.79435	-1.38988	4.29542	-1.71245
TCGA.TQ.A7RP.01	3.85089	4.29297	5.84085	5.15386	4.65248	5.43992	4.12348	-2.72153	5.64971	5.8928	5.40065	5.85256	0.367076	-3.64437	4.71443	3.68138	6.41677	-0.656129	4.86283	3.90716	5.6657	-2.53891	2.54889	3.23259	0.333515	-2.21914	-1.14332	-0.347011	4.44225	3.54261	-2.23488	1.50365	8.65688	2.91634	4.02193	5.41753	5.15288	7.16283	5.08248	4.91309	5.32882	5.27978	3.43254	6.97023	5.80188	7.69439	-1.84229	4.00275	0.795618
TCGA.14.0736.01	5.33286	4.00578	5.54358	5.06878	5.45385	4.905	1.1323	2.42945	6.2144	5.61067	4.44159	4.98867	2.74053	2.19975	4.89112	4.30803	3.98087	3.00635	3.46375	4.19137	6.53216	2.56082	2.18246	4.64738	3.21387	2.18094	2.75524	1.50886	6.00552	3.40839	2.39184	2.96808	10.655	4.00824	7.38081	6.49604	6.6852	4.87745	6.13679	4.74147	5.80512	5.66269	3.86091	4.26268	4.894	6.56729	1.99223	4.02553	2.85504
TCGA.DU.5853.01	4.20266	3.07575	6.06098	6.65488	5.17674	4.91829	4.85998	1.67366	6.51323	5.09973	5.18145	6.14796	0.792022	0.562775	5.09682	3.99182	5.53256	1.47705	6.69272	4.60736	5.69042	1.01699	1.85821	4.34145	0.984196	-0.0587422	0.671951	0.415861	4.96861	3.6161	-0.0158347	1.64061	4.51158	3.02777	6.00429	3.92535	6.87758	5.17327	4.80506	5.37203	6.34455	6.55172	4.26613	5.24146	6.42035	7.39909	1.43443	4.16977	0.28717
TCGA.DU.6404.01	4.55534	4.74203	6.27667	5.96654	4.91171	5.19883	3.81096	2.44673	5.97512	4.79756	4.81699	6.19803	1.41586	1.78525	5.36872	3.76995	5.19969	2.65403	4.35611	4.16391	5.42983	2.61275	1.84558	2.18799	2.3341	1.20196	1.85543	1.52045	5.36614	3.72066	1.62936	1.34128	7.59761	3.23771	7.47348	6.00232	4.93898	5.56066	5.58169	4.81375	5.64715	6.56073	3.01619	6.49552	5.50918	6.82174	2.56341	3.63042	3.02756
[truncated: 135 more rows]
[truncated: 119 more columns]

## Sheet: Supplementary Table 3
Supplementary Table 3. Genes in 1000 supervised lSVC models
1	2	3	4	5	6	7	8	9	10	11	12	13	14	15	16	17	18	19	20	21	22	23	24	25	26	27	28	29	30	31	32	33	34	35	36	37	38	39	40	41	42	43	44	45	46	47	48	49	50
[truncated: 78 more rows]
[truncated: 950 more columns]

## Sheet: Supplementary Table 4
Supplementary Table 4. TCGA Clinical Characteristics and Molecular Groups
[truncated: 1,033 more rows]

## Sheet: Supplementary Table 5
Supplementary Table 5. Confusion Matrices for TCGA data comparing histology, IDH-codeletion status, and transcriptome profiles
[truncated: 20 more rows]

[truncated: 3 more sheets: Supplementary Table 6, Supplementary Table 7, Supplementary Table 8]
